# Supplementary material for: The early Miocene balaenid Morenocetus parvus from Patagonia (Argentina) and the evolution of right whales
Source: PeerJ. 2017 Dec 22;5:e4148. doi: 10.7717/peerj.4148 (PMC5742523; doi:10.7717/peerj.4148)
Supplement: Supplemental Information 2 — Morphological matrix dataset. [file peerj-05-4148-s002.tnt]

xread
257 43
Zygorhiza_kochii	00000000000000-0-0000000000000000000000000000000-0000000000000000000--000000-00000000000000000000000000000100000000??0000?0000000000-000000000000000000?000000000000000000000000000000?00000000???0000?00000?00000000-0000000000-00000000000000000-0000??????????
Waipatia_maerewhenua	10002010102302-200100100000?010-11110300211?0000-010111?0000-0000000--1200-1-10100001100001001000000001000100000000??001?000000????0-0010010000000020200041000001000000??0??030000000000?0110?0???1000000000020000000-000000000??????????????????????????????????
Physeter_catodon	1-0020--112302-20030210--00100001010030221000010-010111?-00--00---10--1200-1-11100001100100101110000001020--100000000--?110000000200-11000010000000??231041000101000000310000300000002001011100???120000-000000[0 1]0?000-0000000000-1-?10200000010001000[0 1]1000?000000
Janjucetus_hunderi	00012000001100-101100001110?112-1000020000101??1001000001000100?0100--000010-00100?0010010000100000000010010?0?1000??0000010000???00-00?0?00??10000?12??04?????0??????010000?000?0000????000??????000?1000000200000?0-000??000???????????????????????????????????
Mammalodon_colliveri	00022000?11?00-10??000?1010?112-11000100000??00100100000100010000100--000010-00100?0????????0?0000000001??????????0????0??100?0?0000-000100010100000120?0400000010101????????100000000???0100010??0?00100?010200000?0-00????00?0-0?0????1????????????????????????
Aetiocetus_cotylalveus	00111001001101110011000000001100100002000010100100000000001000100?0100020010-011000000111100001000200001001000030100000?0010100????????????????????????????????????????10?00?001000000?0??00??????0000?????????????????????????0-010101100???????????????????????
Aetiocetus_weltoni	001110010011011100110000000?11001000020000101001000000000010000?010100020010-0?10?0000111100001000??????00100003001000000010100?????-0?00010?01000001??0?0??????0?????010100?3010000000000100000??00000001010300000?2-00????00???????????????????????????????????
Fucaia_goedertorum	00111?01?01100-100??0000000?110010000200001??0010010000000100000000100020010-00100000101000000000023011100100003?01??000?010[0 1]00????0-000000?1010000?02?004?????0??????0??0100?0?00000??000100?0???00000011010300?00?2-?0????0000-0?02???0?000?001000?????????????
Eomysticetus_whitmorei	20112?00???????????????0001?1????00?????00?0????????0000?01?01000?0100010020-01100??0112?1100000001201012010000??0???000??10100????0-000110000100000000?0?000000001000000000000?0000000000100010??0000-101020000000?0-10????10?0-0000????010??001010?????????????
Micromysticetus_rothauseni	??????????????????????????????????????????????????????????????????0???01?020??1100?00112?010000000?0010?0010000??01??000??11100????0-000110010100000000?040000000002000??0??0??????????????????????????????????????????????????0-0?0?????????????????????????????
Morenocetus_parvus	??????????????????????????1??01000101001?1???00???0???00000?-????1110012010100310000120011011011001100102111001??01??1012?10010????0-001000??110?11012000100?0?0000?0?1100010????????????????????????????????????????????????????????????????????????????????????
Balaena_montalionis	?2????????120???????????1?1???1???1?????-?0??????0?0??000-00-0010011001201-1003101?012?0???1100100000010?11?001??11111?1??10010??????????????????1???????????????????????0000?????????????????????????-??????????????????????????????????????????????????????????
Balaena_mysticetus	2211010011120101112110001011100000102102-2011101100000000-00-0010011001201-10031000012-01011100100000010212110111?11110?111001000010-0010010011201120[1 2]0011101010010010110000011011110001112-1111101100-10103101000100--110003101121110001000001001100000000010000
Balaena_ricei	?211???????????11??1?????01?????????????-????????????????-??-?????1???12?1-1?03100?0???????1100?00000010?????????????????????10????0-??1001001120112020001001000010000????????????????????????????????-1?1?310???????????????10112111???1?0001100110?????????????
Balaenella_brachyrhynus	10110100?11201111?211000101?101000202102-20??001100000000-00-????011001201-100310100?2??1??1000100000010211100111??111??1?10010????0-0?10????11201?2?2000??????0??????110101010???111????12-1101??1?00-??????????????????????????????????????????????????????????
Balaenula_astensis	10???100111201??????1000101?100000102100-20??001??0000000-00-0010011001201-1003100?01200100100010000001021210011??1????11?10010????????1?0??1????11?????????????00???0110101010?01111???112-1111001100-1???3?01????0????100031???????????????????????????????????
Balaenula_sp.	????????????0?????????????1??00000202100-????10???0???0??-??-?????110012?1-1003100?012001111000100000010??????????????????????0????0-201101011120112020001101000000100110101011?1111100???111101??1100-101?310???????????????1??????????1????????????????????????
Eubalaena_ianitrix	????????????????????100??????01000202102-2????0???0???0??-??-?????110012?1-10?310?0012001001100100000010212100111?111110?110110??????????????????????????????????????????????????????????????????????????????????????????????????????????????????????????????????
Eubalaena_shinshuensis	1011?101111201111?2110?0101?1???0???????-????????0?00000?-??-0010?1???12?1-1??3101??????????1?0100000010??????????????????????1???????????????????????????????????????????????????????????????????????-??????????????????????????????????????????????????????????
Eubalaena_australis	101101001112011111211010101110100020210202011101100000000-00-0010[0 1]11001201-10031000012001011100100100010212100111111111111100110[0 1]010-201?01001120112020000001000-10000110100010011111001012-1111101100-10103101000100-1110003101121110101001011001110000010010112
Eubalaena_glacialis	1011010011120111112110101011101000202102-2011101100000000-00-0010011001201-10031010012001011100100[0 1]00010212100111111111111100110???0-201?01001120112020000001000-10000110100010011111001012-1111101100-10103101000100-1110003101121110101001011001110000010010101
Eubalaena_japonica	1011010011120111112110101011101000202102-2011101100000000-00-0010?11001201-10031000012001011100100100010212100111111111111100110[0 1]010-201?01001120112020000001000-10000110100010011111001012-1111101100-10103101000100-111000310112111010100101100111000001001011?
Peripolocetus_vexillifer	??????????????????????????????????????????????????????????????????1?????????????????02?????1?00?00???????1??00?????????11??????????0-001100?0110?1120??00???????000???110001011?11110??1?111100???0100???????????????????????????????????????????????????????????
Caperea_marginata	00111110111201011131[0 1]0101010101000211000-1011101010000010-00-0021111021211-01030111011--1100[0 1]1101002101211211112021312?111111110001202010010[0 1]1131010-10004[0 1]01000101[0 1]11110032110110110001112-001111[0 1]101-10103111-1011111110001111?2-02021111001111100111000000?000
Miocaperea_pulchra	001111001?120101113?0010101?101000211100-10??101?10000010-00-0121101--1211-010311110110001000010100200121121110?021?10011011111????21201-01??1131?10022002?????0??????1300331?????????????????????????-??????????????????????????????????????????????????????????
Herpetocetus_morrowi	10112010111201111?310000201?110100201200010??00100010001-20000121-110012?000-??100010100100001100003010111211002001210011010111????0-101-11111131012010002001000111211131033110100110001?11?1011??0100-101030410001111111111111101?11??1??????1??11??????????????
Herpetocetus_transatlanticus	??????????????????????????????????2??????????00???????01?2??-????-1???12?0-0-0110?0101011000?10000??????1121100??01??0011?10111????0-201011111131012010002001000111211131033110-1011010111100011110100???????????????????????????????????????????????????????????
Isanacetus_laticephalus	101120101112010111310000101?100100201200010??00100000000000000100101--12110000210010010010100000000?010021100002001010012010110????0-101-0100110121202000011110010010011000102011011100111111001??0101-1?1?????????????????????100112????0???????????????????????
Cetotherium_rathkii	?0?0??????120111??31010?101?1000002011002?0??0011011??01?000-01?0-01101210-0-11100?01100?000000010010102211210020110100120100?1????0-2?1?????1?30012120002??????10????13000211110011?0?10?1???????010?-1???3?0???????????????????????????????????????????????????
Diorocetus_hiatus	1011201011120101112100001010100000201000020??0010000000000000?1??10???121100002100?0010010000000001301012113000?001??00120101?1????0-001001011101012022?0211110010011012110?120?00110101011000010?0100-101030000?0121011111100?10?111?11??1001?????0?????????????
Nannocetus_eremus	??????????????????????????????0??020?????????00???????0??1???????-1???12???????10???01001000?10000??????1121100??01??0011?10110????0-??1???00?13?01?????0?001?00111211131033110110110??1111???0???0100???????????????????????????????????????????????????????????
Pelocetus_calvertensis	101220101112010?11210000101?1000002012000201100100000000000000100?01101211000020001?010010000000001301002103000201101001201011110010-?011?10?1131?12020000?????0??????1100???2010011120101110001100101-10?03?0101013101110100010-1112111?0101011110??????????????
Aglaocetus_moreni	10112110111201011131???0101?1001002012000?0??001000000000000000001011012110000200010010010000000000301001103000???1??0???010111????0-???????????????????0????????????????020??????????????????????????-111030000?0011011101000???????????????????????????????????
Aglaocetus_patulus	10112010111201011121??00101?100100201000020??00100?00000000000100101--121100?02100?0010010000000?01301002103000?001??0012010111????0-101001011101212020000111100110010110000020?0011[0 1]101011110[0 1]1000100????????????????????????1??0?11??0?????????????????????????
Mauicetus_parki	101121101112?1?11131???0101-10??0?20?2000??0?????00?000?000?000??10???121100?02100??01001000?00?000301001103000?001??000??101?1????0-101-[0 1]10111000100100040[0 1]0000110010110020020?0011010000100000000100-111030000001?1011????101100?1?????????????????????????????
Piscobalaena_nana	201120101112011111312000201?100000201200220??001000[0 1]0001-200-0121-01001210-0-11100000100100001000001010221101002011010012110111?0010-00100101110021012000200111010121113003311011011000101100011110100-101030410101111111101111110111011?010011111001????????????
Eschrichtioides_gastaldii	?0??2?00??1?0??1??310???1?1-100001301???0?01?11100010001??????11??111312?1?0-??110?0?1?????000?1?022011221??000201?010112?10111????10??1??1??1?00????2????????????????11000??20100110??1012-1?0???0100?10113131-111311111000201100?1?????0????111100?????????????
Eschrichtius_robustus	101111001113010111310000101010100[0 1]30110003011111000000000010-0111111131201-0-01110100100101000001022011121121002011010012010111100110111-0100110?0120230131111111000001100001[0 2]0100111101012-1[0 1]11[0 1]00100-1011311101113111110002111000121[0 1]01000011101001011001001000
Archaebalaenoptera_castriarquati	10111010111211011?3????0101?101001311300210????1?10000010000-0100011--1211-0112?00??11001?10000110220112210?00???????????????11???????????????????????????????????????????01??????????????????????????-1?11300??????????????0????????????????????????????????????
Balaenoptera_bonaerensis	101111101112110111311000101010100130131111011111010100010001-0100101111211-0012110100100111000011113111011040002001010110111111111111101-0100110001002311010110010101011002002010011111101110101000110-10113001-10131011100000111011211010100111110011?11??10?00?
Balaenoptera_musculus	101210101112110111310000101010100131131121011111010000010001-0110101111211-0111100100100111001011113111011040001011010110111111101110111-011011110120200111111101000101[1 3]0020010?00111101012-1011000111-10113001-101310111000001100[0 1]1210010100111110011?2111101000
Megaptera_miocaena	??1?2?????12?101???1????1?1??000003010?0-30??0010000??000-00-0000?01111211-0113100101100101000011013101011040002?01??011??10111????20111001011100011023?00111110000010110021???100110????111100???0101-??????????????????????????????????????????????????????????
Megaptera_novaeangliae	10112010111211011131000010101010013111[0 1]123011111010100010000-0111001111211-0012100100100111101011013011211040001011010110011111110111201-0100112001002311011110010101011002012010011111101111001100110-101130010101310111000011110112110101111110101101211110?000
;

cnames
{0 Length_of_rostral_portion_of_maxilla_anterior_to_antorbital_notch less_than_bizygomatic_width equal_to_or_greater_than_bizygomatic_width more_than_one_and_a_half_times_the_bizygomatic_width;
{1 Portion_of_rostrum_anterior_to_nasals_in_lateral_view below_the_level_of_the_supraoccipital raised_to_or_above_the_supraoccipital;
{2 Lateral_edge_of_maxilla_in_cross_section forms_an_angle_of_more_than_45_degrees lateral_edge_is_flattened_with_an_angle_of_less_than_45_degrees;
{3 Lateral_border_of_maxilla_anterior_to_antorbital_notch_or_homologous_point_on_rostrum_in_dorsal_view concave straight_or_slightly_convex broadly_convex;
{4 Transverse_width_of_maxilla_at_midpoint distinctly_less_than_that_of_the_premaxilla roughly_equal_to_or_up_to_twice_the_width_of_the_premaxilla more_than_twice_the_width_of_the_premaxilla;
{5 Premaxilla_in_dorsal_view widens_at_anterior_end portion_anterior_to_nasal_opening_narrows_or_remains_the_same_width_anteriorly;
{6 Premaxilla_adjacent_to_and_anterior_to_narial_fossa elevated_above_the_maxilla_and_forming_a_distinct_lateral_face continuous_or_nearly_continuous_with_the_maxilla;
{7 Premaxilla_adjacent_to_and_at_posterior_edge_of_nasal_opening does_not_clearly_overhang_maxilla premaxilla_overhangs_maxilla;
{8 Anterior_portions_of_premaxillae firmly_contact_each_other premaxillae_are_separated_or_only_loosely_contact_along_their_entire_length;
{9 Suture_between_maxilla_and_premaxilla_on_rostrum firmly_articulated loose;
{10 Antorbital_process_ absent present_and_defined_by_a_steep_face_clearly_separating_the_posterolateral_corner_of_the_maxilla_from_its_more_anterior_rostral_portion present_as_a_distinct_anterior_projection_lateral_to_antorbital_notch;
{11 Anterior_border_of_supraorbital_process_lateral_to_ascending_process_of_the_maxilla bordered_by_lacrimal_and_maxilla bordered_by_lacrimal_only as_state_0_but_with_the_antorbital_process_of_the_maxilla_and_the_anterior_border_of_the_supraorbital_process_separated_by_a_basin as_state_0_but_with_the_maxilla_overriding_the_anteriormost_border_of_the_supraorbital_process;
{12 Distinct_pocket_between_the_ascending_process_of_the_maxilla_dorsally_and_the_supraorbital_process_ventrally absent present;
{13 Lateral_process_of_maxilla absent present_and_clearly_distinct_from_ascending_process_of_maxilla present_and_confluent_with_ascending_process_of_maxilla;
{14 Lateral_process_of_the_maxilla directed_posterolaterally_at_an_oblique_angle_to_the_anteroposterior_axis directed_laterally,_nearly_perpendicular_to_the_anteroposterior_axis_of_th;
{15 Posterior_portion_of_palatal_surface_of_maxilla flattened_or_slightly_concave medial_portion_of_maxilla_forms_a_longitudinal_keel_bordered_laterally_by_a_shallow_longitudinal_trough medial_portion_forms_a_keel_without_any_adjacent_trough;
{16 Palatal_surface_of_anterior_part_of_rostrum flat_or_gently_concave bears_a_pronounced_longitudinal_keel_formed_by_the_vomer_and_the_medial_edges_of_the_maxillae;
{17 Exposure_of_premaxilla_on_palate exposed_along_at_least_one_third_of_the_medial_border_of_the_maxilla limited_in_extent_to_less_than_one_third_of_the_medial_border_of_the_maxilla;
{18 Palatal_window_exposing_vomer absent present narrow_and_variable_exposure_of_vomer_along_most_or_all_of_the_midline_of_the_rostrum vomer_broadly_exposed_along_the_midline_of_the_rostrum;
{19 Palatal_nutrient_foramina_and_sulci absent present;
{20 Outline_of_suture_between_maxillae_and_palatines roughly_straight_transversely_or_bowed_anteriorly forms_a_posteriorly_pointing_V_shape anterior_margins_of_palatines_form_two_separate_and_posteriorly_pointing_U_shapes;
{21 Anteriormost_point_of_palatine located_in_line_with_or_posterior_to_the_level_of_the_antorbital_notch_or_equivalent_point_on_rostrum located_anterior_to_the_level_of_the_antorbital_notch_;
{22 Anterior_portion_of_palatine_distinctly_concave_transversely_and_forming_a_sharp_median_crest absent present;
{23 Anterior_edge_of_narial_fossa located_in_posterior_three_quarters_of_rostrum located_in_anterior_quarter_of_rostrum;
{24 Facial_portion_of_rostrum_in_lateral_view step_like straight concave;
{25 Rostrum_shape width_at_antorbital_notches_or_equivalent_point_on_rostrum_less_than_80_the_length_of_the_rostrum_as_measured_from_its_tip_to_the_antorbital_notches width_at_antorbital_notches_or_equivalent_point_more_than_80_the_length_of_the_rostrum;
{26 Teeth_in_adult_individuals present absent_or_vestigial;
{27 Skull_length_about_one_third_of_total_body_length absent present;
{28 Cranial_asymmetry present absent;
{29 Diameter_of_orbit_as_measured_between_the_distalmost_points_of_the_preorbital_and_postorbital_processes less_than_25_of_bizygomatic_width 25_or_more;
{30 Anterior_edge_of_supraorbital_process_lateral_to_ascending_process_of_maxilla oriented_transversely_or_pointing_anteriorly pointing_posteriorly linguiform_and_tapering_to_a_point;
{31 Outline_of_anterior_edge_of_supraorbital_process_in_dorsal_view roughly_straight_or_concave distinctly_sinusoidal;
{32 Transverse_width_of_anterior_edge_of_supraorbital_process_lateral_to_ascending_process_of_maxilla longer_than_or_equal_to_the_combined_transverse_width_of_the_adjacent_rostral_bones_as_measured_from_the_sagittal_plane_to_the shorter_than_the_combined_transverse_width_of_the_adjacent_rostral_bones;
{33 Posterior_border_of_supraorbital_process_in_dorsal_view concave straight;
{34 Supraorbital_process_of_frontal_in_anterior_view horizontal_or_nearly_horizontal gradually_slopes_away_lateroventrally_from_the_skull_vertex as_state_1_but_with_the_lateral_portion_of_the_supraorbital_being_nearly_horizontal_thus_causing_the_latter_to_appear_concave_ abruptly_depressed_to_a_level_noticeably_below_the_vertex_with_the_lateral_skull_wall_above_the_supraorbital_formed_by_both_pa;
{35 Anterior_and_posterior_borders_of_supraorbital_process_in_dorsal_view roughly_parallel_or_converging_medially converging_laterally;
{36 Width_of_supraorbital_process_as_measured_in_a_straight_line_from_the_lateralmost_point_of_the_postorbital_process_to_the_intertemporal_constriction equal_to_or_shorter_than_the_anteroposterior_length_of_the_supraorbital_process_above_the_orbit up_to_twice_the_length_above_the_orbit more_than_twice_the_length_above_the_orbit;
{37 Postorbital_process_in_dorsal_view oriented_posteriorly oriented_laterally oriented_posterolaterally short_and_not_markedly_projecting_in_any_direction_;
{38 Postorbital_process_in_lateral_view pointed_or_rounded forms_and_anteroposteriorly_elongate_triangle_with_a_flattened_posterior_face;
{39 Orbital_rim_of_supraorbital_process_of_frontal_in_lateral_view dorsoventrally_thin thickened_with_a_flat_lateral_surface thickened_with_a_rounded_lateral_surface;
{40 Position_of_anteriormost_point_of_supraorbital_process_in_dorsal_view in_line_with_the_posterior_extremity_of_the_nasals_or_passing_through_the_nasals at_the_same_level_as_the_anterior_extremity_of_the_nasals anterior_to_the_anterior_extremity_of_the_nasals;
{41 Position_of_the_dorsal_margin_of_the_orbit_(in_lateral_view,_with_skull_resting_on_a_horizontal_surface):_ above_of_in_line_with_the_vertex_of_the_skull located_a_2/3_the_vertical_distance_between_the_vertex_of_the_skull_and_th located_roughly_a_half_of_distance_between_the_vertex_of_the_skull_and_th;
{42 Lacrimal_in_dorsal_view situated_entirely_lateral_to_the_ascending_process_of_the_maxilla lacrimal_extends_medially_and_separates_the_lateral_corner_of_the_ascending_process_from_the_more_anterior_portion_of_the_maxilla;
{43 Contact_of_jugal_with_zygomatic_process_of_squamosal the_two_bones_overlap_dorsoventrally little_or_no_overlap;
{44 Anteriormost_portion_of_jugal_broadly_underlapped_by_maxilla absent present;
{45 Optic_canal_in_ventral_view ventrally_open medial_portion_is_enclosed_by_anterior_and_or_posterior_bony_laminae;
{46 Postorbital_ridge_along_medial_portion_of_optic_canal absent_or_anteroposteriorly_thin_with_the_optic_canal_running_adjacent_to_the_posterior_border_of_the_supraorbital_process well_developed_and_thickened_thus_resulting_in_the_displacement_of_the_optic_canal_away_from_the_posterior_border_of_the_supra;
{47 Maxillary_infraorbital_plate absent present;
{48 Maxillary_window_originating_from_posterior_border_of_infraorbital_plate absent present;
{49 Anteromedial_corner_of_supraorbital_process_extending_to_a_point_medial_to_antorbital_notch absent present;
{50 Preorbital_region_of_frontal_in_lateral_view thickened_compared_to_more_central_portions_of_the_orbit dorsoventrally_flat;
{51 Enlarged_dorsal_infraorbital_foramen_on_ascending_process_of_maxilla_opening_into_a_posterodorsally_directed_sulcus absent present;
{52 Premaxillary_sac_fossa absent present;
{53 Premaxillary_foramen absent present;
{54 Suture_between_maxilla_and_frontal contact_between_the_bones_is_straight_or_maxilla_overrides_anteromedial_corner_of_the_frontal maxilla_overrides_half_or_more_of_the_frontal;
{55 Lateral_borders_of_ascending_process_of_maxilla lateral_edges_convergent_with_the_process_tapering_to_a_point lateral_edges_parallel_or_divergent_posteriorly;
{56 Triangular_wedge_of_frontal_separating_ascending_process_of_maxilla_from_nasal_or_premaxilla absent present;
{57 Posterior_ends_of_ascending_processes_of_maxillae_in_dorsal_view separated_by_either_frontals_or_both_nasals_and_premaxillae converging_towards_the_midline_and_separated_by_nasals_only contact_each_other_medially;
{58 Relative_position_of_posteriormost_edge_of_ascending_process_of_maxilla_in_dorsal_view approximately_in_transverse_line_with_or_posterior_to_posterior_edge_of_nasal anterior_to_posterior_edge_of_nasal;
{59 Shape_of_posterior_border_of_ascending_process_of_maxilla pointed_or_rounded squared_off;
{60 Lateral_profile_of_cranium_along_exposure_of_parietals_on_vertex dorsal_edge_of_parietal_ascends_steeply_towards_posterior_edge_of_skull_at_an_angle_of_10_degrees_or_more_measured_relative_to dorsal_edge_of_parietal_is_low_to_flat_with_an_angle_of_less_than_10_degrees;
{61 Length_of_nasal_relative_to_bizygomatic_width less_than_50_of_bizygomatic_width more_than_50_of_bizygomatic_width;
{62 Lateral_margins_of_nasal parallel posteriorly_convergent;
{63 Anterior_margins_of_nasals roughly_straight_or_U_shaped form_a_distinct_posteriorly_pointing_W_shape with_point_on_midline_and_a_gap_on_each_side_between_premaxilla_and_nasal form_an_anteriorly_pointing_W_shape;
{64 Dorsal_surface_of_nasals flattened developed_into_a_sagittal_keel;
{65 Separation_of_posterior_portions_of_nasals_along_sagittal_plane_by_narial_process_of_frontal present absent;
{66 Zygomatic_process_of_squamosal_and_exoccipital_in_dorsal_view clearly_separated_by_an_angle posterior_border_of_zygomatic_process_and_lateral_edge_of_exoccipital_are_confluent_forming_a_continuous_or_nearly_continuous_;
{67 Orbitotemporal_crest positioned_along_posterior_border_of_supraorbital_process_with_the_origin_of_the_temporal_muscle_facing_posteriorly_or_posteroventrally absent_or_positioned_on_the_dorsal_surface_of_the_supraorbital_process_with_the_origin_of_the_temporal_muscle_facing_posterodorsally_or_dorsally;
{68 Area_enclosed_by_orbitotemporal_crest_on_supraorbital_process_of_frontal forms_less_than_half_of_the_dorsal_surface_of_the_supraorbital_process covers_half_or_more_of_the_dorsal_surface_of_the_supraorbital_process;
{69 Outline_and_orientation_of_orbitotemporal_crest subparallel_to_posterior_border_of_supraorbital_process distal_half_oriented_distinctly_posterolaterally_and_approaching_the_posterolateral_corner_of_the_supraorbital_process as_state_1_but_with_the_crest_terminating_halfway_along_the_posterior_border_of_the_supraorbital_process as_state_1_but_with_the_crest_being_distinctly_U_shaped;
{70 Shape_of_temporal_fossa longer_anteroposteriorly_than_wide_transversely_or_as_wide_as_long wider_than_long;
{71 Intertemporal_constriction longer_anteroposteriorly_than_wide_transversely as_state_1_but_with_the_temporal_fossa_forming_a_large_parasagittal_oval wider_transversely_than_long_anteroposteriorly;
{72 Exposure_of_frontal_on_skull_vertex broadly_exposed anteroposteriorly_compressed_or_absent;
{73 Parietal_and_interparietal anteriormost_point_located_no_further_forward_than_postorbital_process_ anteriormost_point_in_line_with_supraorbital_process;
{74 Outline_of_fronto_parietal_suture straight_or_lobate frontals_projects_posteriorly_along_the_sagittal_plane_and_separate_the_left_and_right_parietal_anteriorly highly_irregular;
{75 Parietal_in_lateral_view as_long_or_longer_anteroposteriorly_than_high_dorsoventrally higher_dorsoventrally_than_long_anteroposteriorly;
{76 Spreading_of_anterolateral_portion_of_parietal_on_to_posteromedial_corner_of_supraorbital_process_of_frontal absent present;
{77 Anteriormost_point_of_parietal_and_interparietal more_posterior_than_the_posterior_border_of_the_ascending_process_of_the_maxilla more_anterior_than_or_in_line_with_the_posterior_border_of_the_ascending_process_of_the_maxilla;
{78 Anteriormost_point_of_supraoccipital_in_dorsal_view located_posterior_to_or_in_line_with_the_anterior_border_of_the_squamosal_fossa_ in_line_with_temporal_fossa_but_posterior_to_the_apex_of_the_zygomatic_process_of_the_squamosal in_line_with_or_located_anterior_to_the_level_of_the_apex_of_the_zygomatic_process_of_the_squamosal in_line_with_the_anterior_half_or_anterior_edge_of_the_supraorbital_process;
{79 Anteroposterior_position_of_posterior_apex_of_nuchal_crest posterior_to_the_occipital_condyle anterior_to_or_in_line_with_the_posteriormost_point_of_the_occipital_condyle;
{80 Mediolateral_position_of_posterior_apex_of_nuchal_crest aligned_with_the_medial_half_or_halfway_point_of_the_temporal_fossa approaching_the_level_of_the_lateral_border_of_the_temporal_fossa;
{81 Distinct_nuchal_tubercle_at_junction_of_parieto_squamosal_suture_and_supraoccipital absent present;
{82 Exposure_of_alisphenoid_in_or_at_ventral_border_of_temporal_fossa exposed_on_temporal_wall_of_skull_and_contributing_to_orbital_fissure alisphenoid_separated_from_orbital_fissure_or_not_exposed_on_temporal_skull_wall_;
{83 Postparietal_foramen_located_at_junction_of_parietal_and_squamosal absent present;
{84 Zygomatic_process_of_squamosal_dorsoventrally_expanded_in_lateral_view_ absent present_with_the_zygomatic_process_being_distinctly_higher_dorsoventrally_than_wide_transversely;
{85 Orientation_of_zygomatic_process_of_squamosal_in_dorsal_view directed_anteromedially directed_anteriorly_or_slightly_anterolaterally directed_anterolaterally;
{86 Zygomatic_process_of_squamosal_in_lateral_or_ventral_view tapering_anteriorly expanded_anteriorly_thus_forming_a_central_constriction;
{87 Twisting_of_zygomatic_process_of_squamosal absent present_with_the_zygomatic_process_being_partially_twisted_clockwise_on_the_left_and_anticlockwise_on_the_right as_state_1_but_with_the_process_twisted_almost_90_degrees;
{88 Position_of_apex_of_zygomatic_process_of_squamosal situated_entirely_posterior_to_the_postorbital_process closely_apposed_to_the_postorbital_process_or_situated_ventral_to_the_latter;
{89 Apex_of_zygomatic_process_of_squamosal_deflected_anteroventrally absent present;
{90 Supramastoid_crest_of_zygomatic_process_of_squamosal present absent;
{91 Size_of_squamosal_including_zygomatic_and_postglenoid_processes longer_anteroposteriorly_than_high_dorsoventrally_or_about_as_high_as_long distinctly_higher_than_long_;
{92 Parieto_squamosal_suture_shaped_like_a_crest_or_ridge absent_or_low present_and_distinctly_elevated;
{93 Squamosal_prominence present_as_a_projection_on_the_crest_delimiting_the_lateral_or_posterolateral_edge_of_the_squamosal_fossa_ absent;
{94 Transverse_width_of_squamosal_lateral_to_exoccipital width_equal_to_or_greater_than_15_of_the_distance_between_the_sagittal_plane_and_the_lateral_edge_of_the_exoccipital exposed_portion_of_squamosal_is_less_than_15_of_that_distance;
{95 Length_of_squamosal_fossa_relative_to_maximum_transverse_width_of_temporal_fossa_as_measured_in_a_straight_line_from_the_posteriormost_point_of_the_temporal_fossa_to_the_posteriormost_point_of_the_nuchal_crest length_of_squamosal_fossa_is_three_quarters_the_width_of_the_temporal_fossa_or_longer length_of_squamosal_fossa_is_less_than_three_quarters_the_width_of_the_temporal_fossa;
{96 Squamosal_cleft absent present;
{97 Squamosal_crease absent present;
{98 Paired_tubercles_on_supraoccipital absent limited_to_low_ridges_forming_the_lateral_edges_of_a_medial_fossa present;
{99 Lateral_edge_of_supraoccipital_in_dorsal_view convex straight concave sigmoidal;
{100 Anterior_border_of_supraoccipital_shield rounded_or_pointed squared;
{101 Overall_outline_of_supraoccipital_in_dorsal_view rounded triangular;
{102 Anterior_half_of_dorsal_surface_of_supraoccipital concave flat_or_convex;
{103 External_occipital_crest absent_or_faint restricted_to_anterior_half_of_supraoccipital_shield present_and_running_all_the_way_along_the_supraoccipital_shield;
{104 Tip_of_postglenoid_process_in_lateral_view curving_anteriorly pointing_ventrally pointing_posteriorly;
{105 Ventral_edge_of_postglenoid_process_in_lateral_view approximately_in_line_with_or_dorsal_to_ventral_edge_of_exoccipital extending_well_ventral_to_ventral_edge_of_exoccipital;
{106 Orientation_of_postglenoid_process_in_posterior_view ventrolateral ventral ventromedial;
{107 Outline_of_postglenoid_process_in_anterior_or_posterior_view parabolic as_state_0_but_with_lateral_and_medial_edges_parallel_or_concave as_state_1_but_distinctly_wider_transversely_than_high_dorsoventrally triangular trapezoidal_with_a_ventrally_directed_medial_border;
{108 Twisting_of_postglenoid_process_in_ventral_view absent twisted_clockwise_on_the_left_side_and_anticlockwise_on_the_right_side_so_that_the_glenoid_cavity_faces_anteromedially;
{109 Position_of_base_of_postglenoid_process_in_ventral_or_posterior_view in_line_with_the_lateral_edge_of_the_skull shifted_away_medially_from_the_lateral_edge_of_the_skull;
{110 Medial_border_of_postglenoid_process_in_ventral_view confluent_with_more_medial_portion_of_squamosal offset_from_remainder_of_squamosal_by_a_distinct_ridge;
{111 Choanal_margin_of_palatine_in_ventral_view absent straight_or_convex concave forms_a_longitudinal_notch;
{112 Pterygoid_in_ventral_view partially_or_entirely_exposed palatine_almost_completely_covers_pterygoid_and_extends_on_to_the_hamular_process;
{113 Anteriomost_point_of_pterygoid_sinus_fossa located_anterior_to_foramen_pseudovale approximately_in_line_with_anterior_edge_of_foramen_pseudovale located_posterior_to_anterior_edge_of_foramen_pseudovale;
{114 Superior_lamina_of_pterygoid absent_or_restricted_to_anteromedial_quarter_of_pterygoid_sinus_fossa present_and_covering_half_or_more_of_ventral_exposure_of_alisphenoid_within_pterygoid_sinus_fossa_;
{115 Shape_of_pterygoid_hamulus finger_like expanded_into_a_dorsoventrally_flattened_plate_flooring_the_pterygoid_sinus_fossa triangular_and_wing_like reduced_in_size_or_almost_absent;
{116 Position_of_pterygoid_hamuli_in_ventral_view located_directly_adjacent_to_the_sagittal_plane_and_almost_contacting_each_other well_separated_from_each_other;
{117 Position_of_foramen_pseudovale foramen_located_within_squamosal_or_between_squamosal_and_pterygoid_and_opening_anterolaterally_or_laterally as_state_0_but_with_foramen_opening_posteriorly foramen_lies_within_pterygoid;
{118 Foramen_pseudovale_raised_above_more_lateral_portions_of_squamosal_in_ventral_view absent present;
{119 Fossa_on_squamosal_for_reception_of_sigmoid_process_of_tympanic_bulla present absent_or_poorly_defined;
{120 Base_of_postglenoid_process_in_ventral_view in_transverse_line_with_or_located_posterior_to_the_posterior_half_of_the_tympanic_bulla_ in_transverse_line_with_or_located_anterior_to_the_anterior_half_of_the_tympanic_bulla_ in_transverse_line_with_the_anteroposterior_centre_of_the_tympanic_bulla;
{121 Ventral_border_of_sagittal_part_of_vomer_nasal_septum_in_ventral_view posteriormost_portion_projects_beyond_the_posterior_border_of_the_palatines_and_is_visible_in_ventral_view completely_covered_by_palatines;
{122 Basioccipital_crest narrow_transversely wide_and_bulbous;
{123 Lateral_border_of_basioccipital_crest_in_ventral_view straight concave;
{124 Orientation_of_basioccipital_crests_in_ventral_view diverging_posteriorly parallel_or_subparallel_with_no_angle_formed;
{125 Ventromedial_corner_of_paroccipital_process_in_posterior_view located_more_ventrally_than_the_basioccipital_crest_ level_with_or_more_dorsal_than_the_basioccipital_crest;
{126 Posteriormost_point_of_exoccipital_in_dorsal_view located_more_anteriorly_than_posterior_edge_of_occipital_condyle_ level_with_or_posterior_to_posterior_edge_of_condyle;
{127 Outline_of_stylohyal_in_cross_section cylindrical flattened;
{128 Orientation_of_thyrohyal_in_dorsal_or_ventral_view oriented_posteriorly oriented_laterally;
{129 Shape_of_thyrohyal cylindrical flattened_and_wing_like plate_like;
{130 Ankylosed_basihyal_and_thyrohyals absent present;
{131 Dorsal_and_medial_elongation_of_pars_cochlearis_towards_cranial_cavity absent present as_state_1_but_with_only_the_anterior_side_of_the_pars_cochlearis_being_elongated;
{132 Attachment_of_anterior_process_to_pars_cochlearis absent present;
{133 Anterior_process_of_periotic_in_lateral_view squared_off_or_rounded triangular anterior_border_of_process_is_two_bladed_and_L_shaped;
{134 Shape_of_anteroventral_angle_of_anterior_process_of_periotic_in_medial_or_lateral_view rounded_or_forms_a_relatively_blunt_angle slender_and_tapering_to_a_point;
{135 Ventral_edge_of_anterior_process_of_periotic_in_medial_view at_the_same_level_or_dorsal_to_ventral_edge_of_pars_cochlearis ventral_to_ventral_profile_of_pars_cochlearis;
{136 Dorsal_deflection_of_anterodorsal_corner_of_anterior_process absent present;
{137 Anterior_process_transversely_compressed_and_blade_like absent present;
{138 Length_of_anterior_process_of_periotic_ shorter_than_the_anteroposterior_length_of_the_pars_cochlearis_as_measured_from_the_anterior_border_of_the_pars_cochlearis_to_the_medial_border_of_the_fenestra_rotunda same_length_or_longer_than_the_pars_cochlearis;
{139 Anteroexternal_sulcus forms_an_oblique_or_vertical_groove_on_lateral_side_of_anterior_process_immediately_anterior_to_lateral_tuberosity absent;
{140 Pyramidal_process absent present;
{141 Articulation_of_anterior_process_of_periotic_and_tympanic_bulla no_contact_or_contact_with_accessory_ossicle_via_fovea_epitubaria_on_the_anterior_process_of_the_periotic accessory_ossicle_or_homologous_region_on_periotic_fused_to_bulla;
{142 Anterior_bullar_facet present absent;
{143 Lateral_tuberosity_of_anterior_process absent_or_relatively_small_and_rounded well_developed_and_distinctly_triangular hypertrophied_and_blade_like forms_a_distinct_shelf;
{144 Position_of_lateral_tuberosity situated_posterolateral_to_anterior_pedicle_of_tympanic_bulla_or_fovea_epitubaria situated_lateral_or_anterolateral_to_anterior_pedicle_of_tympanic_bulla_or_fovea_epitubaria;
{145 Body_of_periotic_lateral_to_pars_cochlearis_hypertrophied absent present_laterally_and_ventrally present_laterally_only;
{146 Mallear_fossa well_excavated_and_possessing_a_clearly_defined_rim present_only_as_a_depression_with_diffuse_edges;
{147 Distinct_ridge_delimiting_insertion_surface_of_tensor_tympani_on_medial_side_of_anterior_process absent absent_but_insertion_surface_distinctly_excavated present;
{148 Dorsal_extension_of_attachment_area_for_tensor_tympani_on_medial_side_of_anterior_process absent_or_indistinct present_as_a_deeply_excavated_canal_;
{149 Anteromedial_corner_of_pars_cochlearis_in_ventral_view developed_as_a_rounded_anteroposterior_ridge angular_and_projecting_medially_resulting_in_a_flattened_ventral_surface_of_the_pars_cochlearis smooth_and_rounded;
{150 Promontorial_groove_on_medial_side_of_pars_cochlearis present_but_relatively_shallow present_and_deeply_excavated present_and_forming_a_distinct_constriction_separating_a_smooth_and_rounded_ventral_portion_of_the_pars_cochlearis_from_a_flat absent;
{151 Caudal_tympanic_process_in_posteromedial_view well_separated_from_crista_parotica narrow_separation_or_contact;
{152 Posteromedial_corner_of_pars_cochlearis_medial_to_fenestra_rotunda rounded_and_level_with_fenestra_rotunda inflated_and_projecting_posteriorly_beyond_fenestra_rotunda;
{153 Morphology_of_caudal_tympanic_process developed_as_a_posteriorly_extending_triangular_shelf as_state_0_but_with_the_ventral_border_bulging_ventrally as_state_0_but_pointing_posterodorsally developed_as_a_robust_ventrally_directed_projection absent_or_poorly_developed;
{154 Anteroposterior_alignment_of_proximal_opening_of_facial_canal_internal_acoustic_meatus_and_aperture_for_cochlear_aqueduct present absent;
{155 Anteroposterior_alignment_of_aperture_for_cochlear_aqueduct_and_aperture_for_vestibular_aqueduct absent present;
{156 Prominent_septum_dividing_foramina_for_vestibular_and_cochlear_nerves_within_internal_acoustic_meatus_ present absent;
{157 Shape_of_aperture_for_cochlear_aqueduct round_with_sharply_defined_dorsal_margins slit_like;
{158 Size_of_aperture_for_cochlear_aqueduct smaller_than_aperture_for_vestibular_aqueduct approximately_the_same_size;
{159 Aperture_for_cochlear_aqueduct_and_fenestra_rotunda separate confluent;
{160 Superior_process present_as_a_distinct_crest_forming_the_lateral_wall_of_the_suprameatal_fossa the_lateral_border_of_the_suprameatal_fossa_is_low_and_not_clearly_defined;
{161 Suprameatal_area_hypertrophied absent present;
{162 Development_of_crista_transversa depressed_well_below_the_rim_of_the_internal_acoustic_meatus well_developed_and_reaching_the_cerebral_surface_of_the_pars_cochlearis;
{163 Hiatus_Fallopii absent_or_small_opening_located_anterior_or_anteroventral_to_proximal_opening_of_facial_canal as_state_0_but_with_the_hiatus_Fallopii_being_well_developed_and_large anterior_border_of_proximal_opening_of_facial_canal_is_continuous_with_the_hiatus_Fallopii_and_shaped_like_a_fissure;
{164 Size_of_proximal_opening_of_facial_canal no_more_than_half_the_size_of_the_internal_acoustic_meatus more_than_half_the_size_of_the_internal_acoustic_meatus;
{165 Squamosal_flange_located_posterior_to_lateral_tuberosity absent present;
{166 Articulation_surfaces_on_posterior_processes_of_tympanic_bulla_and_periotic unfused fused_in_adults_to_form_compound_posterior_process;
{167 Morphology_of_facial_sulcus_on_distal_half_of_compound_posterior_process absent_or_relatively_shallow_sulcus_with_equally_defined_anterior_and_posterior_borders marked_groove_with_an_elevated_anterior_border deeply_incised_canal as_state_2_but_with_the_facial_sulcus_being_partially_or_entirely_floored_tubular_and_present_along_the_entire_ventral_surface_of_the_compound_posterior_process;
{168 Position_of_facial_sulcus_on_compound_posterior_process_in_ventral_view facial_sulcus_runs_close_to_or_along_the_posterior_border_of_the_compound_posterior_process facial_sulcus_located_centrally_on_the_ventral_surface_of_the_compound_posterior_process;
{169 Orientation_of_compound_posterior_process_in_ventral_view_with_periotic_being_in_situ oriented_posterolaterally_with_respect_to_the_longitudinal_axis_of_the_anterior_process_of_the_periotic oriented_at_a_right_angle_to_the_axis_of_the_anterior_process;
{170 Shape_of_compound_posterior_process cylindrical_or_slightly_conical short_and_stocky flattened_anteroposteriorly forms_a_distinct_plug;
{171 Exposure_of_compound_posterior_process_on_lateral_skull_wall external_surface_of_compound_posterior_process_is_absent_or_poorly_defined external_surface_is_present_but_distinct_from_lateral_skull_wall lateral_surface_is_expanded_and_firmly_integrated_into_the_lateral_skull_wall_ as_state_2_but_with_the_exposed_lateral_surface_of_the_compound_posterior_process_being_concave_and_defined_by_a_distinct_ridge_separating_it_from_the_ventral_surface;
{172 Neck_of_compound_posterior_process_markedly_constricted absent present;
{173 Anterior_border_of_bulla_in_dorsal_or_ventral_view obliquely_truncated squared rounded pointed;
{174 Anterior_portion_of_bulla_transversely_wider_than_posterior_portion_in_ventral_view absent present;
{175 In_situ_orientation_of_main_axes_of_tympanic_bullae_in_ventral_view diverging_posteriorly parallel diverging_anteriorly;
{176 Position_of_dorsal_origin_of_lateral_furrow located_along_posterior_two_thirds_of_the_anteroposterior_length_of_the_bulla_ located_at_roughly_one_third_of_the_anteroposterior_length_of_the_bulla;
{177 Orientation_of_lateral_furrow_in_lateral_view ventral distinctly_anteroventral;
{178 Orientation_of_ventral_keel_of_lateral_lobe_of_bulla faces_ventrally faces_ventromedially_or_medially;
{179 Anteroposterior_outline_of_lateral_lobe_or_main_ridge_of_bulla concave straight_or_convex;
{180 Position_of_involucral_ridge_in_dorsal_view coincident_with_medial_edge_of_the_bulla laterally_retracted;
{181 Sigmoid_process_deflected_laterally_in_anterior_or_posterior_view absent present as_state_1_but_with_the_sigmoid_process_being_nearly_horizontal;
{182 Dorsomedial_corner_of_sigmoid_process_in_anterior_view separated_from_the_pedicle_of_the_malleus_ confluent_with_the_pedicle_of_the_malleus;
{183 Ventral_margin_of_sigmoid_process_in_lateral_view present absent_with_the_lateral_margin_of_the_sigmoid_process_turning_smoothly_into_a_sulcus_on_the_lateral_side_of_the_bulla;
{184 Shape_of_conical_process_in_lateral_view well_developed_and_dorsally_convex reduced_to_a_low_ridge_or_absent;
{185 Elliptical_foramen present absent;
{186 Medial_lobe_of_tympanic_bulla present_as_distinct_lobe_and_transversely_wider_than_its_lateral_counterpart present_but_subequal_in_width_to_the_lateral_lobe_or_smaller absent_or_indistinct;
{187 Crest_connecting_medial_and_lateral_lobes_of_tympanic_bulla_in_posterior_view present absent;
{188 Anteriormost_point_of_involucral_ridge extends_anteriorly_to_form_the_anteriormost_point_of_the_bulla in_line_with_or_posterior_to_the_anterior_border_of_the_bulla;
{189 Dorsolateral_surface_of_involucrum divided_into_a_low_anterior_and_an_elevated_posterior_portion_separated_by_a_clearly_defined_step forms_a_continuous_rim;
{190 Transverse_creases_on_dorsal_surface_of_involucrum poorly_developed_or_absent well_defined_and_deep;
{191 Ridge_on_inside_of_bulla extends_laterally_from_involucrum_and_partially_divides_cavum_tympani_into_anterior_and_posterior_portions absent;
{192 Development_of_tympanic_sulcus developed_as_a_faint_line forms_a_distinct_crest_or_sulcus;
{193 Outline_and_position_of_tympanic_sulcus forms_a_semicircular_and_ventrally_curved_line_well_separated_from_the_intersection_of_the_conical_and_sigmoid_processes forms_a_roughly_horizontal_line_at_or_close_to_the_level_of_the_intersection_of_the_conical_and_sigmoid_processes;
{194 Anteromedial_portion_of_ventral_surface_of_tympanic_bulla transversely_convex distinctly_flattened_or_slightly_concave;
{195 Anterolateral_corner_of_bulla broadly_rounded inflated_and_forming_a_distinct_lobe flattened;
{196 Anterolateral_ridge_or_shelf absent present;
{197 Position_of_posterior_pedicle_of_tympanic_bulla_in_dorsal_view situated_at_or_near_the_posterior_border_of_the_bulla located_far_anterior_to_the_posterior_end_of_the_bulla;
{198 Posterior_mandibular_cheek_teeth oriented_vertically_or_anteriorly reclined_posteriorly;
{199 Medial_surface_of_central_part_of_mandible similar_to_lateral_surface distinctly_flattened_relative_to_lateral_surface;
{200 Dorsomedial_surface_of_posterior_portion_of_mandibular_body flat_or_convex distinctly_excavated;
{201 Mandibular_symphysis sutured_or_fused unfused;
{202 Outline_of_posterior_portion_of_mandible_in_dorsal_or_ventral_view follows_a_straight_line_or_simple_curve sigmoidal_owing_to_a_laterally_reflexed_neck_and_condyle;
{203 Mandibular_body_in_dorsal_view bowed_medially straight bowed_laterally_but_with_curvature_mainly_confined_to_anterior_portion_of_mandible evenly_bowed_laterally;
{204 Anterior_extremity_of_mandible vertical_or_slightly_twisted_with_the_ventral_edge_shifted_medially apex_of_mandible_shifted_to_an_almost_horizontal_position;
{205 Mandibular_body_in_medial_or_lateral_view height_of_ramus_remains_roughly_constant_throughout arched_dorsally increases_in_height_anteroposteriorly dorsoventrally_constricted_near_the_centre decreasing_in_height_anteroposteriorly_with_the_anteriormost_portion_being_distinctly_expanded;
{206 Height_of_mandibular_foramen dorsoventral_height_approximately_that_of_the_horizontal_ramus_thus_forming_a_mandibular_fossa dorsoventral_height_about_half_that_of_the_horizontal_ramus_or_less;
{207 Anterior_border_of_mandibular_foramen rounded sharply_triangular;
{208 Dorsal_border_of_mandibular_foramen_projected_medially_and_developed_into_a_roof_ absent present;
{209 Satellite_process absent_or_limited_to_a_low_rugosity present;
{210 Relative_position_of_anterior_border_of_mandibular_foramen in_line_with_coronoid_process posterior_to_coronoid_process;
{211 Subcondylar_furrow absent_or_extremely_shallow present_as_a_well_defined_groove_medially_only as_state_1_but_with_the_dorsal_border_of_the_furrow_being_accentuated_by_a_medially_well_developed_condyle extends_across_the_posterior_surface_of_the_condyle_separating_it_from_the_angular_process_both_medially_and_laterally;
{212 Coronoid_process_in_lateral_or_medial_view forms_a_broad_plate distinctly_triangular shaped_like_a_finger_and_pointing_posteriorly;
{213 Shape_of_coronoid_process_if_triangular_in_lateral_or_medial_view sharply_triangular_and_about_as_high_dorsoventrally_as_long_anteroposteriorly bluntly_triangular_and_considerably_longer_than_high;
{214 Anterior_outline_of_coronoid_process vertical bent_laterally;
{215 Postcoronoid_elevation absent present;
{216 Development_of_angular_process_in_medial_view hollowed_out robust;
{217 Anteroposterior_position_of_angular_process located_below_the_condyle_or_slightly_anterior projects_posteriorly_beyond_the_condyle;
{218 Angular_process_deflected_ventrally absent present;
{219 Fossa_on_medial_side_of_angular_process absent present;
{220 Orientation_of_articular_surface_of_mandibular_condyle posterior posterodorsal dorsal_with_the_condyle_being_confluent_with_a_dorsoventrally_expanded_angular_process dorsal_with_the_condyle_being_larger_than_and_clearly_offset_from_the_angular_process;
{221 Sulcus_for_attachment_of_mylohyoid_muscle_on_ventromedial_surface_of_mandible absent present;
{222 Height_of_transverse_process_of_atlas_at_base more_than_half_the_height_of_the_articular_surface equal_to_half_the_height_of_the_articular_surface_or_less;
{223 Foramen_transversarium_in_axis absent present;
{224 Development_of_parapophysis_and_diapophysis_on_axis_in_anterior_or_posterior_view parapophysis_considerably_more_robust_than_diapophysis parapophysis_and_diapophysis_are_similar_in_size;
{225 Cervical_vertebrae separate partially_fused_starting_from_the_axis completely_fused;
{226 Parapophysis_on_seventh_cervical_vertebra present absent;
{227 Centra_of_cervical_vertebrae_in_anterior_or_posterior_view rounded squared;
{228 Orientation_of_transverse_processes_of_anterior_lumbar_vertebrae_in_anterior_or_posterior_view oriented_distinctly_ventrolaterally oriented_slightly_ventrolaterally_or_subhorizontally oriented_laterally_and_horizontally;
{229 Apices_of_neural_spines_of_posterior_thoracic_and_anterior_lumbar_vertebrae_anteroposteriorly_expanded_and_squared_off absent present;
{230 Number_of_lumbar_vertebrae more_than_12 10_to_12 fewer_than_10;
{231 Metapophyses_on_posterior_thoracic_and_anterior_lumbar_vertebrae_in_lateral_view oriented_dorsally oriented_anterodorsally_or_anteriorly;
{232 Sternum composed_of_several_bones composed_of_one_bone;
{233 Posterior_ribs_transversely_expanded absent present;
{234 Proportions_of_scapula anteroposterior_length_of_scapula_approximately_equals_or_is_less_than_its_maximum_dorsoventral_height maximum_anteroposterior_length_clearly_exceeds_its_maximum_dorsoventral_height;
{235 Coracoid_process_of_scapula present absent;
{236 Acromion_process_of_scapula present absent;
{237 Supraspinous_fossa_of_scapula present absent_or_nearly_absent_with_acromion_process_located_near_anterior_edge_of_scapula;
{238 Deltoid_crest_of_humerus present_as_a_distinct_crest absent_or_reduced_to_a_variably_developed_rugosity;
{239 Humerus longer_than_or_roughly_the_same_length_as_radius_and_ulna distinctly_shorter_than_radius_and_ulna;
{240 Orientation_of_humeral_head_in_medial_or_lateral_view angled vertical;
{241 Distal_portion_of_humerus_in_medial_or_lateral_view distal_epiphysis_narrower_than_shaft distal_epiphysis_equal_to_or_flared_compared_to_shaft;
{242 Articulation_facet_for_radius_on_humerus_in_medial_or_lateral_view radial_and_ulnar_facets_are_subequal_in_size radial_facet_is_distinctly_larger_than_ulnar_facet_excluding_the_olecranon;
{243 Olecranon_process present_as_a_distinct_process absent;
{244 Manus pentadactyl tetradactyl;
{245 Femur present_as_a_relatively_well_developed_bone absent_or_reduced_to_a_barely_recognisable_lump_with_an_extremely_rough_surface_texture;
{246 Tibia present absent;
{247 Ventral_throat_grooves absent present_and_terminate_well_anterior_to_umbilicus present_and_extend_to_umbilicus;
{248 Ventral_throat_pouch absent present;
{249 Tongue muscular reduced_and_predominantly_connective_tissue;
{250 Temporomandibular_joint synovial fibrocartilagenous_mass_originates_in_the_glenoid_fossa_and_envelopes_the_mandibular_condyle;
{251 Longitudinal_ridges_on_rostrum absent_or_indistinct single_median_ridge three_longitudinal_ridges;
{252 Dorsal_fin present_as_fin_or_dorsal_hump absent;
{253 Chromosome_number 42 44;
{254 Callosities absent present;
{255 Coloration /;
{256 Coloration /;
;

ccode	 +  0 3 4 24 34 36 40 57 78 85 98 103 106 113 120 171 175 181 186 203 211 225 228 230 251 *;


proc /;
comments 0
;
