# Supplementary material for: The early Miocene balaenid Morenocetus parvus from Patagonia (Argentina) and the evolution of right whales
Source: PeerJ. 2017 Dec 22;5:e4148. doi: 10.7717/peerj.4148 (PMC5742523; doi:10.7717/peerj.4148)
Supplement: Supplemental Information 3 — Combined matrix. [file peerj-05-4148-s003.txt]

xread
42592 43

&[NUM]
Zygorhiza_kochii                 00000000000000-0-0000000000000000000000000000000-0000000000000000000--000000-00000000000000000000000000000100000000??0000?0000000000-000000000000000000?000000000000000000000000000000?00000000???0000?00000?00000000-0000000000-00000000000000000-0000??????????
Waipatia_maerewhenua             10002010102302-200100100000?010-11110300211?0000-010111?0000-0000000--1200-1-10100001100001001000000001000100000000??001?000000????0-0010010000000020200041000001000000??0??030000000000?0110?0???1000000000020000000-000000000??????????????????????????????????
Physeter_macrocephalus           1-0020--112302-20030210--00100001010030221000010-010111?-00--00---10--1200-1-11100001100100101110000001020--100000000--?110000000200-11000010000000??231041000101000000310000300000002001011100???120000-000000[01]0?000-0000000000-1-?10200000010001000[01]1000?000000
Janjucetus_hunderi               00012000001100-101100001110?112-1000020000101??1001000001000100?0100--000010-00100?0010010000100000000010010?0?1000??0000010000???00-00?0?00??10000?12??04?????0??????010000?000?0000????000??????000?1000000200000?0-000??000???????????????????????????????????
Mammalodon_colliveri             00022000?11?00-10??000?1010?112-11000100000??00100100000100010000100--000010-00100?0????????0?0000000001??????????0????0??100?0?0000-000100010100000120?0400000010101????????100000000???0100010??0?00100?010200000?0-00????00?0-0?0????1????????????????????????
Aetiocetus_cotylalveus           00111001001101110011000000001100100002000010100100000000001000100?0100020010-011000000111100001000200001001000030100000?0010100????????????????????????????????????????10?00?001000000?0??00??????0000?????????????????????????0-010101100???????????????????????
Aetiocetus_weltoni               001110010011011100110000000?11001000020000101001000000000010000?010100020010-0?10?0000111100001000??????00100003001000000010100?????-0?00010?01000001??0?0??????0?????010100?3010000000000100000??00000001010300000?2-00????00???????????????????????????????????
Fucaia_goedertorum               00111?01?01100-100??0000000?110010000200001??0010010000000100000000100020010-00100000101000000000023011100100003?01??000?010[01]00????0-000000?1010000?02?004?????0??????0??0100?0?00000??000100?0???00000011010300?00?2-?0????0000-0?02???0?000?001000?????????????
Eomysticetus_whitmorei           20112?00???????????????0001?1????00?????00?0????????0000?01?01000?0100010020-01100??0112?1100000001201012010000??0???000??10100????0-000110000100000000?0?000000001000000000000?0000000000100010??0000-101020000000?0-10????10?0-0000????010??001010?????????????
Micromysticetus_rothauseni       ??????????????????????????????????????????????????????????????????0???01?020??1100?00112?010000000?0010?0010000??01??000??11100????0-000110010100000000?040000000002000??0??0??????????????????????????????????????????????????0-0?0?????????????????????????????
Morenocetus_parvus               ??????????????????????????1??01000101001?1???00???0???00000?-????1110012010100310000120011011011001100102111001??01??1012?10010????0-001000??110?11012000100?0?0000?0?1100010????????????????????????????????????????????????????????????????????????????????????
Balaena_montalionis              ?2????????120???????????1?1???1???1?????-?0??????0?0??000-00-0010011001201-1003101?012?0???1100100000010?11?001??11111?1??10010??????????????????1???????????????????????0000?????????????????????????-??????????????????????????????????????????????????????????
Balaena_mysticetus               2211010011120101112110001011100000102102-2011101100000000-00-0010011001201-10031000012-01011100100000010212110111?11110?111001000010-0010010011201120[12]0011101010010010110000011011110001112-1111101100-10103101000100--110003101121110001000001001100000000010000
Balaena_ricei                    ?211???????????11??1?????01?????????????-????????????????-??-?????1???12?1-1?03100?0???????1100?00000010?????????????????????10????0-??1001001120112020001001000010000????????????????????????????????-1?1?310???????????????10112111???1?0001100110?????????????
Balaenella_brachyrhynus          10110100?11201111?211000101?101000202102-20??001100000000-00-????011001201-100310100?2??1??1000100000010211100111??111??1?10010????0-0?10????11201?2?2000??????0??????110101010???111????12-1101??1?00-??????????????????????????????????????????????????????????
Balaenula_astensis               10???100111201??????1000101?100000102100-20??001??0000000-00-0010011001201-1003100?01200100100010000001021210011??1????11?10010????????1?0??1????11?????????????00???0110101010?01111???112-1111001100-1???3?01????0????100031???????????????????????????????????
Balaenula_sp.                    ????????????0?????????????1??00000202100-????10???0???0??-??-?????110012?1-1003100?012001111000100000010??????????????????????0????0-201101011120112020001101000000100110101011?1111100???111101??1100-101?310???????????????1??????????1????????????????????????
Eubalaena_ianitrix                ????????????????????100??????01000202102-2????0???0???0??-??-?????110012?1-10?310?0012001001100100000010212100111?111110?110110??????????????????????????????????????????????????????????????????????????????????????????????????????????????????????????????????
Eubalaena_shinshuensis           1011?101111201111?2110?0101?1???0???????-????????0?00000?-??-0010?1???12?1-1??3101??????????1?0100000010??????????????????????1???????????????????????????????????????????????????????????????????????-??????????????????????????????????????????????????????????
Eubalaena_australis              101101001112011111211010101110100020210202011101100000000-00-0010[01]11001201-10031000012001011100100100010212100111111111111100110[01]010-201?01001120112020000001000-10000110100010011111001012-1111101100-10103101000100-1110003101121110101001011001110000010010112
Eubalaena_glacialis              1011010011120111112110101011101000202102-2011101100000000-00-0010011001201-10031010012001011100100[01]00010212100111111111111100110???0-201?01001120112020000001000-10000110100010011111001012-1111101100-10103101000100-1110003101121110101001011001110000010010101
Eubalaena_japonica               1011010011120111112110101011101000202102-2011101100000000-00-0010?11001201-10031000012001011100100100010212100111111111111100110[01]010-201?01001120112020000001000-10000110100010011111001012-1111101100-10103101000100-111000310112111010100101100111000001001011?
Peripolocetus_vexillifer         ??????????????????????????????????????????????????????????????????1?????????????????02?????1?00?00???????1??00?????????11??????????0-001100?0110?1120??00???????000???110001011?11110??1?111100???0100???????????????????????????????????????????????????????????
Caperea_marginata                00111110111201011131[01]0101010101000211000-1011101010000010-00-0021111021211-01030111011--1100[01]1101002101211211112021312?111111110001202010010[01]1131010-10004[01]01000101[01]11110032110110110001112-001111[01]101-10103111-1011111110001111?2-02021111001111100111000000?000
Miocaperea_pulchra               001111001?120101113?0010101?101000211100-10??101?10000010-00-0121101--1211-010311110110001000010100200121121110?021?10011011111????21201-01??1131?10022002?????0??????1300331?????????????????????????-??????????????????????????????????????????????????????????
Herpetocetus_morrowi             10112010111201111?310000201?110100201200010??00100010001-20000121-110012?000-??100010100100001100003010111211002001210011010111????0-101-11111131012010002001000111211131033110100110001?11?1011??0100-101030410001111111111111101?11??1??????1??11??????????????
Herpetocetus_transatlanticus     ??????????????????????????????????2??????????00???????01?2??-????-1???12?0-0-0110?0101011000?10000??????1121100??01??0011?10111????0-201011111131012010002001000111211131033110-1011010111100011110100???????????????????????????????????????????????????????????
Isanacetus_laticephalus          101120101112010111310000101?100100201200010??00100000000000000100101--12110000210010010010100000000?010021100002001010012010110????0-101-0100110121202000011110010010011000102011011100111111001??0101-1?1?????????????????????100112????0???????????????????????
Cetotherium_rathkii              ?0?0??????120111??31010?101?1000002011002?0??0011011??01?000-01?0-01101210-0-11100?01100?000000010010102211210020110100120100?1????0-2?1?????1?30012120002??????10????13000211110011?0?10?1???????010?-1???3?0???????????????????????????????????????????????????
Diorocetus_hiatus                1011201011120101112100001010100000201000020??0010000000000000?1??10???121100002100?0010010000000001301012113000?001??00120101?1????0-001001011101012022?0211110010011012110?120?00110101011000010?0100-101030000?0121011111100?10?111?11??1001?????0?????????????
Nannocetus_eremus                ??????????????????????????????0??020?????????00???????0??1???????-1???12???????10???01001000?10000??????1121100??01??0011?10110????0-??1???00?13?01?????0?001?00111211131033110110110??1111???0???0100???????????????????????????????????????????????????????????
Pelocetus_calvertensis           101220101112010?11210000101?1000002012000201100100000000000000100?01101211000020001?010010000000001301002103000201101001201011110010-?011?10?1131?12020000?????0??????1100???2010011120101110001100101-10?03?0101013101110100010-1112111?0101011110??????????????
Aglaocetus_moreni                10112110111201011131???0101?1001002012000?0??001000000000000000001011012110000200010010010000000000301001103000???1??0???010111????0-???????????????????0????????????????020??????????????????????????-111030000?0011011101000???????????????????????????????????
Aglaocetus_patulus               10112010111201011121??00101?100100201000020??00100?00000000000100101--121100?02100?0010010000000?01301002103000?001??0012010111????0-101001011101212020000111100110010110000020?0011[01]101011110[01]1000100????????????????????????1??0?11??0?????????????????????????
Mauicetus_parki                  101121101112?1?11131???0101-10??0?20?2000??0?????00?000?000?000??10???121100?02100??01001000?00?000301001103000?001??000??101?1????0-101-[01]10111000100100040[01]0000110010110020020?0011010000100000000100-111030000001?1011????101100?1?????????????????????????????
Piscobalaena_nana                201120101112011111312000201?100000201200220??001000[01]0001-200-0121-01001210-0-11100000100100001000001010221101002011010012110111?0010-00100101110021012000200111010121113003311011011000101100011110100-101030410101111111101111110111011?010011111001????????????
Eschrichtioides_gastaldii        ?0??2?00??1?0??1??310???1?1-100001301???0?01?11100010001??????11??111312?1?0-??110?0?1?????000?1?022011221??000201?010112?10111????10??1??1??1?00????2????????????????11000??20100110??1012-1?0???0100?10113131-111311111000201100?1?????0????111100?????????????
Eschrichtius_robustus            101111001113010111310000101010100[01]30110003011111000000000010-0111111131201-0-01110100100101000001022011121121002011010012010111100110111-0100110?0120230131111111000001100001[02]0100111101012-1[01]11[01]00100-1011311101113111110002111000121[01]01000011101001011001001000
Archaebalaenoptera_castriarquati 10111010111211011?3????0101?101001311300210????1?10000010000-0100011--1211-0112?00??11001?10000110220112210?00???????????????11???????????????????????????????????????????01??????????????????????????-1?11300??????????????0????????????????????????????????????
Balaenoptera_bonaerensis         101111101112110111311000101010100130131111011111010100010001-0100101111211-0012110100100111000011113111011040002001010110111111111111101-0100110001002311010110010101011002002010011111101110101000110-10113001-10131011100000111011211010100111110011?11??10?00?
Balaenoptera_musculus            101210101112110111310000101010100131131121011111010000010001-0110101111211-0111100100100111001011113111011040001011010110111111101110111-011011110120200111111101000101[13]0020010?00111101012-1011000111-10113001-101310111000001100[01]1210010100111110011?2111101000
Megaptera_miocaena               ??1?2?????12?101???1????1?1??000003010?0-30??0010000??000-00-0000?01111211-0113100101100101000011013101011040002?01??011??10111????20111001011100011023?00111110000010110021???100110????111100???0101-??????????????????????????????????????????????????????????
Megaptera_novaeangliae           10112010111211011131000010101010013111[01]123011111010100010000-0111001111211-0012100100100111101011013011211040001011010110011111110111201-0100112001002311011110010101011002012010011111101111001100110-101130010101310111000011110112110101111110101101211110?000


&[dna]

Balaena_mysticetus	?????????????????????????????????TCCAGGCTGAACAATTAACAAAATGTGAGGTGTTCCAGAGGCTGAAAGACCTGGATGGCTATGGAGGCATCACTTTGCCTGAATGTGAGTTCCCTGCTATCTTGCTTTGTTCCATACTTCATCTTCTTCTGTCTT?CCCACCCTTCTCTTCCTCCTCTTTTTTTC-TCTACTTTTAATTCAATTATCTAATAATCCTCTTATCTGCTCATATGTTTACT--------------CTCTTATTACATTTATTCACCTATCTCTCCTTTCTCTCA-TTGTCTGATCGTTTTTT---GGAGCTCTT--CATCTTATCAAGATACTCTGTGGTT--GGCCTGTATTTGGAGATTGGCTGGAGAGC-TTTTTCTGTCTGGGAATACAGGTCCTCATTTATACTATATGTGGACATCCCTGTGATATCTCTTTTTCATCTTTCTTTCA-GGGGTCTGTACCGTATTTCATACCAGTGGTTGTGACACACAAACCGTAGTAAATAACAATGGCAGCACAGAATATGGACTCTTCCAGATCAATAATAAAATTTGGTGCAGAGACAACCATATCCCTCACTCAAGGGACATCTGTGGC[A G]TCTCCTGTGACAGTGAGTGACCAC-TTTTACCATGTTCCTGTGGTTTTTTGGAGCCTACTCCTGGGATAATCTCCTTTTTT--GCCGTC-AAGCGCACCTCTAACTTCACTGCCTTGGACTCCACATCAACTGTGGGACTTCAATTGTTAGTACTGAGTAAGAGGCTGTTAGAATTTTTCATTATCACCAAATCCCCAGACAGTCCCTTAAAGTTCACGGGTAGATGATCTGAGCTGTTTGGGGATCTTGAAGTCTAATACCCTGCATTTTCA-GAGTAAGTCAGTTGATGAAGTTGATAATTCCTCTAGAGATGCCCCC-AGAGAAGCGAAGGGAGTCCTTACCTAGGGGGAGGCATTATTGTACTGGATTTCTCA-TATAGAAAGGCAATAG-CATAAGCCTCTAGATCAGAGAAGGACCAGGCAAGAGGGAAACTCATTACCTTTCTGGGTAATACTTAGCTCTCTCATTTTT-CCCCCTGTAACTCCTGCCAGAGTTCCTGGATGATGACCTTACTGATGACATTATGT???????????????CCGGAAATTATGTAACCATGTTAAAAATGTACCTCTGATGATTGACGTCTAGAAATAAGTGCCAATTTAATACACAATGTTGATAGATTATCTATTGGGTGTCTATCAGATACAAAGACTGACTCTTTTTCATAAATCCTTTTTGTCTAAATGTAATCATTGTCATCAGCATCAGAAATATTTATGAGTTTATGGGTTATCTGACGTATTCCATAGCTACTCTTTGGAAAGAAACTAAAATAAAAGCCCAGGTCACTCACTCTCACAGAACCTAATGTTAGATGAAAATAAGCATTGTTACCAAATGTAATTTTACATCTGTTAGCTGTCAACAAAATACATGTGGACAGCCACATGGTAATTTTACATAGCATTATGTAGAAACAAGATGTTGATGGCAGCCACAGGGTAAAAACTGAGAGTTTCATCTCAGAAATTCTCCTT-CACAGCAGAAATGTATTTTGCACATTGAGCCTATCTGATTGATATTTAAGCTTTCAATTTGGCATAGATTAACAAGAACAAATAATAGAAGCCTCTCCCCATGAATGAACTCTGTCCCTTTGTTGAACTTTTGGGATGGAGATATTTTGCATAAATCACTACTTATGGAACTATAGTAGCCACGACTGTTTTGCAATTTCA------AGTCACTCCAGTGCAATTTTAAATTTTCGTAATGAGAATTTTCTCTTTTTTTAAAGCTTCAATGATTAAAAAATACATCCCACTTAATGGATTAAAAAATACATCCCACTACTTTAGGCAGAT--GTCGATGTTGATTGGTATGAATTTATCTATGAGAAATCAAGCACAGAGTGATCATTTGTAGAAATAATGTTTTTGCTTATAACGGTTAAATATACTCTTGGGTAGGTGACAACTTCAAAAGTACAGCTTAAAGGATTTATAAGAGGCAAAATGCCATTTAACTAATATGTAAAATT????????????????????????????????????????????????????????????????????????????????????????????????????????????????????????????????????????????????????????????????????????????????????????????????????????????????????????????????????????????????????????????????????????????????????????????????????????????????????????????????????????????????????????????????????????????????????????????????????????????????????????????????????????????????????????????CCCTCGAGGCTCCCCGGCAAGCCCCAGCACTCATGAACCTCACGCTAGAGGAACTCATTGCGGGGCTGCAGAACGGCCTCCGCCATGAGGTTCTGGAAGGCAATGTGGGCTACCTGCGGGTGGACGACATCCCGGGCCAGGAGGTGATGAGCAAGCTGAGGAGCTTCCTGGTGGCCAACGTCTGGAGGAAGCTCATGGGCACCTCCGCCTTGGTGCTGGACCTCCGCCACTGCACTGGGGGCCACATTTCTGGCATCCCCTATGTCATCTCCTACCTGCACCCAGGGAACACAGTCCTGCACGTGGACACCATCTATGATCGCCCCTCTAATACGACCACTGAGATCTGGACCCTGCCCGAAGTCCTAGGAGAGAACTACGGTGCCGATAAGGATGTGGTGGTCCTCACCAGTGGTCGCACCGGGGGTGTGGCTGAGGACATCGCTTATATCCTCAAACAAATGCGCAGGGCCATTGTGGTGGGCGAGCGGACTGTGGGGGGGGCCTTGGACCTCCAGAAGCTGCGGATAGGCCAGTCTGACTTCTTTCTCACCGTGCCCGTGTCCAGGTCCCTGGGGCCCCTGGGCAAGGGCAGCCAGACTTGGGAGGGCAGCGGGGTGCTGCCTTGTGTGGGGACACCGGCCGAGCAGGCCCTGGAGAAGGCCCTGGCCATCCTCACGCTGCGCCGCGCCCTGCCGGGAGTCATCCAGCGCCTGCAGGAGGCCCTGCGGGAATACTACACACTGGTGGACCGCGTGCCTGCCCTGCTGCACCACCTGGCCAACATGGACCTGTCCTCGGTGGTCTCCGAGGAGGATCTGGTCACTAACCTCAACACCGGCCTGCAGGCCGTGTCCGAGGACCCCAGGCTCCTGGTGCAGGTGGTCAGGTCCAAAGAAACCTCTTCTGGGCCCGAGGATGAAACTGAAGAACCCTCGGAGATGGTCTCAGAAGTTCCCGAGGACGAGGCTTCCCGGCGGGCCCTGGTGGACTCCGTGTTCCAGGTGTCCGTTCTGCCGGGCAACGTGGGCTACCTGCGCTTTGACAGGTTTTCCGACGCCTCAGTGCTGGGGGTGCTG???????????????????????????ATGAGCAAGATGTCAGAGGAGGAGGAGTTTTTTCTGTTCAAGAACATCTCCTTGGTGGGGCCGTGGGATGGGCCTCAGTACCACCTCACCCCTGTCTGGGTCTTCCACCTCCAGGCAGCCTTCACGGGCTTTGTCTTCTTTGTAGGGACGCCACTCAGTGCCACAGTGCTGGTGGCCAGACTGCGCTACAGAAAGTTGCAGCAGCCACTCAACTATATTCTGGTCAATGTATCCCTGGGGGGCTTCATCTACTGCATCTTC----TCTTTGTCGTCTTCATCACCAGCTGGCATGAATACTTTGTCTTCGGCTGCCATGTTTGTGCTCTGGAGGCCTTCCTGGGCTGTACAGCAGGTACTGCAGGAGAAGGGGGCTGGGGGG-AGGCAAAGGACACCGCTCCATGATTGGAACCAGGGGCCAGGCTGTTGGGTGAGAGTGGGCCCC-AAAGAGGAGTCTGGGGG-ATAGAAGTTTGGTGCTCTTTTGAATACTGAGATATAAAGCCACCCAGACTAGAAGTTTGACCGAGTCCCAAACTCTACTTCACTCACCACTCCAACCTTCCCTCCCTGTGCTTTCTCCACCCCATCTGTATTCCACTCTGCCTGCCAGGATGA-GTGGGGCTGTTTACCCTCTTACCCTCACATTTCATCACAGGTCTGGTGACAGGCTGGTCACTGGCCTTCTTGGCCT????????ACAGTATTGGGTAGGTGATAGGAGAAGAATCTGCAGGTCCCTTCAAGCAGAAGGCCTTCCTTTTCTTCCTGCCTTCTTCTTCATGCTCAGTAGTCAGACGTGAGCATAGTGTGTTCCTCCTTTCTCACTGCTGGGGTGTTTACCTGTGCAGAGGCGTGTGCCTGTGGGGTCCCCGCCTGGACTCCTGGGCCTCATCCTATCGCTCAACTTCCTAGACACTGGGACCCTTCCTCCTGGTCAGTGTTGCAATAGCAAAGGATTGGGAGCAGGTCTGGCTGACCTTGGCCTGTAGTCAGCCTGCTGAGATGAGACCTCTTGTGGGGTGTGGGCAGTCACCCCTGCACTGGACATCAGAAGCTT---TACCTGTAAACTGGCTGTGGGATCTTGAGCAAGTCAGTTTTCTTCTGGCTCTCAATGTTTACTCTAGGCTTCTCATCTCACACAGTTTATGATTCAGTGGGGT--TGCAAGGGAGCGGAAGGGGCACCACACCTCATGCTCTGCCTGCCGTCGGCTCATGCGGGCTTCCCTCCAC-AGAGAACCTGCCTAACGAGGCTGACAGGGATGAGTATGAGCTGCTCTGCAGGGACGACACCCGGGGGTCTGTGGACGAGTTCGAGAGGTGCCACCTGGCCCGGGTCCCTTCCCACGCCGTCGTGGCCCGAAGCATGGGCGGCAAGGAGGACTTGATCTGGGAGCTTCTTAACCTGGCCCAGGTATCGAATCCCC----GTACTCTTTCCTGCTTAGCAGTTCCTGCTTGGATTTGGGGCATTTTCCTGCACTCCCTTCTTGCCACTGTAGAAGCCCTTCTGTGTTCAGGATACAGTGGGGACCATGCCACACACCATCCACTTGTATGAAAGCACCCAGCAAAGCCTTCTTGGAGGTGCACAGAGCCTAGTCCTGCGTTATCATCTGTCAGACCCTTACATTCTGGACCAGTGACATGAAGCTGCTCCTTCTTGCTCTATTCCATATCTCTCCCGTTGGAAAGGAAATGATCTCTCTTCCAAGGTCCTTCAGCCTGACTGCAAGGGGAGCTGCACACA-CAGCC-AGCTTTCCTCCCCTAGAGCAGCCAGAATGCC-AGAACT-GAGCCAACTTTCTCTTATCCGGCCCTCCCATCTGTCCATCTGTCCATCTTGTCCATGTGTCCATCAAAGGCAACCACACAGTGTTCAGCCTCTGAA-GGAGATGTGTTTCTTGCGCTCAGT-GAGCTGTCATCCAGAACAGGGAGACAAGGCAC-AG-AACCAC-TTCA-GTGAAATCGGGAGTTTGTTATTATGGCCCAAGAGGGCTGT--GAATGGAGAAGGTGCTGGGTGGGA-------------AAGAACAGGTCCAACTGCCCTCTCTCCTGGCATCTTGAAAATTTCACT-TTTTAATTTAGTTTCCTGAGTTTTAAAATTTTCTTCGGTCCCATTTTGCAGCATCCCTTGTTGTGGTAGCCATTCAGATCTGTGTTTTTACCACAAACAGGAACATTTTGGCAGAGGTACCTCTGAAGACTTCCAGCTCTTCAGCTCCCCTCATGGGAAGGAC?TTC???????????????????????????????????????????????????????????????????????????????????????????????????????????????????????????????????????????????????????????????????????????????????????????????????????????????????????????????????????????????????????????????????????????????????????????????????????????????????????????????????????????????????????????????????????????????????????????????????????????????????????????????????????????????????????????????????????????????????????????????????????????????????????????????????????????????????????????????????????????????????????????????????????????????????????????????????????????????????????????????????????????????????????????????????????????????????????????????????????????????????????????????????????????????????????????????????????????????????????????????????????????????????????????????????????????????????????????????????????????????????????????????????????????????????????????????????????????????????????????????????????????????????????????????????????????????????????????????????????????????????????????????????????????????????????????????????????????????????????????????????????????????????????????????????????????????????????????????????????????????????????????????????????????????????????????????????????????????????????????????????????????????????????????????????????????????????????????????????????????????????????????????????????????????????????????????????????????????????????????????????????????????????????????????????????????????????????????????????????????????????????????????????????????????????????????????????????????????????????????????????????????????????????????????????????????????????????????????????????????????????????????????????????????????????????????????????????????????????????????????????????????????????????????????????????????????????????????????????????????????????????????????????????????????????????????????????????????????????????????????????????????????????????????????????????????????????????????????????????????????????????????????????????????????????????????????????????????????????????????????????????????????????????????????????????????????????????????????????????????????????????????????????????????????????????????????????????????????????????????????????????????????????????????????????????????????????????????????????????????????????????????????????????????????????????????????????????????????????????????????????????????????????????????????????????????????????????????????????????????????????????????????????????????????????????????????????????????????????????????????????????????????????????????????????????????????????????????????????????????????????????????????????????????????????????????????????????????????????????????????????????????????????????????????????????????????????????????????????????????????????????????????????????????????????????????????????????????????????????????????????????????????????????????????????????????????????????????????????????????????????????????????????????????????????????????????????????????????????????????????????????????????????????????????????????????????????????????????????????????????????????????????????????????????????????????????????????????????????????????????????????????????????????????????????????????????????????????????????????????????????????????????????????????????????????????????????????????????????????????????????????????????????????????????????????????????????????????????????????????????????????????????????????????????????????????????????????????????????????????????????????????????????????????????????????????????????????????????????????????????????????????????????????????????????????????????????????????????????????????????????????????????????????????????????????????????????????????????????????????????????????????????????????????????????????????????????????????????????????????????????????????????????????????????????????????????????????????????????????????????????????????????????????????????????????????????????????????????????????????????????????????????????????????????????????????????????????????????????????????????????????????????????????????????????????????????????????????????????????????????????????????????????????????????????????????????????????????????????????????????????????????????????????????????????????????????????????????????????????????????????????????????????????????????????????????????????????????????????????????????????????????????????????????????????????????????????????????????????????????????????????TACTGTTGTTTATCAACCTCATCTTATCACAGCAGAGGAAATAAAAAAGCAGATTGAAGCTGTGGGCTTTCCAGCATTCATCAAAAAACAGCCCAAGTACCTCAAATTGGGAGCTATTGATATAGAACGTCTAAAGAACACACCAGTCAAATCCGCAGAAGGATCACAGCAAAGGAGTCCATCATATACCAATAATTCAACAGTCATTTTCATCATAGATGGCATGCACTGTAAATCATGTGTGTCAAATATTGAAAGTGCTTTATCTACACTCCAATATGTAAGCAGTGTAGTCGTTTCTTTAGAGAATAGATCTGCCACAGTAAAGTACAATGCAAGTTTAGTCACTCCAGAAACTCTGAGAAAAGCAATAGAGGCCATATCACCAGGGCAATATAGAGTTAGTAGTACAAGTGAAATTGAGAGTACCTCAAACTCTCCCTCCAGTTCATCTCTTCAAAAGAGTCCTTTGAACATAGTTAGCCAGCCTCTGACTCAAGAAACCGTGATAAACATTGATGGCATGACTTGTAATTCTTGTGTGCAGTCTATTGAGGGTGTCATATCAAAAAAGGCAGGTGTAAAATCCATACGAGTATCACTTGCAAATGGCAAAGGGACTGTTGAGTATGATCCTTTACTAACCTCTCCAGAAACCTTGAGAGAAGCAATAGAAGATTTCATACTTCAGTTGCATGAAGGCTGCCCCCATGAAAGAAGCCAACATCCGAGGACAAGGCAGCTTGGCCTACCCAGGTATGCGGACCCATGGGACTCTGGAGAGCGTGAATGGGCCCAAGGCGGGTTCAAGAGGCCTGACGTC------------GTCGTTGGCTGACACTGTTGAACACGTGATCGAAGAGCTTTTGGACGAGGACCAGAAAGTTCGACCCAGTGAGGAAAACAATAAGGACGCGGACGTGTACACGTCCCGGGTGATGCTCAGCAGTCAAGTGCCTTTGGAGCCTCCTCTCCTCTTCCTGCTCGAGGAATACAAAAATTACCTGGATGCTGCGAACATGTCCATGAGGGTCCGGCGCCACTCGGACCCTGCCCGCCGCGGGGAGCTGAGCGTGTGCGACAGCATCAGCGAGTGGGTGACGGCGGCGGATAAAAAGACTGCCGTGGACATGTCAGGCGGGACAGTCACGGTCCTCGAAAAAGTCCCCGTCTCGAAAGGCCAACTGAAGCAGTACTTCTACGAGACCAAGTGCAATCCCATGGGTTACACAAAGGAGGGCTGCAGGGGATCCACCACTTTTCCCAGCCACAGTCTCTAGTCTATTCCTACACTGGGCCAATCCCTTCCCCTATCCTCACACAAAACATCCTGCCTCTTGCTCAGCCCCCTGTGGTGGTGCC---TTTCCCTCAGCCTGAAATAATGGAAGTCCCCAAAGCTAAGGAGACTATCCTTCCTAAGCATAAAGAAATGCCCTTCCCTATATCTCCAGTAGAGCCCTTTATTGAAAGCCAGAGCCTGACTCTCACTGATCTTGAAAATCTGCACCTTCCTCTGTCTCTGCTCCAGTCCTTGATGCACCAGCCTCCCCAGCCTCTTCCTCCTACCTCCATGTTTCCTCCTCAGCCCCTGCCGTCCCTT------------TCTCAGCCCAAAGTCCTGCCTATTCCCCAGCCAGTGGTGCCCCACATCCAGAGACATATGCCCATCCAGGCCCACCCTTCCTCCAGCCCAGCGTTGTAACCTCCGTCCAGAACACAGTCCAGAAGGGAATACCCCAGCCTCCGATTTACCCGGGGCATC[C T]GCCCTTGCAGCAATCAGAGGGGCCAATGATTCAACAACAAGTGGCACCCCGGCCTTGGAGGGATGCCCCCCCAATCCAGCCATGGGCGGGGACTTTACTCTGGAATTTGACTCCCCAGTCGCTAGAACCAAAGGCCCGGAGAAGGGACAAGGAGGTGCACAAGACCC-CCCTGTGCCAGAGGCCAACCCAGCCAATCCGGAAAACCCAGCTCTCCTTTCAGAGGTAGCAACTGGTGCCCTCGGAGGGCTTCTTGCTAATCCTAAAGGCAATATCCCCAACCTAGCAAGAGGCCCTGCAGGGCAGAACAGGGGACCCCTCAGGG---TCCCCCCAGCAGCCACAGACCCACTGATGACCCCTGGATTAGCTGATGTTTATGAGACCTACGGTGCTGATGAGACCACAACTCTGGGTCTCCGGG-AAGAAACCACCATGGATTCCACAGTGACCCCTGACAGTCAGCACACATCGATGCCAGGAAACAAGGCCCAGCAGCCCCAGATTAAGCATGATTCATGGAGTAGACTCGTTTTGACTTTCTCCGGGGACTCCATGAGGGATA-TATTTTCCTATAGATCTGTTACTTTGGAAGCCATCGGATTCATTCCCCAAATCCCTTTTAGGTTGGAAGAGGTTGGCAGGCCTAGAGTAGGAGATGAGTAGGAAGGGGGTTTGAGTTGAGCGTGGAGAGGGAGCAGCGGAATTATCTTTCTGGGCGGAGCTTTATTTCAATGAGGTCGTGCCTGTCTCTCTCAATTATAGCATAAGCATTTCCCCATGTTATTAATTAAATAAGTGTAAGATGTGATGACTGTATAACATTCTCTTCTATTAATAGACCATAATTTGCTTGATCAAAGCCCAGAATTAAGCATTTCAGTTGTGTCTATTTTTCACCATT-ACATTAAGGCTGTGGTGAGCAACCCCAATGCATACTTTGACGCCGCTTTATGGATTAGTACCCAAAGACCAATTTCCTAAAATCATGGAGCATGGCTGCTTGTTAAGGGTCTTGATCTACCTACAAAAGTTTTTGTTTTTGTTTCCTTCTTCCTTTCAAGCCAAACTTCAGAGTAAAACAACAAGGAAAATGGTATACACTCAAGAGGAAAGTATGCATTGAGGTCTGACTTTCCCACTTGGCATCAAACAAATCTCTTTCTGAGCTATATTTCCTACTGTAAAACTTAGTCAAGAGGTTGACCTGCCTTCTCAAGAAAGCAGTAGAGAATCTCAGGAAGAGGTAGTGAGTGAGTCCAGGGGTGACAACCCCAATAACGTTACCAGTCACTCAAAA---GATCAGGAAGCTAGTGACTCCAGTGAAGAGGACAGCTTGGATAAACCCTCCAATTCAGAGAGCAAATCCAGAGAGGAGCAAACTGACAGCGAATCCAGTGAGAGCACGAGATCCTCGGAGGAAAGCCCGGAGTCCACTGAAGAGGAGAACAGTTCCAGCCAGGAGGGCCCCTGGTCTCCCAGC[A G]CCTCAACAGAGAGCCAGAGCCAGGAAAGCCAG---------GACAGCCCGTCTGAGGAAGAGCAGGGCAGCGATTCTCAGGACAGCAGCAAATCAAAAGA[A G]GAGAGCAGCTCAACCGAGAGCACATCAAGCAGCGAGGAAGA[A C]ATCCAGTCCAAAAACACTGAGATGGAAAGCAGAAGATTAACAGTCGATGCTTATCACAACAAACCCATCGGGGATCACAACCAACAAGAAATCTCTCCACCTTTTAAGGAAGATCCTGGAAGGCATGAAGAACACTTACCTCATCCTTCCCATGGCTCTGGAGGACGTGTTTACTACCCTGACTATAACCCCTATGATCCCAGGGAAAACTCACCATACCTTAGAAATAATACATGGGCTGAAAGAGATGTTTCTCCCAATACAATGAGGCAACCTGAAAATCCACACTATCCCATGAATACTCCAGACCCAAAAAAGACAATCCCTTATAATGAAGAAGACCCAATAGATCCAACTGGAGATGAATCATTCCCAGGACAAAGTAGATGGGGTGTGGCGGAGTCAAGCTTTAAAGGAGACCCAACAGTTAGGCACTATGAAAGCGAGCAATATACCTCAAATCAACCAAAGGGATACCTTCCCTATTCCTTAGATAAT---CC[A G]TCAAAACCCAGGGAGGATTTACCTTATGGTGAATTTTACCCCTGGAGCCCAGATGAGAATTTCCCATCATATAATACAGCTCCCACTGAACCATGGCCGGTGGAGAGCAGGTGGAAGACCTGTTACAGAAGCACGCCCTGGTTGAAGCAGACATTGGCATCCAGGCAGAGCGGGTGAGAGGTGTCAATGCCTCTGCCCAGAAGTTTGCAACAGACGGGGAAGGTAAAGACAGACCGTTCCAGACATTACCCCCTCGTCACCAGAAGTCCATCTCCAGAGACGTAGATGGGTTATGTGTGGCAGTGGGACCTTTAAAGTTACCTTGCTATTGTGGGTTCCCAGTGGGCCGTGTCGTGGGTATAATGAGATGCAGTAGGG--TGGCCTTCCATTACATTTTAACTCTGTCTTGCTATTCTGACATGGACCTGTCTTTTCCTTCAGTACTCAAGTGCCACTTGGCTTTTAGTGG---CTTGATGTTGGCCAC-TGAAATC-TGCCAGACCACACT-CTGC-ACACCGATAGCCTGG--TGTGTCTCTCAGACACCTCATGGCTTTCACACCTGGCTGTGCATATCTTTGTTTAAAGGATGTTTGGAA-GGATTTGGTTTTGGTCTGGTTTTAGAAACAATTAAATGCAGCTGCCTTCTTTCTTACAA-TTTACCTGCTATTTTTGGTTCCTAAGTGATCATAGCAGTT--------------ATCCTT---------GCCTGTCCCTCCTCATCCAGTCAAGATCCTAGAAGGTGCTCCATTGCCCCATCACGTGGCCCTGCACTTAGCGTAAACTGGTGATCTAGGAGGGAGAACGGGGGTGTAGCCGACTGCCTGCAAA--CGCGCAGGAGCCTGTGCTGC-CGCTGTCACACCCACGTGCCTGCCTTGGCGTTAAACAGGTTACAAGCCCTGCGACCCCCAGGTGATCCGAGACCGCGTGGCCCACATGGAGTTCTGTTATCAAGAGCTTTGTCAGCTGGCGGCCGAGCGCCGGGCCCGCCTGGAAGAG??????????????????
Balaenoptera_bonaerensis	CTCTGCTCCTGGTGGGCAACCTGTTCCATGCCATCCAGGCCGAACAATTAACAAAATGTGAGGTGTTCCAGAGGCTGAAAGACCTGGATGGCTATGGAGGCATCACTTTGCCTGAATGTGAGTTCCCTGCTATCTTGCTTTGTTCCATACTTCATCTTCTTCTGTCTTCCCCATGCTTCTCTTCCTCCTCTTTTTT-C-TCTACTTTTAATTCAATTATCTAATAATCCTCTTATCTGCTCATCTGCTTACT--------------CTCTTATTACATTTATTCACCTATCTCTCCTTTCTCTCA-TTGTCTGATTGTTTTTT---GGAGCTCTT--CATCTTATCAAGATACTCTGTGGTT--GGCC-ATATTTGGAGATTGGCTGGAGAGCCTTTTTCTGTCTGGGAATACAGGTCCTTATTTATACTATATGTGGGCATCCCTGTGATATCTCTTTTTCATCTTTCTTTCA-GGGGTCTGTACCGTATTTCATACCAGTGGTTGTGACACACAAACCGTAGTAAATAACAATGGCAGCACAGAATATGGACTCTTCCAGATCAATAATAAAATTTGGTGCAGAGACAACCATATCCCTCACTCAAGGGACATCTGTGGCATCTCCTGTGACAGTGAGTGACCAC-TTTTACCATGTTCTTGTGTGTTTTTGGAGCCTACTCCTGGGATAATCTCCTTTTTT--GGCATC-AAGCGCACCTTTAACTTCACTGCCTTGGACTCCACATCAACTGTGGGACTTCAATTGTTAGTACTGAGTAAGAGGCTGTTAGAATTTTTCATTATCACCAAATCCCCAGACAGTCCCTTAAAGTTCACGGGTAGATGATGTGAGCTGTTTGGGGATGTTGAAGTCTAATACCCTGCGTTTTCA-GAGTAAGTCAGTTGATGAAGTTGATAATTCCTCTAGAGATGCACCC-AGAGAAGCGAAGGGAGTCCTTACCTAGGGGGAGGCATTATTGTACTGGATTTCTCA-TATAGAAAGGCAAAAGGCATAAGCCTCTAGATCAGAGAAGGACCAGGCAAGAGGGAAACTCATTATCTTTCTGGGTAATACTTAGCTCTCTCATTTTT-CCCCCTGTAACTCCTGCCAGAGTTCCTGGATGATGACCTTACTGATGACATTATGTGTGTCAAGAAGA????????????????????????????????????????????????????????????????????????????????????????????????????????????????????????????????????????????????????????????????????????????????????????????????????????????????????????????????????????????????????????????????????????????????????????????????????????????????????????????????????????????????????????????????????????????????????????????????????????????????????????????????????????????????????????????????????????????????????????????????????????????????????????????????????????????????????????????????????????????????????????????????????????????????????????????????????????????????????????????????????????????????????????????????????????????????????????????????????????????????????????????????????????????????????????????????????????????????????????????????????????????????????????????????????????????????????????????????????????????????????????????????????????????????????????????????????????????????????????????????????????????????????????????????????????????????????????????????????????????????????????????????????????????????????????????????????????????????????????????????????????????????????????????????????????????????????????????????????????????????????????????????????????????????????????????????????????????????????????????????????????????????????????????????????????????????????????????????????????????????????????????????????????????????????????????????????????????????????????????????????????????????????????????????????????????????????????????????????????????????????????????????????????????????????????????????????????????????????????????????????????????????????????????????????????????????????????????????????????????????????????????????????????????????????????????????????????????????????????????????????????????????????????????????????????????????????????????????????????????????????????????????????????????????????????????????????????????????????????????????????????????????????????????????????????????????????????????????????????????????????????????????????????????????????????????????????????????????????????????????????????????????????????????????????????????????????????????????????????????????????????????????????????????????????????????????????????????????????????????????????????????????????????????????????????????????????????????????????????????????????????????????????????????????????????????????????????????????????????????????????????????????????????????????????????????????????????????????????????????????????????????????????????????????????????????????????????????????????????????????????????????????????????????????????????????????????????????????????????????????????????????????????????????????????????????????????????????????????????????????????????????????????????????????????????????????????????????????????????????????????????????????????????????????????????????????????????????????????????????????????????????????????????????????????????????????????????????????????????????????????????????????????????????????????????????????????????????????????????????????????????????????????????????????????????????????????????????????????????????????????????????????????????????????????????????????????????????????????????????????????????????????????????????????????????????????????????????????????????????????????????????????????????????????????????????????????????????????????????????????????????????????????????????????????????????????????????????????????????????????????????????????????????????????????????????????????????????????????????????????????????????????????????????????????????????????????????????????????????????????????????????????????????????????????????????????????????????????????????????????????????????????????????????????????????????????????????????????????????????????????????????????????????????????????????????????????????????????????????????????????????????????????????????????????????????????????????????????????????????????????????????????????????????????????????????????????????????????????????????????????????????????????????????????????????????????????????????????????????????????????????????????????????????????????????????????????????????????????????????????????????????????????????????????????????????????????????????????????????????????????????????????????????????????????????????????????????????????????????????????????????????????????????????????????????????????????????????????????????????????????????????????????????????????????????????????????????????????????????????????????????????????????????????????????????????????????????????????????????????????????????????????????????????????????????????????????????????????????????????????????????????????????????????????????????????????????????????????????????????????????????????????????????????????????????????????????????????????????????????????????????????????????????????????????????????????????????????????????????????????????????????????????????????????????????????????????????????????????????????????????????????????????????????????????????????????????????????????????????????????????????????????????????????????????????????????????????????????????????????????????????????????????????????????????????????????????????????????????????????????????????????????????????????????????????????????????????????????????????????????????????????????????????????????????????????????????????????????????????????????????????????????????????????????????????????????????????????????????????????????????????????????????????????????????????????????????????????????????????????????????????????????????????????????????????????????????????????????????????????????????????????????????????????????????????????????????????????????????????????????????????????????????????????????????????????????????????????????????????????????????????????????????????????????????????????????????????????????????????????????????????????????????????????????????????????????????????????????????????????????????????????????????????????????????????????????????????????????????????????????????????????????????????????????????????????????????????????????????????????????????????????????????????????????????????????????????????????????????????????????????????????????????????????????????????????????????????????????????????????????????????????????????????????????????????????????????????????????????????????????????????????????????????????????????????????????????????????????????????????????????????????????????????????????????????????????????????????????????????????????????????????????????????????????????????????????????????????????????????????????????????????????????????????????????????????????????????????????????????????????????????????????????????????????????????????????????????????????????????????????????????????????????????????????????????????????????????????????????????????????????????????????????????????????????????????????????????????????????????????????????????????????????????????????????????????????????????????????????????????????????????????????????????????????????????????????????????????????????????????????????????????????????????????????????????????????????????????????????????????????????????????????????????????????????????????????????????????????????????????????????????????????????????????????????????????????????????????????????????????????????????????????????????????????????????????????????????????????????????????????????????????????????????????????????????????????????????????????????????????????????????????????????????????????????????????????????????????????????????????????????????????????????????????????????????????????????????????????????????????????????????????????????????????????????????????????????????????????????????????????????????????????????????????????????????????????????????????????????????????????????????????????????????????????????????????????????????????????????????????????????????????????????????????????????????????????????????????????????????????????????????????????????????????????????????????????????????????????????????????????????????????????????????????????????????????????????????????????????????????????????????????????????????????????????????????????????????????????????????????????????????????????????????????????????????????????????????????????????????????????????????????????????????????????????????????????????????????????????????????????????????????????????????????????????????????????????????????????????????????????????????????????????????????????????????????????????????????????????????????????????????????????????????????????????????????????????????????????????????????????????????????????????????????????????????????????????????????????????????????????????????????????????????????????????????????????????????????????????????????????????????????????????????????????????????????????????????????????????????????????????????????????????????????????????????????????????????????????????????????????????????????????????????????????????????????????????????????????????????????????????????????????????????????????????????????????????????????????????????????????????????????????????????????????????????????????????????????????????????????????????????????????????????????????????????????????????????????????????????????????????????????????????????????????????????????????????????????????TACTGTTGTTTATCAACCTCATCTTATCACAGCAGAGGAAATAAAAAAGCAGATTGAAGCTGTGGGCTTTCCAGCATTCATCAAAAAACAGCCCAAGTACCTCAAATTGGGAGCTATTGATATAGAACGTCTAAAGAACACACCAGTCAAATCCTCAGAAGGATCACAGCAAAGGAGTCCATCATATACCAATAATTCAACAGTCATTTTCATCATAGATGGCATGCACTGTAAATCATGTGTGTCAAATATTGAAAGTGCTTTATCTACACTCCAATATGTAAGCAGTGTAGTCGTTTCTTTAGAGAATAGATCTGCCACAGTAAAGTACAATGCAAGTTTAGTCACTCCAGAAACTCTGAGAAAAGCAATAGAGGCCATATCACCAGGGCAATATAGAGTTAGTAGTACAAGTGAAATTGAGAGTACCTCAAACTCTCCCTCCAGCTCATCTCTTCAAAAGAGTCCTTTGAACATAGTTAGCCAGCCTCTGACTCAAGAAACCGTGATAAACATTGATGGCATGACTTGTAATTCTTGTGTGCAGTCTATTGAGGGTGTCATATCAAAAAAGGCAGGTGTAAAATCCATACGAGTATCACTTGCAAATGGCAAAGGGACTGTTGAGTATGATCCTTTACTAACCTCTCCAGAAACCTTGAGAGAAGCAATAGAAGATTTCATACTTCAGTTGCATGAAGGCTGCCCCCATGAAAGAAGCCAACGTCCGAGGACAAGGCAGCTTGGCCTACCCAGGTATGCGGACCCATGGGACTCTGGAGAGCGTGAATGGGCCCAAGGCGGGTTCAAGAGGCCTGACGTC------------GTCGTTGGCTGACACTGTTGAACA[C T]GTGATCGAAGAGCTCTTGGACGAGGACCAGAAAGTTCGACCCAGTGAGGAAAACAGTAAGGA[C T]GCGGACATGTACACGTCCCGGGTGATGCTCAGCAGTCAAGTGCCTTTGGAACCGCCTCTCCTCTTCCTGCTCGAGGAATACAAAAATTACCTGGATGCTGCGAACATGTCCATGAGGGTCCGGCGCCACTCGGACCCCGCCCGCCGCGGGGAGCTGAGCGTGTGCGACAGCATCAGCGAGTGGGTGACGGCGGCGGATAAAAAGACTGCAGTGGACATGTCAGGCGGGACAGTCACGGTCCTCGAAAAAGTCCCCGTCTCGAAAGGCCAACTGAAGCAGTACTTCTACGAGACCAAGTGCAATCCCATGGGTTACACAAAGGAGGGCTGCAGGGGATCCACCACTTTTCCCAGCCACAGCCTCTAGTCTATTCCTACACTGGGCCAATCCCTTCCCCTATCCTTCCACAAAACGTCCTGACTCTTGCTCAGCCCCCTGTGGTGGTGCC---TTTCCCTCAGCCTGAAATAATGGAAATCCCCAAAGCTAAGGAGACTATCCTTCCTAAGCATAAAGAAATGCCCTTCCCTATATCTCCAGTAGAGCCCTTTATTGAAAGCCAGAGCCTGCCTCTCACTGATCTTGAAAATCTGCACCTTCCTCTGTCTCTGCTCCAGTCCTTGATGCACCAGCCTCCCCAGCCTCTTCCTCCTACCCCCATGTTTCCTCCTCAGCCCCTGCCGTCCCTT------------TCTCAGCCCAAAGTCCTGCCTATTCCCCAGCAAGTGGTGCCCCACATCCAGAGACATATGCCCATCCAGGCCCACCTTTCCTCCAGCCCAGCGTTGTAACCTCCGTCCCGAACACAGTCCAGAAGGGAATACCCCAGCCTCCGATTTACCCGGGGCATCCGCCCTTGCAGCAATCAGAGGGGCCAATGATTCAACAACAGGTGG[C T]A[A C]??????????????????CCCCC-CAATCCAGCCATGGGCAGGGACTTTACTCTGGAATTTGACTCCCCAGTCACTGGAACCAAAGGCCCGGAGAAGGGAGAAGGAGGTGCACAACCCCCGCCCTGTGCCGCAGGCCAACCCAGCCCATCCGGAAAACCCAGCTCTCCTTTCAGAGCTACCACCTGGTGCCCTCGGAGGGCTTCTTGCTAATCCTAAAGCCAATACCCCCAACCTAGCAAGAGGCCCTGCAGGGCAGAACAGGGGACCCCTCAGGG---TCCCCCCAGCAGCCGCAGACCCACTGATGACCCCTGGATTAGCTGATGTTTATGAGACCTAAGGTGCTGATGAGACCACAACTCTGGGTCTCTGGGGAAGAAACCACCGTGGATTCCACAGTGACCCCTGACAGTCAGCACACATCGATGCCAGGAAACAAGGCCCAGCAGCC---------------------????????????????????????????????????????????????????????????????????????????????????????????????????????????????????????????????????????????????????????????????????????????????????????????????????????????????????????????????????????????????????????????????????????????????????????????????????????????????????????????????????????????????????????????????????????????????????????????????????????????????????????????????????????????????????????????????????????????????????????????????????????????????????????????????????????????????????????????????????????????????????????????????????????????????????????????????????????????????????????????????????????????????????????????????TAGTCAAGAGGTTGACCTGCCTTCTCAAGAAAATAGTAGTGAATCTCAGGAAGAGGTAGTGAGTGAGTCCAGGGGTGACAACCCCAATAACGTTACCAGTCACTCAAAA---GAACAGGAAGCTAGTGACTCCAGTGAAGAGGACAGCTTGGATAAACCCTCCAGTTCAGAGAGCAAATCCAGAGAGGAGCAAACTGACAGCGAATCCAGTGAGAGCACCAGATCCTC[A G]GAGGAAAGCCCGGAGTCCACTGAAGAGGAGAACAGTTCCAGCCAGGAGGGCCCCTGGTCTCCCAGCGCCTCAACAGAGAGCCAGAGCCAGGAAAGCCAG---------GACAGCCCGTCTGAGGAAGAGCAGGGCAGCGATTCTCAGGACAGCAGCAAATCAAAAGAAGAGAGCAGCTCAACCGAGAGCACATCAAGCAGCGAGGAAGAAATCCAGTCCAAAAACACTGAGATGGAAAGCAGAAGATTAACAGTCGATGCTTATCACAACAAACCCATCGGGGATCAAAACCAACAAGAAATCTCTCCACCTTTTAAGGAAGATCCTGGAAGGCATGAAGAACACTTACCTCATCCTTCCCATGGCTCTGGAGGACGTGTT-ACTAC------TATAACCCCTA[A T]GATCCCAGGGAAAACTCACCATACCTTAGAAGTAATACATGGGCTGAAAGAGATGA[C T]TCTCCCAATACAATGAGGCAACCTGAAA[A G]TCCACACTATCCCATGAATACTCCAGACCCAAAAAAGACAATCCCTTATAATGAAGAAGACCCAATAGATCCAACTGGAGATGAATCTTTCCCAGGACAAAGTAGATGGGGTGTGGCGGAGTCAAGCTTTAAAGGAGACCCAACAGTTAGGCACTATGAAAGCGAGCAATATACCTCAAATCAAC[A C]AAAGGAATACCTTCCCTATTCCTTAGATAAT---CCATCAAAACCCAGGGAGGATTT[C T]CCTTATGGTGAATTTTACCCCTGGAGCCCAGATGAGAATTTCCCATCATATAATACAGCTCCCACTGAACCACG[A G]CCGGTGGAGAGCAG?????????????????????????????????????????????????????????????????????????????????????????????????????????????????????????????????????????????????????????????????????????????????????????????????????????????????????????????????????????????????????????????????????????????????????????????????????????????????????????????????????????????????????????????????????????????????????????????????????????????????????????????????????????????????????????????????????????????????????????????????????????????????????????????????????????????????????????????????????????????????????????????????????????????????????????????????????????????????????????????????????????????????????????????????????????????????????????????????????????????????????????????????????????????????????????????????????????????????????????????????????????????????????????????????????????????????????????????????????????????????????????????????????????????????????????????????????????
Caperea_marginata	CTCTGCTCCTGGTGGGCAACCTGTTCCATGCCATCCAGGCCGAACAATTAACAAAATGTGAGGTGTTCCAGAGGCTGAAAGACCTGGATGGCTATGGAGGCGTCACTTTGCCTGAATGTGAGTTTCCTGCTATCTTGCTTTGTTCCATACTTCATCTTCTTCTGTCTTCCCCACGCTTCTCTTCCTCCTCTTTTTTTC-TCTACTTTTAATTCAATTATCTAATAATCCTCTTATCTGCTCATCTGTTTACT--------------CTTTTATTACATTTATTCACCTATCTCTCCTTTCTCCCA-TTGTCTGATCGTTTTTT---GGAGCTCTT--CATCTTATCAAGATACTCTGTGGTT--GGCC-ATATTTGGAGACTGGCTGGAGAGCCTTTTTCTGTCTGGGAATACAGGTCCTCATTTATACTATATGTGGACATCCCTGTGATATCTCTTTTTCATCTTTCTTTCA-GGGGTCTGTACCGTATTTCATACCAGTGGTTGTGACACACAAACCGTAGTAAATAACAATGGCAGCACGGAATATGGACTCTTCCAGATCAATAATAAAATTTGGTGCAGCGACAACCATATCCCTCACTCAAGGGACATCTGTGGCATCTCCTGTGACAGTGAGTGACCAC-TTTTACCATGTTCCTGTGTTTTTTTGGAGCCTACTCCTAGGATAATCTCCTTTTTT--GGCGTC-AAGCGCACCTCTAACTTCACTGCCTTGGACTCCACATCAACTGTGGGACTTCAATTGTTAGTACTGAATAAGAGGCTGTTAGAATTTTTCATTATCACCAAATCCCCAGACAGTCCCTTAAAGTTCATGGGTAGATGATCTGAGCTGTTTGGGGATCTTGAAGTCTAATACCCTGCATTTTCA-GAGTAAGTCAGTTGATGAAGTTGAAAATTCCTCTAGAGATAGCCCC-AGAGAAGCGAAGGGAGTCCTTACCTAGGGGGAGGCATTATTGTACTGGATTTCTCA-TATAGAAGGGCAACAGGCATAAGCCTCTAGATCAGAGAAGGACCAGGCAAGAGGGAAACTCATTACCTTTCTGGGTAATATTTAGCTCTCTCATTTTT-CCCCCTGTAACTCCTGCCAGAGTTCCTGGATGATGACCTTACTGATGACATTATGTGTGTCAAGAAGATTC?????????????????????????????????????????????????????????????????????????????????????????????????????????????????????????????????????????????????????????????????????????????????????????????????????????????????????????????????????????????????????????????????????????????????????????????????????????????????????????????????????????????????????????????????????????????????????????????????????????????????????????????????????????????????????????????????????????????????????????????????????????????????????????????????????????????????????????????????????????????????????????????????????????????????????????????????????????????????????????????????????????????????????????????????????????????????????????????????????????????????????????????????????????????????????????????????????????????????????????????????????????????????????????????????????????????????????????????????????????????????????????????????????????????????????????????????????????????????????????????????????????????????????????????????????????????????????????????????????????????????????????????????????????????????????????????????????????????????????????????????????????????????????????????????????????????????????????????????????????????????????????????????????????????????????????????????????????????????????????????????????????????????????????????????????????????????????????????????????????????????????????????????????????????????????????????????????????????????????????????????????????????????????????????????????????????????????????????????????????????????????????????????????????????????????????????????????????????????????????????????????????????????????????????????????????????????????????????????????????????????????????????????????????????????????????????????????????????????????????????????????????????????????????????????????????????????????????????????????????????????????????????????????????????????????????????????????????????????????????????????????????????????????????????????????????????????????????????????????????????????????????????????????????????????????????????????????????????????????????????????????????????????????????????????????????????????????????????????????????????????????????????????????????????????????????????????????????????????????????????????????????????????????????????????????????????????????????????????????????????????????????????????????????????????????????????????????????????????????????????????????????????????????????????????????????????????????????????????????????????????????????????????????????????????????????????????????????????????????????????????????????????????????????????????????????????????????????????????????????????????????????????????????????????????????????????????????????????????????????????????????????????????????????????????????????????????????????????????????????????????????????????????????????????????????????????????????????????????????????????????????????????????????????????????????????????????????????????????????????????????????????????????????????????????????????????????????????????????????????????????????????????????????????????????????????????????????????????????????????????????????????????????????????????????????????????????????????????????????????????????????????????????????????????????????????????????????????????????????????????????????????????????????????????????????????????????????????????????????????????????????????????????????????????????????????????????????????????????????????????????????????????????????????????????????????????????????????????????????????????????????????????????????????????????????????????????????????????????????????????????????????????????????????????????????????????????????????????????????????????????????????????????????????????????????????????????????????????????????????????????????????????????????????????????????????????????????????????????????????????????????????????????????????????????????????????????????????????????????????????????????????????????????????????????????????????????????????????????????????????????????????????????????????????????????????????????????????????????????????????????????????????????????????????????????????????????????????????????????????????????????????????????????????????????????????????????????????????????????????????????????????????????????????????????????????????????????????????????????????????????????????????????????????????????????????????????????????????????????????????????????????????????????????????????????????????????????????????????????????????????????????????????????????????????????????????????????????????????????????????????????????????????????????????????????????????????????????????????????????????????????????????????????????????????????????????????????????????????????????????????????????????????????????????????????????????????????????????????????????????????????????????????????????????????????????????????????????????????????????????????????????????????????????????????????????????????????????????????????????????????????????????????????????????????????????????????????????????????????????????????????????????????????????????????????????????????????????????????????????????????????????????????????????????????????????????????????????????????????????????????????????????????????????????????????????????????????????????????????????????????????????????????????????????????????????????????????????????????????????????????????????????????????????????????????????????????????????????????????????????????????????????????????????????????????????????????????????????????????????????????????????????????????????????????????????????????????????????????????????????????????????????????????????????????????????????????????????????????????????????????????????????????????????????????????????????????????????????????????????????????????????????????????????????????????????????????????????????????????????????????????????????????????????????????????????????????????????????????????????????????????????????????????????????????????????????????????????????????????????????????????????????????????????????????????????????????????????????????????????????????????????????????????????????????????????????????????????????????????????????????????????????????????????????????????????????????????????????????????????????????????????????????????????????????????????????????????????????????????????????????????????????????????????????????????????????????????????????????????????????????????????????????????????????????????????????????????????????????????????????????????????????????????????????????????????????????????????????????????????????????????????????????????????????????????????????????????????????????????????????????????????????????????????????????????????????????????????????????????????????????????????????????????????????????????????????????????????????????????????????????????????????????????????????????????????????????????????????????????????????????????????????????????????????????????????????????????????????????????????????????????????????????????????????????????????????????????????????????????????????????????????????????????????????????????????????????????????????????????????????????????????????????????????????????????????????????????????????????????????????????????????????????????????????????????????????????????????????????????????????????????????????????????????????????????????????????????????????????????????????????????????????????????????????????????????????????????????????????????????????????????????????????????????????????????????????????????????????????????????????????????????????????????????????????????????????????????????????????????????????????????????????????????????????????????????????????????????????????????????????????????????????????????????????????????????????????????????????????????????????????????????????????????????????????????????????????????????????????????????????????????????????????????????????????????????????????????????????????????????????????????????????????????????????????????????????????????????????????????????????????????????????????????????????????????????????????????????????????????????????????????????????????????????????????????????????????????????????????????????????????????????????????????????????????????????????????????????????????????????????????????????????????????????????????????????????????????????????????????????????????????????????????????????????????????????????????????????????????????????????????????????????????????????????????????????????????????????????????????????????????????????????????????????????????????????????????????????????????????????????????????????????????????????????????????????????????????????????????????????????????????????????????????????????????????????????????????????????????????????????????????????????????????????????????????????????????????????????????????????????????????????????????????????????????????????????????????????????????????????????????????????????????????????????????????????????????????????????????????????????????????????????????????????????????????????????????????????????????????????????????????????????????????????????????????????????????????????????????????????????????????????????????????????????????????????????????????????????????????????????????????????????????????????????????????????????????????????????TACTGTTGTTTATCAACCTCATCTTATCACAGCAGAGGAAATAAAAAAGCAGATTGAAGCTGTGGGCTTTCCAGCATTCATCAAAAAACAGCCCAAGTACCTCAAATTGGGAGCTATTGATATAGAACGTCTAAAGAACACACCAGTCAAATCCTCAGAAGGATCACAGCAAAGGAGTCCATCATATACCAATAATTCAGCAGTCATTTTCATCATAGATGGCATGCACTGTAAATCATGTGTGTCAAATATTGAAAGTGCTTTATCTACACTCCAATATGTAAGCAGTGTAGTCGTTTCTTTAGAGAATAGATCTGCCACAGTAAAGTACAATGCAAGTTTAGTCACTCCAGAAACTCTGAGAAAAGCAATAGAGTCCATATCACCAGGGCAATATAGAGTTAGTAGTACAAGTGAAATTGAGAGTACCTCAAACTCTCCCTCCAGCTCATCTCTTCAAAAGAGTCCTTTGAACATAGTTAGCCAGCCTCTGACTCAAGAAACCGTGATAAACATTGATGGCATGACTTGTAATTCTTGTGTGCAGTCTATTGAGGGTGTCATATCAAAAAAGGCAGGTGTAAAATCCATACGAGTATCACTTGCAAATGGCAAAGGGACTGTTGAGTATGATCCTTTACTAACCTCTCCAGAAACCTTGAGAGAAGCAATAGAAGATTTCATACTTCAGTTGCATGAAGGCTGCCCCCATGAAAGAAACCAACGTCCGAGGACAAGGCAGCTTGGCCTACCCAGGTATGCGGACCCATGGGACTCTGGAGAGCGTGAATGGGCCCAAGGCGGGTTCAAGAGGCCTGACGTC------------GTCGTTGGCTGACACTGTTGAACACGTGATCGAAGAGCTCTTGGACGAGGACCAGAAAGTTCGACCCAGTGAGGAAAACAATAAGGACGCGGACATGTACACGTCCCGGGTGATGCTTAGCAGTCAAGTGCCTTTGGAGCCTCCTCTCCTCTTCCTGCTCGAGGAATACAAAAATTACCTGGATGCTGCGAACATGTCCATGAGGGTCCGGCGCCACTCGGACCCTGCCCGCCGCGGGGAGCTGAGCGTGTGCGACAGCATCAGCGAGTGGGTGACGGCGGCGGATAAAAAGACTGCAGTGGACATGTCAGGCGGGACAGTCACGGTCCTCGAAAAAGTCCCCGTCTCGAAAGGCCAACTGAAGCAGTACTTCTACGAGACCAAGTGCAATCCCATGGGTTACACAAAGGAGGGCTGCAGGGGATCCACCACTTTTCCCAGCCACAGCCTCTAGTCTATTCCTACACTGGGCCAATCCCTTCCCCTATCCTTCCACAAAACATCCTGACTCTTGCTCAG[C G]CCCCTGTGGTGGTGCC---TTTCCCTCAGCCTGAAATAATGGAAATCCCCAAAGCTAAGGAGACTATCCTTCCTAAGCATAAAGAAATGCCCTTCCCTATATCTCCAGTAGAGCCCTTTATTGAAAGCCAGAGCCTGCCTCTCACTGATCTTGAAAATCTGCACCTTCCTCTGTCTCTGCTCCAGTCCTTGATGCACCAGCCTCCCCAACCTCTTCCTCCTACCCCCATGTTTCCTCCTCAGCCCCTGCCGTCCCTT------------TCTCAGTCCAAAGTCCTGCCTATTCCCCAGCAAGTGGTGCCCCACATCCAGAGACATATGCCCATCCAGGCCCACCCTTCCTGCAGCCCAGCGCTGGAACCTCCGTCCAGAACACAGTCCAGAAGGGGATACC[A C]CAGCCTCCGATTTACCCGGGGCATCCGCCCTTGCAGCAAGCAGAGGGGCCAATGATTCAACAACAGGTGGCACCCCGGCCTTGGAGGGATGCCCCC-CAATCCAGCCATGGGCGGGGACTTTACTCTGGAATTTGACTGCCCAGTCGCTGGAACCAAAGGCCCGGAGAAGGGACAAGGAGGTGCACAAGACAC-CCCTGTGCCAGAGGTCAACCCAGCCGATCCGGAAAACCCAGCTCTCCTTTCAGAGCTAGCACCTGGTGCCCTCGGAGGGCTTCTTGCTAATCCTAAAGGCAATATCCCCAACCTAGCAAGAGGCCCTGCAGGGCAGAGCAGGGGACCCCTTAGGG---TCACCCCAGCAGCCGCAGACCCACTGATGTCCCCTGGATTAGCTGATGTTTATGAGACCTACAGTGCTGATGAGACCACAACTCTGGGTCTCCAGG-AAGAAACCACCGTGGATTCCACAGTGACCCCTGACAGTCAGCACACATCGATGGCAGGAAACAAGGCCCAGCAGCCCCAGATTAAGCATGATGCATG????????????????????????????????????????????????????????????????????????????????????????????????????????????????????????????????????????????????????????????????????????????????????????????????????????????????????????????????????????????????????????????????????????????????????????????????????????????????????????????????????????????????????????????????????????????????????????????????????????????????????????????????????????????????????????????????????????????????????????????????????????????????????????????????????????????????????????????????????????????????????????????????????????????????????????????????????????????????????????????????????????????????????????????????TAGTCAAGAGGTTGACCTGCCTTCTCAAGAAAACAGTAGTGAATCTCAGGAAGAGGTAGTGAGTGAGTCCAGAGGTGACAACCCCAATAACGTTACCAGTCACTCAAAA---GAACAGGAAACTAGTGACTCCAGTGAAGAGGACAGCTTGGATAAACCCTCCAGTTCAGAGAGCAAATCCAGAGAGGAGCAAAGTGACAGCGAATCCAGTGAGAGCACGAGATCCTCGGAGGAAAGCCCGGAGTCCACTGAAGAGGAGAACAGTTCCAGCCAGGAGGGCGCCTGGTCTCCCAGCGCCTCAACAGAGAGCCAGAGCCAGGACAGCCAG---------GACAGCCCGTCTGAGGAAGAGCAGGGCAGCGACTCTCAGGACAGCAGCAAATCAAAAGAAGAGAGCAGCTCAACCGAGAGCACATCAAGCAGCGAGGAAGAAATCCAGTCCAAAAACACTGAGATGGAAAGCAGAAGATTGACAGTCGATGCTTAT????????????????????????AACCAACAAGAAATCTCTCCACCTTTTAAGGAAGATCCTGGAAGGCATGAAGAACACTTACCTCATCCTTCCCATGGCTCTGGAGGACGTGTT-ACTAC------TTTAACCCCTATGATCCCAGGGAAAACTCACCATACCTTAGAAGTAATACATGGGCTGAAATAGATGATTCTCCCAATACAATGAGGCAACCTGAAAATCCACACTATCCCATGAATACTCCAGACCCAAAAAAGACAATCCCTTATAATGAAGAAGACCCAATAGATCCAACTGGAGATGAATCTTTCCCAGGACAAAGTAGATGGGGTGTGGCGGAGTCAAGCTTTAAAGGAGACCCAACAGTTAGGCACTATGAAAGCGAGCAATATACCTCAAATCAACCAAAGGAATACCTTCCCTATTCCTTAGATAAT---CCATCAAAACCCAGGGAGGATTTCCCTTATGGTGAATTTTACCCCTGGAGCCCAGATGAGAATTTCCCATCATATAATACAGCTCCCACTGAACCACAGCTGGTGGAGAGCAG?????????????????????????????????????????????????????????????????????????????????????????????????????????????????????????????????????????????????????????????????????????????????????????????????????????????????????????????????????????????????????????????????????????????????????????????????????????????????????????????????????????????????????????????????????????????????????????????????????????????????????????????????????????????????????????????????????????????????????????????????????????????????????????????????????????????????????????????????????????????????????????????????????????????????????????????????????????????????????????????????????????????????????????????????????????????????????????????????????????????????????????????????????????????????????????????????????????????????????????????????????????????????????????????????????????????????????????????????????????????????????????????????????????????????????????????????????????
Eschrichtius_robustus	CTCTGCTCCTGGTGGGCAACCTGTTCCATGCCATCCAGGCCGAACAATTAACAAAATGTGAGGTGTTCCAGAGGCTGAAAGACCTGGATGGCTATGGAGGCGTCACTTTGCCTGAATGTGAGTTCCCTGCTATCTTGCTTTGTTCCATACTTCATCTTCTTCTGTCTTCCCCACCCTTCTCTTCCTCCTCTTTTTTTC-TCTACTTTTAATTCAATTATCTAATAATCCTCTTATCTGCTCATCTGTTTACT--------------CTTTTATTACATTTATTCACCTATCTCTCCTTTCTCCCA-TTGTCTGATCTTTTTTT---GGAGCTCTT--CATCTTATCAAGATACTCTGTGGTT--GGCC-ATATTTGGAGATTGGCTGGAGAGCCTTTTTCTGTCTGGGAATACAGGTCCTCATTTATACTATATGTGGACATCCCTGTGATATCTCTTTTTCATCTTTCTTTCA-GGGGTCTGTACCGTATTTCATACCAGTGGTTGTGACACACAAACCGTAGTAAATAACAATGGCAGCACAGAATATGGACTCTTCCAGATCAATAATAAAATTTGGTGCAGAGACAACCATATCCCTCACTCAAGGGACATCTGTG[A G]CATCTCCTGTGACAGTGAGTGACCTC-TTTTACCATGTTCTTGTGTTTTTTTGGAGCCTACTCCTGGGATAATCTCCTTTTTT--GGCATC-AAGTGCACCTTTAACTTCACTGCCTTGGACTCCACATCAACTGGGGGACTTCAATTGTTAGTACTGAGTAAGAGGCTGTTAGAATTTTTCATTATCACCAAATCCCCAGACAGTCACTTAAAGTTCACGGGTAGATGATCTGAGCTGTTTGGGGATCTTGAAGTCTAATACCCTGCATTTTCA-GAGTAAGTCAGTTGATGAAGTTGATAATTCCTCTAGAGATGCACCC-AGAGAAGCGAAGGGAGTCCTTACCTAGGGGGAGGCATTATTGTACTGGATTTCTCA-TATAGAAAGGCAAAAGGCATAAGCCTCTAGATCAGAGAAGGACCAGGCAAGAGGGAAACTCATTACCTTTCTGGGTAATACTTAGCTCTCTCATTTTT-CCCCCTGTAACTCCTGCCAGAGTTCCTGGATGATGACCTTACTGATGACATTATGTGTGTCAAGAAGATTCCCGGAAATGATGTAACCATGTTAAAAATGTACCTCTGATGACTGACGTCTAGAAATAAGTGCCAATTTAATACACAATGTTGATAGATTATCTATTGGGTGTCTATCAGATACAAAGACTGACTCTTTTTCATAAATCCTTTTTGTCTAAATGTAATCACTGTCATCAGCATCAGAAATATTTATGAGTTTACGGGTTATCTGATGTATTCCATAGCTACTCTTTGGAAAGAAACTAAAATAAAAGCCCAGGTCACTCACTCTCACAGAACCTAACGTTAGATGAAAATAAGCATTGTTACCAAATGTAATTTTACATCTGTTAGCTGTCAACAAAATACATCTGGACAGCCACGTGGTAATTTTAC[A G]TAGCATTATGTAGAAACAAAATGCTGATGGCAGCCACAGGGTAAAAACTGAGAGTTTCATCTCAGAAATTCTCCTT-CACAGCAGAAATGTATTTTGCACATTGAGCCTATCTGATTGATATTTAAGCTTTCAATTTGGCATAGATTCACAAGAACAAACAACAGAAGCCTTTCCCCATGAATGAACTCTGTCCCTTTGTTGAACTTTTGGGATGGAGATATTTTGCATAAATCACTACTTATGGAACTATAGTAGCCACGACTGTTTTGCAATTTTA------AGTCACTCCAGTGCAATTTTAAATTTTAGTAATGAGAATTTTCTCTTTTTG-AAAGCTTCAATGATTAAAAAATACGTCCCACTTAATGGATTAAAAAATACATCCCACTACTTTAGGCAGAT--GTCAATGTTGATTGGTATGAATTTATCTATGAGAAATCAAGCACAGAGTGATCATTTGTAGAAATAATGTTTTTGCTTATAACGGTTAGATATACTCTCGGGTAGGTGACAACTTCAAAAGTACAGTTTAAAGGATTTATAAGAGGCAAAATGCCATTTAACGAATATGTAAAATT????????????????????????????????????????????????????????????????????????????????????????????????????????????????????????????????????????????????????????????????????????????????????????????????????????????????????????????????????????????????????????????????????????????????????????????????????????????????????????????????????????????????????????????????????????????????????????????????????????????????????????????????????????????????????????????CCCTCGAGGCTCCCCGGCAAGCCCCAGCACTCATGAACCTCACGCTAGAGGAACTCATTGCGGGGCTGCAGAACGGCCTCCGCCATGAGGTTCTGGAAGGCAATGTGGGCTACCTGCGGGTGGACGACATCCCAGGCCAGGAGGTGATGAGCAAGCTGAGGAGCTTCCTGGTGGCCAACGTCTGGAGGAAGCTCATGGGCACCTCTGCCTTGGTGCTGGACCTCCGCCATTGCACTGGGGGCCACATTTCTGGCATCCCCTATGTCATCTCCTACCTGCACCCGGGGAACACAGTCCTGCACGTGGATACCATCTATGATCGCCCCTCTAATACGACCACTGAGATCTGGACCCTGCCCGAAGTCCTAGGAGAGAACTACGGTGCCGATAAGGATGTGGTGGTCCTCACCAGTGGTCGCACCGGGGGTGTGGCTGAGGACATCGCTTATATCCTCAAACAAATGCGCAGGGCCATTGTGGTGGGCGAGCGGACTGTGGGGGGGGCCTTGGACCTCCAGAAGCTGCGGATAGGCCAGTCTGACTTCTTTCTCACCGTGCCCGTGTCCAGGTCCCTGGGGCCCCTGGGCAAGGGCAGTCAGACTTGGGAGGGCAGCGGGGTGCTGCCTTGTGTGGGGACACCGGCCGAACAGGCCCTGGAGAAGGCCCTGGCCATCCTCACGCTGCGTCGCGCCCTGCCGGGAGTCATCCAGCGCCTGCAGGAGGCCCTGCGGGAATACTACACACTGGTGGACCGCGTGCCTGCCCTGCTGCACCACCTGGCCAACATGGACCTGTCCTCGGTGGTCTCCGAGGAGGATCTGGTCACTAAGCTCAACACCGGCCTTCAGGCCGTGTCCGAGGACCCCAGGCTCCTGGTGCAGGTGGTCAGGTCCAAAGAAACCTCTTCTGGGCCCGAGGATGAAACTGAAGAACCCCCGGAGATGGTCTCAGAAGTTCCCGAGGACGAGGCTTCCCGGCGGGCCCTGGTGGACTCCGTGTTCCAGGTGTCCGTTCTTCCGGGCAACGTGGGCTACCTGCGCTTTGACAGGTTTTCCGACGCCTCAGCGCTGGGGGTGCTGGCCCCGTACATCCTGCGCCAGGTGTGGATGAGCAAGATGTCAGAGGAGGAGGAGTTTTTTCTGTTCAAGAACATCTCCTTGGTGGGGCCGTGGGATGGGCCTCAGTACCACCTCACCCCTGTCTGGGCCTGCCACCTCCAGGCAGCCTTCACGGGCTTTGTCCTCTTTGTAGGGATGCCACTCAATGCCACAGTGCTGGTGGCCACACTGCGCTACAGAAAGTTGCGGCAGCCACTCAACTACATTCTGGTCAATGTACCCCTGGGGGGCTTCATCTACTGCATCTTC----TCTTTGTCGTCTTCATCACCAGCTGTCATGACTACTTTGTCTTCGGCAGCCATGTTTGTGCTCTGGAGGCCTTCCTGGGCTGTCCAGCAGGTACTGCAGCAGAAGGGGGCTGGGGGG-AGGCAAAGGACACCGCTCCATGATTGGAACCAGGGGCCAGGCTGTTGGGTGAGAGTGGGCCCC-AAAGAGGAGTCTGGGGG-ATAGAAGTTTGGTGCTCTTTTGAATACTGAGATATAAAGCCACCCAGACTAGAAGTTTGACCGAGTCCCAAACTCTACTTCACTCACCACTCCAACCTTCCCTCCCTGTGCTTTCTCCACCCCATCTGTATTCCACTCTGCCTGCCAGGATGA-GTGGGGCTGTTTACCCTCTTACCCTCACATTTCATCACAGGTCTGGTGACAGGCTGGTCCCTGGCCTTCTTGGCCT?????????????????????????????????????????????????????????????????????????????????????????????????????????????????????????????????????????????????????????????????????????????????????????????????????????????????????????????????????????????????????????????????????????????????????????????????????????????????????????????????????????????????????????????????????????????????????????????????????????????????????????????????????????????????????????????????????????????????????????????????????????????????????????????????????????????????????????????????????????????????????????????????????????????????????????????????????????????????????????????????????????????????????????????????????????????????????????????????????????????????????????????????????????????????????????????????????????????????????????????????????????????????????????????????????????????????????????????????????????????????????????????????????????????????????????????????????????????????????????????????????????????????????????????????????????????????????????????????????????????????????????????????????????????????????????????????????????????????????????????????????????????????????????????????????????????????????????????????????????????????????????????????????????????????????????????????????????????????????????????????????????????????????????????????????????????????????????????????????????????????????????????????????????????????????????????????????????????????????????????????????????????????????????????????????????????????????????????????????????????????????????????????????????????????????????????????????????AGGGGAACCGGGAGGCCTGGCGGTGCCCCCCACAGAAGGCCCGGTCGGCTTCACCACCCCGTACGTGGAGGACACGCCGGAGCCGCCCCTGCACGACTTCTTCTGCAGCAAACTTCTGGACCTGGTCTTCCTGCTGGACGGCTCCTCCAAGCTGTCTGAGGCCGACTTCGAGACGCTGAAGGCGTTCGTGGTGGGCGTGATGGAGCGTCTGCATATCTCCCAGAAGCGCATCCGCGTGGCCGTGGTGGAGTACCAAGACGGCTCCCACGCCTACATCGCACTGCAGGACCGGAAGCGGCCGTCGGAGCTGCGGCGCATCGCCGGGCAGGTGAAGTACGCGGGCAGTGAGGTGGCCTCCACCAGCGAGGTCTTGAAGTACACGCTCTTCCAGATTTTCAGCAAGGTTGACCGGCCTGAGGCCTCCCGCGTGGCCCTGCTGCTCACGGCCAGCCAGGAGCCCCCCAGGCTGGCCCGGAACTTGGTCCGCTACGTCCAGGGCCTGAGGAAGAAGAAGGTCGTCATGGTCCCCGTGGGCATCGGGCCCCACGCCAGCCTCAGGCAGATCCGCCTCATCGAGAAGCAGGCCCCCGAGAACAGAGCCTTTGTGCTCAGCAGTGTGGAGGAGCTGGAGCAGCGGAGGGACGAGATCATCAGCTACCTCTGCGACCTCGCCCCCGAAGCGCCGGCCCTCACGCAGCGCCCGCTCACGGCCCAGGTCACCGTGGCGCCGGAGCTCCCGGGGACGTCGACGCTGGCACCCAGGAGGAC---CTCCTGTGTCCTGGATGTGGCATTCCTGCTGGAAGGGTCGGACAACGTGGGCGAGGCCAACTTCAACAGGAGCACAGAGTTCTTGGAGGAGGTGATCCGGCAGATGGACGTGGGCCGGGACGGTGTCCACGTCACGGTGCTGCAGTACTCATACGTGGTGACCGTGGAGCACTCCTTCAGAGAGGGGCAGTCCAAGGAGGACGTCCTGCAGCGGCTGCGGGAGATCCGCTACCGGGGTGGCAACCGGACCAACACCGGGCTGGCCCTGCAGTACCTGTCGGAGCACAGCTTCTCGGCCAGCCAGGGGGACCGGGAGCAGGCGCCCGACCTGGTCTACATGGTCACGGGGAGCCCGGCCTCAGATGAGATCAGGCGGATGCCCGGAGACATCCCGGTGGTGCCCATCGGGGTGGGACCGCGCGTGGACGTGCAGGAGCTGGAGAAGATCGGCTGGCCCCAGGCGCCC??????????????????????????????????????????????????????????????????????????????????????????????????????????????????????????????????????????????????????????????????????????????????????????????????????????????????????????????????????????????????????????????????????????????????????????????????????????????????????????????????????????????????????????????????????????????????????????????????????????????????????????????????????????????????????????????????????????????????????????????????????????????????????????????????????????????????????????????????????????????????????????????????????????????????????????????????????????????????????????????????????????????????????????????????????????????????????????????????????????????????????????????????????????????????????????????????????????????????????????????????????????????????????????????????????????????????????????????????????????????????????????????????????????????????????????????????????????????????????????????????????????????????????????????????????????????????????????????????????????????????????????????????????????????????????????????????????????????????????????????????????????????????????????????????????????????????????????????????????????????????????????????????????????????????????????????????????????????????????????????????????????????????????????????????????????????????????????????????????????????????????????????????????????????????????????????????????????????????????????????????????????????????????????????????????????????????????????????????????????????????????????????????????????????????????????????????????????????????????????????????????????????????????????????????????????????????????????????????????????????????????????????????????????????????????????????????????????????????????????????????????????????????????????????????????????????????????????????????????????????????????????????????????????????????????????????????????????????????????????????????????????????????????????????????????????????????????????????????????????????????????????????????????????????????????????????????????????????????????????????????????????????????????????????????????????????????????????????????????????????????????????????????????????????????????????????????????????????????????????????????????????????????????????????????????????????????????????????????????????????????????????????????????????????????????????????????????????????????????????????????????????????????????????????????????????????????????????????????????????????????????????????????????????????????????????????????????????????????????????????????????????????????????????????????????????????????????????????????????????????????????????????????????????????????????????????????????????????????????????????????????????????????????????????????????????????????????????????????????GT?[C T]T?[A T][C G]?GA[C T]GC?GA[A G]TGGCA[A G][C T]T?GT?[C T]T?AA[C T]AT[A C T]TGGGC?AA[A G]GT?GA[A G]GC?GA[C T]GT?GC?GG?CA[C T]GG?CA[A G]GA[C T]AT[A C T][C T]T?AT[A C T][A C]G?[C T]T?TT[C T]AA[A G]GG?CA[C T]CC?GA[A G]AC?[C T]T?GA[A G]AA[A G]TT[C T]GA[C T]AA[A G]TT[C T]AA[A G]CA[C T][C T]T?AA[A G]AC?GA[A G]GC?GA[A G]ATGAA[A G]GC?[A T][C G]?GA[A G]GA[C T][C T]T?AA[A G]AA[A G]CA[C T]GG?AA[C T]AC?GT?[C T]T?AC?GC?[C T]T?GG?GG?AT[A C T][C T]T?AA[A G]AA[A G]AA[A G]GG?CA[C T]CA[C T]GA[A G]GC?GA[A G][C T]T?AA[A G]CC?[C T]T?GC?CA[A G][A T][C G]?CA[C T]GC?AC?AA[A G]CA[C T]AA[A G]AT[A C T]CC?AT[A C T]AA[A G]TA[C T][C T]T?GA[A G]TT[C T]AT[A C T][A T][C G]?GA[C T]GC?AT[A C T]AT[A C T]CA[C T]GT?[C T]T?CA[C T][A T][C G]?[A C]G?CA[C T]CC?GG?GA[C T]TT[C T]GG?GC?GA[C T]GC?CA[A G]GC?GC?ATGAA[C T]AA[A G]GC?[C T]T?GA[A G][C T]T?TT[C T][A C]G?AA[A G]GA[C T]AT[A C T]GC?GC?AA[A G]TA[C T]AA[A G]GA[A G][C T]T?GG?TT[C T]CA[A G]GG?TACTGTTGTTTATCAACCTCATCTTATCACAGCAGAGGAAATAAAAAAGCAGATTGAAGCTGTGGGCTTTCCAGCATTCATCAAAAAACAGCCCAAGTACCTCAAATTGGGAGCTATTGATATAGAACGTCTAAAGAACACACCAGTCAAATCCTCAGAAGGATCACAGCAAAGGAGTCCATCATATACCAATAATTCAACAGTCATTTTCATCATAGATGGCATGCACTGTAAATCATGTGTGTCAAATATTGAAAGTGCTTTATCTACACTCCAATATGTAAGCAGTGTAGTCGTTTCTTTAGAGAATAGATCTGCCACAGTAAAGTACAATGCAAGTTTAGTCACTCCAGAAACTCTGAGAAAAGCAATAGAGGCCATATCACCAGGGCAATATAGAGTTAGTAGTACAAGTGAAATTGAGAGTACCTCAAACTCTCCCTCCAGCTCATCTCTTCAAAAGAGTCCTTTGAACATAGTTAGCCAGCCTCTGACTCAAGAGACCGTGATAAACATTGATGGCATGACTTGTAATTCTTGTGTGCAGTCTATTGAGGGTGTCATATCAAAAAAGGCAGGTGTAAAATCCATACGAGTATCACTTGCAAATGGCAAAGGGACTGTTGAGTATGATCCTTTACTAACCTCTCCAGAAACCTTGAGAGAAGCAATAGAAGATTTCATACTTCAGTTGCATGAAGGCTGCCCCCATGAAAGAAGCCAACGTCCGAGGGCAAGGCAGCTTGGCCTACCCAGGTATGCGGACCCATGGGACTCTGGAGAGCGTGAATGGGCCCAAGGTGGGTTCAAGAGGCCTGACGTC------------GTCGTTGGCTGACACTGTTGAACACGTGATCGAAGAGCTCTTGGACGAGGACCAGAAAGTTCGACCCAGTGAGGAAAACAGTAAGGACGCGGACATGTACACGTCCCGGGTGATGCTCAGCAGTCAAGTGCCTTTGGAACCGCCTCTCCTCTTCCTGCTCGAGGAATACAAAAATTACCTGGATGCTGCGAACATGTCCATGAGGGTCCGGCGCCACTCGGACCCCGCCCGCCGTGGGGAGCTGAGCGTGTGCGACAGCATCAGCGAGTGGGTGACGGCGGCGGATAAAAAGACTGCAGTGGACATGTCAGGCGGGACAGTCACGGTCCTCGAAAAAGTCCCCGTCTCGAAAGGCCAACTGAAGCAGTACTTCTACGAGACCAAGTGCAATCCCATGGGTTACACAAAGGAGGGCTGCAGGGGATCCACCACTTTTCCCAGCCACAGCCTCTAGTCTATTCCTACACTGGGCCAATCCCTTCCCCTATCCTTCCACAAAACGTCCTGACTCTTGCTCAGCCCCCTGTGGTGGTGCC---TTTCCCTCAGCCTGAAATAATGGAAATCCCCAAAGCTAAGGAGACTATCCTTCCTAAGCATAAAGAAATGCCCTTCCCTGTATCTCCAGTAGAGCCCTTTATTGAAAGCCAGAGCCTGCCTCTCACTGATCTTGAAAATCTGCACCTTCCTCTGTCTCTGCTCCAGTCTTTGATGCACCAGCCTCCCCAGCCTCTTCCTCCTACCCCTATGTTTCCTCCTCAGCCCCTGCCGTCCCTT------------TCTCAGCCCAAAGTCCTGCCTATTCCCCAGCAAGTGGTGCCCCACATCCAGAGACATATGCCCATCCAGGCCCACCTTTCCTCCAGCCCAGCACTGTAACCTCCGTCCAGAACACAGTCCAGAAGGGAATACCCCAGCCTCCGATTTACCCGGGGCATCCGCGCTTGCAGCAATCAGAGGGGCCAATGATTCAACAACAGGTGGCACCCCAGCCTTGGAGGGATGCCCCC-CAATCCAGCCATGGGCGGGGACTTTACTCTGGAATTTGACTCCCCAGTCGCTGGAACCAAAGGCCCGGAGAAGGGAGAAGGAGGTGCACAACCCCC-CCCTGTGCCGCAGGCCA-CCCAGCCCTTCCGGAAAACCCAGCTCTCCTTTCAGAGCTACCACCTGGTGCCCTCGGAGGGCTTCTTGCTAATCCTAAAGGCAATATCCCCAACCTAGCAAGAGGCCCTGCAGGGCAGAACAGGGGACCCCTCAGGG---TCCCCCCAGCAGCCGCAGACCCACTGATGACCCCTGGATTAGCTGATGTTTATGAGACCTACGGTGCTGATGAGACCACAACTCTGGGTCTCTGGG-AAGAAACCACCGTGGATTCCACAGTGACCCCTGACAGTCAGCACACATCGATGCCAGGAAACAAGGCCCAGCAGCCCCAGATTAAGCATGATTCATGGAGTAGACCCGTTTTGACTTTCTCCGGTGACTCCATGAGGGATA-TATTTTCCTATGGATCTGTTACTTTGGAAGCCATCGGATTCATTCCCCAAATCCCTTTTAGGTTGGAAGAGGTTGGCAGGCCTAGAGTAGGAGATGAGTAGGAAGGGGGTTTGAGTTGAGCGTGGAGAGGGAGCAGCGGAATTATCTTTCTGGGCGGAGCTTTATTTCAATGATGTCCTGCCTTTCTCTCTCAATTATAGCATAAGCATTTCCCCATGTTATTAATTAAATAAGTGTAAGATGTGATGAC--------ATTCTCTTCTATTAATAGACCATAATTTGCTTGATCAAAGCCCAGAATTAAGCATTTCAGTTGTGTCTATTTTTCACTATT-ACATTAAGGCTGTGGTGAGCAACCTCAATGCATACTTTGACGCTGCTTTATGGATTAGTACCCAAAGACCAATTTCCTAAAATCATGGAGCATGGCTGCTTGTTAAGGGTCTTGATCTACCTACAAAAGTTTTTGTTTTTGTTTCCTTCTTCCTTTCAAGCCAAATTTCAGAGTAAAACAACAAGGAAAATGGTATACACTCAGGAGGAAAGTATGCATTGAGGTCTGACTTTCCCACTTGGCATCAAACAAATCTCTTTCTGAGCTATCTTCCCTACTGTAAA-CTTAGTCAAGAGGTTGACCTGCCTTCTCAAGAAAACAGCAGTGAATCTCAGGAAGAGGTAGTGAGTGAGTCCAGGGGTGACAACCCCAATAACGTTACCAGTCACTCAAAA---GAACAGGAAGCTAGTGACTCCAGTGAAGAGGACAGCTTGGATAAACCCTCCAGTTCAGAGAGCAAATCCAGAGAGGAGCAAACTGACAGCGAATCCAGTGAGAGCACCAGATCCTCGGAGGAAAGCCCGGAGTCCACTGAAGAGGAGAACAGTTCCAGCCAGGAGGGCCCCTGGTCTCCCAGCGCCTCAACAGAGAGCCAGAGCCAGGAAAGCCAG---------GACAGCCCGTCTGAGGAAGAGCAGGGCAGCGATTCTCAGGACAGCAGCAAATCAAAAGAAGAGAGCAGCTCAACCGAGAGCACATCAAGCAGCGAGGAAGAAATCCAGTCCAAAAACACTGAGATGGAAAGCAGAAGATTAACAGTCGATGCTTAT????????????????????????AACCAACAAGAAAGCTCTCCACCTTTTAAGGAAGATCCTGGAAGGCATAAAGAACACTTACCTCATCCTTCCCATGGCTCTGGAGGACGCGTT-ACTAC------TATAACCCCTATGATCCCAGGGAAAACTCACCATACCTTAGAAGTAATACATGGGCTGAAAGAGATGACTCTCCCAATGCAATGAGGCAACCTGAAAATCCACACTATCCCATGAATAGTCCAGACCCAAAAAAGACAATCCCTTATAATGAAGAAGACCCAATAGATCCAACTGGAGATGAATCTTTCCCAGGACAAAGTAGATGGGGTGTGGCGGAGTCAAGCTTTAAAGGAGACCCAACAGTTAGGCACTATGAAAGCGAGCAATATACCTCAAATCAACCAAAGGAATACCTTCCCTATTCCTTAGATAAT---CCATCAAAACCCAGGGAGGATTTCCCTTATGGTGAATTTTACCCCTGGAGCCCAGATGAGAATTTCCCATCATATAATACAGCTCCCACTGAACCACGGCTGGTGGAGAGCAG?????????????????????????????????????????????????????????????????????????????????????????????????????????????????????????????????????????????????????????????????????????????????????????????????????????????????????????????????????????????????????????????????????????????????????????????????????????????????????????????????????????????????????????????????????????????????????????????????????????????????????????????????????????????????????????????????????????????????????????????????????????????????????????????????????????????????????????????????????????????????????????????????????????????????????????????????????????????????????????????????????????????????????????????????????????????????????????????????????????????????????????????????????????????????????????????????????????????????????????????????????????????????????????????????????????????????????????????????????????????????????????????????????????????????????????????????????????
Eubalaena_australis	CTCTGCTCCTGGTGGGCAACCTGTTCCATGCCATCCAGGCTGAACAATTAACAAAATGTGAGGTGTTCCAGAGGCTGAAAGACCTGGATGGCTATGGAGGCATCACTTTGCCTGAATGTGAGTTCCCTGCTATCTTGCTTTGTTCCATACTTCATCTTCTTCTGTCTTCCCCACCCTTCTCTTCCTCCTCTTTTTTTC-TCTACTTTTAATTCAATTATCTAATAATCCTCTTATCTGCTCATATATTTACT--------------CTCTTATTACATTTATTCACCTATCTCTCCTTTCTCTCA-TTGTCTGATCATTTTTT---GGAGCTCTT--CATCTTATCAAGATACTCTGTGGTT--GGCC-GTATTTGGAGATTGGCTGGAGAGCCTTTTTCTGTCTGGGAATACAGGTCCTCATTTATACTATATGTGGACATCCCTGTGATATCTCTTTTTCATCTTTCTTTCA-GGGGTCTGTACCGTATTTCATACCAGTGGTTGTGACACACAAACCGTAGTAAATAACAATGGCAGCACAGAATATGGACTCTTCCAGATCAATAATAAAATTTGGTGCAGAGACAACCATATCCCTCACTCAAGGGACATCTGTG[A G]CATCTCCTGTGACAGTGAGTGACCAC-TTTTACCATGTTCCTGTGGTTTTTTGGAGCCTACTCCTGGGATAATCTCCTTTTTT--GCCGTC-AAGCGCACCTCTAACTTCACTGCCTTGGACTCCACATCAACTGTGGGACTTCAATTGTTAGTACTGAGTAAGAGGCTGTTAGAATTTTTCATTATCACCAAATCCCCAGACAGTCCCTTAAAGTTCACGGGTAGATGATCTGAGCTGTTTGGGGATCTTGAAGTCTAATACCCTGCATTTTCA-GAGTAAGTCAGTTGATGAAGTTGATAATTCCTCTAGAGATGCCCCC-AGAGAAGCGAAGGGAGTCCTTACCTAGGGGGAGGCATTATTGTACTGGATTTCTCA-TATAGAAAGGCAATAGGCATAAGCCTCTAGATCAGAGAAGGACCAGGCTAGAGGGAAACTCATTACCTTTCTGGGTAATACTTAGCTCTCTCATTTTT-CCCCCTGTAACTCCTGCCAGAGTTCCTGGATGATGACCTTACTGATGACATTATGTGTGTCAAGAAGATTC??????????????????????????????????????????????????????????????????????????????????????????????????????????????????????????????????????????????????????????????????????????????????????????????????????????????????????????????????????????????????????????????????????????????????????????????????????????????????????????????????????????????????????????????????????????????????????????????????????????????????????????????????????????????????????????????????????????????????????????????????????????????????????????????????????????????????????????????????????????????????????????????????????????????????????????????????????????????????????????????????????????????????????????????????????????????????????????????????????????????????????????????????????????????????????????????????????????????????????????????????????????????????????????????????????????????????????????????????????????????????????????????????????????????????????????????????????????????????????????????????????????????????????????????????????????????????????????????????????????????????????????????????????????????????????????????????????????????????????????????????????????????????????????????????????????????????????????????????????????????????????????????????????????????????????????????????????????????????????????????????????????????????????????????????????????????????????????????????????????????????????????????????????????????????????????????????????????????????????????????????????????????????????????????????????????????????????????????????????????????????????????????????????????????????????????????????????????????????????????????????????????????????????????????????????????????????????????????????????????????????????????????????????????????????????????????????????????????????????????????????????????????????????????????????????????????????????????????????????????????????????????????????????????????????????????????????????????????????????????????????????????????????????????????????????????????????????????????????????????????????????????????????????????????????????????????????????????????????????????????????????????????????????????????????????????????????????????????????????????????????????????????????????????????????????????????????????????????????????????????????????????????????????????????????????????????????????????????????????????????????????????????????????????????????????????????????????????????????????????????????????????????????????????????????????????????????????????????????????????????????????????????????????????????????????????????????????????????????????????????????????????????????????????????????????????????????????????????????????????????????????????????????????????????????????????????????????????????????????????????????????????????????????????????????????????????????????????????????????????????????????????????????????????????????????????????????????????????????????????????????????????????????????????????????????????????????????????????????????????????????????????????????????????????????????????????????????????????????????????????????????????????????????????????????????????????????????????????????????????????????????????????????????????????????????????????????????????????????????????????????????????????????????????????????????????????????????????????????????????????????????????????????????????????????????????????????????????????????????????????????????????????????????????????????????????????????????????????????????????????????????????????????????????????????????????????????????????????????????????????????????????????????????????????????????????????????????????????????????????????????????????????????????????????????????????????????????????????????????????????????????????????????????????????????????????????????????????????????????????????????????????????????????????????????????????????????????????????????????????????????????????????????????????????????????????????????????????????????????????????????????????????????????????????????????????????????????????????????????????????????????????????????????????????????????????????????????????????????????????????????????????????????????????????????????????????????????????????????????????????????????????????????????????????????????????????????????????????????????????????????????????????????????????????????????????????????????????????????????????????????????????????????????????????????????????????????????????????????????????????????????????????????????????????????????????????????????????????????????????????????????????????????????????????????????????????????????????????????????????????????????????????????????????????????????????????????????????????????????????????????????????????????????????????????????????????????????????????????????????????????????????????????????????????????????????????????????????????????????????????????????????????????????????????????????????????????????????????????????????????????????????????????????????????????????????????????????????????????????????????????????????????????????????????????????????????????????????????????????????????????????????????????????????????????????????????????????????????????????????????????????????????????????????????????????????????????????????????????????????????????????????????????????????????????????????????????????????????????????????????????????????????????????????????????????????????????????????????????????????????????????????????????????????????????????????????????????????????????????????????????????????????????????????????????????????????????????????????????????????????????????????????????????????????????????????????????????????????????????????????????????????????????????????????????????????????????????????????????????????????????????????????????????????????????????????????????????????????????????????????????????????????????????????????????????????????????????????????????????????????????????????????????????????????????????????????????????????????????????????????????????????????????????????????????????????????????????????????????????????????????????????????????????????????????????????????????????????????????????????????????????????????????????????????????????????????????????????????????????????????????????????????????????????????????????????????????????????????????????????????????????????????????????????????????????????????????????????????????????????????????????????????????????????????????????????????????????????????????????????????????????????????????????????????????????????????????????????????????????????????????????????????????????????????????????????????????????????????????????????????????????????????????????????????????????????????????????????????????????????????????????????????????????????????????????????????????????????????????????????????????????????????????????????????????????????????????????????????????????????????????????????????????????????????????????????????????????????????????????????????????????????????????????????????????????????????????????????????????????????????????????????????????????????????????????????????????????????????????????????????????????????????????????????????????????????????????????????????????????????????????????????????????????????????????????????????????????????????????????????????????????????????????????????????????????????????????????????????????????????????????????????????????????????????????????????????????????????????????????????????????????????????????????????????????????????????????????????????????????????????????????????????????????????????????????????????????????????????????????????????????????????????????????????????????????????????????????????????????????????????????????????????????????????????????????????????????????????????????????????????????????????????????????????????????????????????????????????????????????????????????????????????????????????????????????????????????????????????????????????????????????????????????????????????????????????????????????????????????????????????????????????????????????????????????????????????????????????????????????????????????????????????????????????????????????????????????????????????????????????????????????????????????????????????????????????????????????????????????????????????????????????????????????????????????????????????????????????????????????????????????????????????????????????????????????????????????????????????????????????????????????????????????????????????????????????????????????????????????????????????????????????????????????????????????????????????????????????????????????????????????????????????????????????????????????????????????????????????????????????????????????????????????????????????????????????????????????????????????????????????????????????????????????????????????????????????????????????????????????????????????????????????????????????????????????????????????????????????????????????????????????????????????????????????????????????????????????????????????????????????????????????????????????????????????????????????????????????????????????????????????????????????????????????????????????????????????????????????????????????????????????????????????????????????????????????????????????????????????????????????????????????????????????????????????????????????????????????????????????????????????????????????????????????????????????????????????????????????????????????????????????????????????????????????????????????????????????????????????????????????????????????????????????????????????????????????????????????????????????????????????????????????????????????????????????????????????????????????????????????????????????????????????????????????????????????????????????????????????????????????????????????????????????????????????????????????????????????????????????????????????????????????????????????????????????????????????????????????????????????????????????????????????????????????????????????????????????????????????????????????????????????????????????????????????????????????????????????????????????????????????????????????????????????????????????????????????????????????????????????????????????????????????????????????????????????????????????????????????????????????????????????????????????????????????????????????????????????????????????????????????????????????????????????????????????????????????????????????????????????????????????????????????????????????????????????????????????????????????????????????????????????????????????????????????????????????????????????????????????????????????????????????????????????????????????????????????????????????????????????????????????????????????????????????????????????????????????????????????????????????????????????????????????????????????????????????????????????????????????????????????????????????????????????????????????????????????????????????????????????????????????????????????????????????????????????????????????????????????????????????????????????????????????????????????????????????????????????????????????????????????????????????????????????????????????????????????????????????????????????????ACCCTTCCTCCAGCCCAGCGTTGTAACCTCCGTCCAGAACACAGTCCAGAAGGGAATACCCCAGCCTCCGATTTACCCGGGGCATCCGCCCTTGCAGCAATCAGAGGGGCCAATGATTCAACAACAAGTGGCACCCC[A G]GCCTTGGAGGGATGCCCCC[A C]CAATCCAGCCATGG[A G]CGGGGACTTTACTCTGGAATTTGACTCCCCAGTCGCTGGAACCAAAGGCCCGGAGAAGGGACAAGGAGGTGCACAAGACCC-CCCTGTGCCAGAGGCCCACCCAGCCGATCC[A G]GAAAACCCAGCTCTCCTTTCAGAGGTAGCAACTGGTGCCCTCGGAGGGCTTCTTGCTAATCCTAAAGGCAATATCCCCAACCTAGCAAGAGGCCCTGCAGGGCAGAACAGGGGACCCCTCAGGG---TTCCCCCAGCAGCCGCAGACCCACTGATGACCCCTGGATTAGCTGATGTTTATGAGACCTACGGTGCTGATGAGACCACAACTCTGGGTCTCCGGG-AAGAAACCACCGTGGATTCCACAGTGACCCCTGACAGTCAGCACACATCGATGCCAGGAAACAAGGCCCAGCAGCCCCAGATTAAGCATGATTCATG????????????????????????????????????????????????????????????????????????????????????????????????????????????????????????????????????????????????????????????????????????????????????????????????????????????????????????????????????????????????????????????????????????????????????????????????????????????????????????????????????????????????????????????????????????????????????????????????????????????????????????????????????????????????????????????????????????????????????????????????????????????????????????????????????????????????????????????????????????????????????????????????????????????????????????????????????????????????????????????????????????????????????????????????TAGTCAAGAGGTTGACCTGCCTTCTCAAGAAAACAGTAGTGAATCTCAGGAAGAGGTAGTGAGTGAGTCCAGGGGTGACAACCCCAATAACGTTACCAGTCACTCAAAA---GATCAGGAAGCTAGTGACTCCAGTGAAGAGGACAGCTTGGATAAACCCTC[A C]AATTCAGAGAGCAAATCCAGAGAGGAGCAAACTGACAGCGAATCCAGTGAGAGCACGAGATCCTCGGAGGAAAGCCCGGAGTCCACTGAAGAGGAGAACAGTTCCAGCCAGGAGGGCCCCTGGTCTCCCAGCGCCTCAACAGAGAGCCAGAGCCAGGAAAGCCAG---------GACAGCCCGTCTGAGGAAGAGCAGGGCAGCGATTCTCAGGACAGCAGCAAATCAAAAGAAGAGAGCAGCTCACCCGAGGGCACATCAAGCAGCGAGGAAGAAATCCAGTCCAAAAACACTGAGAGGGAAAGCAGAAGATTAACAGTCGATGCTTATCACAACAAACCCATCGGGGATCACAACCAACAAGAAATCTCTCCACCTTTTAAGGAAGATCCTGGAAGGCATGAAGAACACTTA[A C]CTCATCCTTCCCATGGCTCTGGAGGACGTGTTTACTACCCTGACTATAACCCCTATGATCCCAGGGAAAACTCACCATACCTTAGAAATAATACATGGGCTGAAAGAGATGTTTCTC[C T]CAATACAATGAGGCAACCTGAAAATCCACACTATCCCATGAATACTCCAGACCCAAAAAAGACAATCCCTTATAATGAAGAAGACCCAATAGATCCAACTGGAGATGAATCATTCCCAGGACAAAGTAGATGGGGTGTGGCGGAGTCAAGCTTTAAAGGAGACCCAACA[A G]TTAGGCACTATGAAAGCGAGCAATATACCTCAAATCAACCAAAGGGATACCTTCCCTA[C T]TCCTTAGA[C T]AAT---CCATCAAAACCCAGGGAGGATTT[A C]CCTTATGGTGAATTTTACCCCTGGAGCCCAGATGAGAATTTCCCATCATATAATACAGCTCCCACTGAACCATGGCCGGTGGAGAGCAG?????????????????????????????????????????????????????????????????????????????????????????????????????????????????????????????????????????????????????????????????????????????????????????????????????????????????????????????????????????????????????????????????????????????????????????????????????????????????????????????????????????????????????????????????????????????????????????????????????????????????????????????????????????????????????????????????????????????????????????????????????????????????????????????????????????????????????????????????????????????????????????????????????????????????????????????????????????????????????????????????????????????????????????????????????????????????????????????????????????????????????????????????????????????????????????????????????????????????????????????????????????????????????????????????????????????????????????????????????????????????????????????????????????????????????????????????????????
Eubalaena_glacialis	CTCTGCTCCTGGTGGGCAACCTGTTCCATGCCATCCAGGCTGAACAATTAACAAAATGTGAGGTGTTCCAGAGGCTGAAAGACCTGGATGGCTATGGAGGCATCACTTTGCCTGAATGTGAGTTCCCTGCTATCTTGCTTTGTTCCATACTTCATCTTCTTCTGTCTTCCCCACCCTTCTCTTCCTCCTCTTTTTTTC-TCTACTTTTAATTCAATTATCTAATAATCCTCTTATCTGCTCATATATTTACT--------------CTCTTATTACATTTATTCACCTATCTCTCCTTTCTCTCA-TTGTCTGATCATTTTTT---GGAGCTCTT--CATCTTATCAAGATACTCTGTGGTT--GGCC-GTATTTGGAGATTGGCTGGAGAGCCTTTTTCTGTCTGGGAATACAGGTCCTCATTTATACTATATGTGGACATCCCTGTGATATCTCTTTTTCATCTTTCTTTCA-GGGGTCTGTACCGTATTTCATACCAGTGGTTGTGACACACAAACCGTAGTAAATAACAATGGCAGCACAGAATATGGACTCTTCCAGATCAATAATAAAATTTGGTGCAGAGACAACCATATCCCTCACTCAAGGGACATCTGTGGCATCTCCTGTGACAGTGAGTGACCAC-TTTTACCATGTTCCTGTGGTTTTTTGGAGCCTACTCCTGGGATAATCTCCTTTTTT--GCCGTC-AAGCGCACCTCTAACTTCACTGCCTTGGACTCCACATCAACTGTGGGACTTCAATTGTTAGTACTGAGTAAGAGGCTGTTAGAATTTTTCATTATCACCAAATCCCCAGACAGTCCCTTAAAGTTCACGGGTAGATGATCTGAGCTGTTTGGGGATCTTGAAGTCTAATACCCTGCATTTTCA-GAGTAAGTCAGTTGATGAAGTTGATAATTCCTCTAGAGATGCCCCC-TGAGAAGCGAAGGGAGTCCTTACCTAGGGGGAGGCATTATTGTACTGGATTT[C T]TCA-TATAGAAAGGCAATAGGCATAAGCCT[C T]TAGATCAGAGAAGGACCAGGCAAGAGGGAAACTCATTACCTTTCTGGGTAATACTTAGCTCTCTCATTTTT-CCCCCTGTAACTCCTGCCAGAGTTCCTGGATGATGACCTTACTGATGACATTATGTGTGTCAAGAAGATT??????????????????????????????????????????????????????????????????????????????????????????????????????????????????????????????????????????????????????????????????????????????????????????????????????????????????????????????????????????????????????????????????????????????????????????????????????????????????????????????????????????????????????????????????????????????????????????????????????????????????????????????????????????????????????????????????????????????????????????????????????GATATTTAAGCCTTCAATTTGGCATAGATTAACAAGAACAAATAATAGAAGCCTCTCCCCATGAATGAACTCTGTCCCTTTGTTGAACTTTTGGGATGGAGGTATTTTGCATGAATCACTACTTATGGAACTATAGTAGCCACGACTGTTTTGCAATTTTA------AGTCACTCCAGTGCAATTTTAAATTTTAGTAATGAGAATTTTCTCTTTTTT-AAAGCTTCAATGATTAAAAAATACATCCCACTTAATGGATTAAAAAATACATCCCACTACTTTAGGCAGAT--GTCGATGTTGATTGGTATGAATTTAT????????????????????????????????????????????????????????????????????????????????????????????????????????????????????????????????????????????????????????????????????????????????????????????????????????????????????????????????????????????????????????????????????????????????????????????????????????????????????????????????????????????????????????????????????????????????????????????????????????????????????????????????????????????????????????????????????????????????????????????????????????????????????????????????????????????????????????????????????????????????????????????????????????????????????????????????????????????????????????????????????????????????????????????????????????????????????????????????????????????????????????????????????????????????????????????????????????????????????????????????????????????????????????????????????????????????????????????????????????????????????????????????????????????????????????????????????????????????????????????????????????????????????????????????????????????????????????????????????????????????????????????????????????????????????????????????????????????????????????????????????????????????????????????????????????????????????????????????????????????????????????????????????????????????????????????????????????????????????????????????????????????????????????????????????????????????????????????????????????????????????????????????????????????????????????????????????????????????????????????????????????????????????????????????????????????????????????????????????????????????????????????????????????????????????????????????????????????????????????????????????????????????????????????????????????????????????????????????????????????????????????????????????ATGAGCAAGATGTCAGAGGAGGAGGAGTTTTTTCTGTTCAAGAACATCTCCTTGGTGGGGCCGTGGGATGGGCCTCAGTACCACCTCACCCCTGTCTGGGTCTTCCACCTCCAGGCAGCCTTCACGGGCTTTGTCTTCTTTGTAGGGACGCCACTCAGTGCCACAGTGCTGGTGGCCAGACTGCGCTACAGAAAGTTGCAGCAGCCACTCAACTATATTCTGGTCAATGTATCCCTGGGGGGCTTCATCTACTGCATCTTC----TCTTTGTCGTCTTCATCACCAGCTGGCATGAATACTTTGTCTTCGGCCGCCATGTTTGTGCTCTGGAGGTCTTCCTGGGCTGTACAGCAGGTACTGCAGGAGAAGGGGGCTGGGGGG-AGGCAAAGGACACCGCTCCATGATTGGAACCAGGGGCCAGGCTGTTGGGTGAGAGTGGGCCCC-AAAGAGGAGTCTGGGGG-ATAGAAGTTTGGTGCTCTTTTGAATACTGAGATATAAAGCCACCCAGACTAGAAGTTTGACCGAGTCCCAAACTCTACTTCACTCACCACTCCAACCTTCCCTCCCTGTGCTTTCTCCACCCCATCTGTATTCCACTCTGCCTGCCAGGATGA-GTGGGGCTGTTTACCCTCTTACCCTCACATTTCATCACAGGTCTGGTGACAGGCTGGTCACTGGCCTTCTTGGGCT???????????????????????????????????????????????????????????????????????????????????????????????????????????????????????????????????????????????????????????????????????????????????????????????????????????????????????????????????????????????????????????????????????????????????????????????????????????????????????????????????????????????????????????????????????????????????????????????????????????????????????????????????????????????????????????????????????????????????????????????????????????????????????????????????????????????????????????????????????????????????????????????????????????????????????????????????????????????????????????????????????????????????????????????????????????????????????????????????????????????????????????????????????????????????????????????????????????????????????????????????????????????????????????????????????????????????????????????????????????????????????????????????????????????????????????????????????????????????????????????????????????????????????????????????????????????????????????????????????????????????????????????????????????????????????????????????????????????????????????????????????????????????????????????????????????????????????????????????????????????????????????????????????????????????????????????????????????????????????????????????????????????????????????????????????????????????????????????????????????????????????????????????????????????????????????????????????????????????????????????????????????????????????????????????????????????????????????????????????????????????????????????????????????????????????????????????????????????????????????????????????????????????????????????????????????????????????????????????????????????????????????????????????????????????????????????????????????????????????????????????????????????????????????????????????????????????????????????????????????????????????????????????????????????????????????????????????????????????????????????????????????????????????????????????????????????????????????????????????????????????????????????????????????????????????????????????????????????????????????????????????????????????????????????????????????????????????????????????????????????????????????????????????????????????????????????????????????????????????????????????????????????????????????????????????????????????????????????????????????????????????????????????????????????????????????????????????????????????????????????????????????????????????????????????????????????????????????????????????????????????????????????????????????????????????????????????????????????????????????????????????????????????????????????????????????????????????????????????????????????????????????????????????????????????????????????????????????????????????????????????????????????????????????????????????????????????????????????????????????????????????????????????????????????????????????????????????????????????????????????????????????????????????????????????????????????????????????????????????????????????????????????????????????????????????????????????????????????????????????????????????????????????????????????????????????????????????????????????????????????????????????????????????????????????????????????????????????????????????????????????????????????????????????????????????????????????????????????????????????????????????????????????????????????????????????????????????????????????????????????????????????????????????????????????????????????????????????????????????????????????????????????????????????????????????????????????????????????????????????????????????????????????????????????????????????????????????????????????????????????????????????????????????????????????????????????????????????????????????????????????????????????????????????????????????????????????????????????????????????????????????????????????????????????????????????????????????????????????????????????????????????????????????????????????????????????????????????????????????????????????????????????????????????????????????????????????????????????????????????????????????????????????????????????????????????????????????????????????????????????????????????????????????????????????????????????????????????????????????????????????????????????????????????????????????????????????????????????????????????????????????????????????????????????????????????????????????????????????????????????????????????????????????????????????????????????????????????????????????????????????????????????????????????????????????????????????????????????????????????????????????????????????????????????????????????????????????????????????????????????????????????????????????????????????????????????????????????????????????????????????????????????????????????????????????????????????????????????????????????????????????????????????????????????????????????????????????????????????????????????????????????????????????????????????????????????????????????????????????????????????????????????????????????????????????????????????????????????????????????????????????????????????????????????????????????????????????????????????????????????????????????????????????????????????????????????????????????????????????????????????????????????????????????????????????????????????????????????????????????????????????????????????????????????????????????????????????????????????????????????????????????????????????????????????????????????????????????????????????????????????????????????????????????????????????????????????????????????????????????????????????????????????????????????????????????????????????????????????????????????????????????????????????????????????????????????????????????????????????????????????????????????????????????????????????????????????????????????????????????????????????????????????????????????????????????????????????????????????????????????????????????????????????????????????????????????????????????????????????????????????????????????????????????????????????????????????????????????????????????????????????????????????????????????????????????????????????????????????????????????????????????????????????????????????????????????????????????????TACTGTTGTTTATCAACCTCATCTTATCACAGCAGAGGAAATAAAAAAGCAGATTGAAGCTGTGGGCTTTCCAGCATTCATCAAAAAACAGCCCAAGTACCTCAAATTGGGAGCTATTGATATAGAACGTCTAAAGAACACACCAGTCAAATCCGCAGAAGGATCACAGCAAAGGAGTCCATCATATACCAATAATTCAACAGTCATTTTCATCATAGATGGCATGCACTGTAAATCATGTGTGTCAAATATTGAAAGTGCTTTATCTACACTCCAATATGTAAGCAGTGTAGTCGTTTCTTTAGAGAATAGATCTGCCACAGTAAAGTACAATGCAAGTTTAGTCACTCCAGAAACTCTGAGAAAAGCAATAGAGGCCATATCACCAGGGCAATATAGAGTTAGTAGTACAAGTGAAATTGAGAGTACCTCAAACTCTCCCTCCAGTTCATCTCTTCAAAAGAGTCCTTTGAACATAGTTAGCCAGCCTCTGACTCAAGAAACCGTGATAAACATTGATGGCATGACTTGTAATTCTTGTGTGCAGTCTATTGAGGGTGTCATATCAAAAAAGGCAGGTGTAAAATCCATACGAGTATCACTTGCAAATGGCAAAGGGACTGTTGAGTATGATCCTTTACTAACCTCTCCAGAAACCTTGAGAGAAGCAATAGAAGATTTCATACTTCAGTTGCATGAAGGCTGCCCCCATGAAAGAAGCCAACGTCCGAGGACAAGGCAGCTTGGCCTACCCAGGTATGCGGACCCATGGGACTCTGGAGAGCGTGAATGGGCCCAAGGCGGGTTCAAGAGGCCTGACGTC------------GTCGTTGGCTGACACTGTTGAACACGTGATCGAAGAGCTTTTGGACGAGGACCAGAAAGTTCGACCCAGTGAGGAAAACAATAAGGACGCGGACGTGTACACGTCCCGGGTGATGCTCAGCAGTCAAGTGCCTTTGGAGCCTCCTCTCCTCTTCCTGCTCGAGGAATACAAAAATTACCTGGATGCTGCGAACATGTCCATGAGGGTCCGGCGCCACTCGGACCCTGCCCGCCGCGGGGAGCTGAGCGTGTGCGACAGCATCAGCGAGTGGGTGACGGCGGCGGATAAAAAGACTGCCGTGGACATGTCAGGCGGGACAGTCACGGTCCTCGAAAAAGTCCCCGTCTCGAAAGGCCAACTGAAGCAGTACTTCTACGAGACCAAGTGCAATCCCATGGGTTACACAAAGGAGGGCTGCAGGGG??????????????????????????????????????????????????????????????????????????????????????????????????????????????????????????????????????????????????????????????????????????????????????????????????????????????????????????????????????????????????????????????????????????????????????????????????????????????????????????????????????????????????????????????????????????????????????????????????????????????????????????????????????????????????????????????????????????????????????????????????????????????????????????????????????????????????????????????????????????????????????????????????????????????????????????????????????????????????????????????????????????????????????????????????????????????????????????????????????????????????????????????????????????????????????????????????????????????????????????????????????????????????????????????????????????????????????????????????????????????????????????????????????????????????????????????????????????????????????????????????????????????????????????????????????????????????????????????????????????????????????GAGTAGACTCGTTTTGACTTTCTCCGGGGACTCCATGAGGGATA-TATTTTCCTATAGATCTGTTACTTTGGAAGCCATCGGATTCATTCCCCAAATCCCTTTTAGGTTGGAAGAGGTTGGCAGGCCTAGAGTAGGAGAAGAGTAGGAAGGGGGTTTGAGTTGAGCGTGGAGAGGGAGCAGCGGAATTATCTTTCTGGGCGGAGCTTTATTTCAATGAGGTCGTGCCTGTCTCTCTCAATTATAGCATAAGCATTTCCCCATGTTATTAATTAAATAAGTGTAAGATGTGATGACTGTATAACATTCTCTTCTATTAATAGACCATAATTTGCTTGATCAAAGCCCAGAATTAAGCATTTCAGTTGTGTCTATTTTTCACCATT-ACATTAAGGCTGTGGTGAGCAACCCCAATGCATACTTTGACGCCGCTTTATGGATTAGTACCCAAAGACCAATTTCCTAAAATCATGGAGCATGGCTGCTTGTTAAGGGTCTTGATCTACCTACAAAAGTTTTTGTTTTTGTTTCCTTCTTCCTTTCAAGCCAAACTTCAGAGTAAAACAACAAGGAAAATGGTATACACTCAAGAGGAAAGTATGCATTGAGGTCTGACTTTCCCACTTGGCATCAAACAAATCTCTTTCTGAGCTATATTTCCTACTGTAAAACT??????????????????????????????????????????????????????????????????????????????????????????????????????????????????????????????????????????????????????????????????????????????????????????????????????????????????????????????????????????????????????????????????????????????????????????????????????????????????????????????????????????????????????????????????????????????????????????????????????????????????????????????????????????????????????????????????????????????????????????????????????????????????????????????????????????????????????????????????????????????????????????????????????????????????????????????????????????????????????????????????????????????????????????????????????????????????????????????????????????????????????????????????????????????????????????????????????????????????????????????????????????????????????????????????????????????????????????????????????????????????????????????????????????????????????????????????????????????????????????????????????????????????????????????????????????????????????????????????????????????????????????????????????????????????????????????????????????????????????????????????????????????????????????????????????????????????????????????????????????????????????????????????????????????????????????????????????????????????????????????????????????????????????????????????????????????????????????????????????????????????????????????????????????????????????????????????????????????????????????????????????????????????????????????????????????????????????????????????????????????????????????????????????????????????????????????????????????????????????????????????????????????????????????????????????????????????????????????????????????????????????????????????????????????????????????????????????????????????????????????????????????????????????????????????????????????????????????????????????????????????????????????????????????????????????????????????????????????????????????????????????????????????????????????????????????????????????????????????????
Eubalaena_japonica	??????????????????????????????????????????????????????????????????????????????????????????????????????????????????????????????????????????????????????????????????????????????????????????????????????????????????????????????????????????????????????????????????????????????????????????????????????????????????????????????????????????????????????????????????????????????????????????????????????????????????????????????????????????????????????????????????????????????????????????????????????????????????????????????????????????????????????????????????????????????????????????????????????????????????????????????????????????????????????????????????????????????????????????????????????????????????????????????????????????????????????????????????????????????????????????????????????????????????????????????????????????????????????????????????????????????????????????????????????????????????????????????????????????????????????????????????????????????????????????????????????????????????????????????????????????????????????????????????????????????????????????????????????????????????????????????????????????????????????????????????????????????????????????????????????????????????????????????????????????????????????????????????????????????????????????????????????????????????????????????????????????????????????????????????????????????????????????????????????????????????????????????????????????????????????????????????????????????????????????????????????????????????????????????????????????????????????????????????????????????????????????????????????????????????????????????????????????????????????????????????????????????????????????????????????????????????????????????????????????????????????????????????????????????????????????????????????????????????????????????????????????????????????????????????????????????????????????????????????????????????????????????????????????????????????????????????????????????????????????????????????????????????????????????????????????????????????????????????????????????????????????????????????????????????????????????????????????????????????????????????????????????????????????????????????????????????????????????????????????????????????????????????????????????????????????????????????????????????????????????????????????????????????????????????????????????????????????????????????????????????????????????????????????????????????????????????????????????????????????????????????????????????????????????????????????????????????????????????????????????????????????????????????????????????????????????????????????????????????????????????????????????????????????????????????????????????????????????????????????????????????????????????????????????????????????????????????????????????????????????????????????????????????????????????????????????????????????????????????????????????????????????????????????????????????????????????????????????????????????????????????????????????????????????????????????????????????????????????????????????????????????????????????????????????????????????????????????????????????????????????????????????????????????????????????????????????????????????????????????????????????????????????????????????????????????????????????????????????????????????????????????????????????????????????????????????????????????????????????????????????????????????????????????????????????????????????????????????????????????????????????????????????????????????????????????????????????????????????????????????????????????????????????????????????????????????????????????????????????????????????????????????????????????????????????????????????????????????????????????????????????????????????????????????????????????????????????????????????????????????????????????????????????????????????????????????????????????????????????????????????????????????????????????????????????????????????????????????????????????????????????????????????????????????????????????????????????????????????????????????????????????????????????????????????????????????????????????????????????????????????????????????????????????????????????????????????????????????????????????????????????????????????????????????????????????????????????????????????????????????????????????????????????????????????????????????????????????????????????????????????????????????????????????????????????????????????????????????????????????????????????????????????????????????????????????????????????????????????????????????????????????????????????????????????????????????????????????????????????????????????????????????????????????????????????????????????????????????????????????????????????????????????????????????????????????????????????????????????????????????????????????????????????????????????????????????????????????????????????????????????????????????????????????????????????????????????????????????????????????????????????????????????????????????????????????????????????????????????????????????????????????????????????????????????????????????????????????????????????????????????????????????????????????????????????????????????????????????????????????????????????????????????????????????????????????????????????????????????????????????????????????????????????????????????????????????????????????????????????????????????????????????????????????????????????????????????????????????????????????????????????????????????????????????????????????????????????????????????????????????????????????????????????????????????????????????????????????????????????????????????????????????????????????????????????????????????????????????????????????????????????????????????????????????????????????????????????????????????????????????????????????????????????????????????????????????????????????????????????????????????????????????????????????????????????????????????????????????????????????????????????????????????????????????????????????????????????????????????????????????????????????????????????????????????????????????????????????????????????????????????????????????????????????????????????????????????????????????????????????????????????????????????????????????????????????????????????????????????????????????????????????????????????????????????????????????????????????????????????????????????????????????????????????????????????????????????????????????????????????????????????????????????????????????????????????????????????????????????????????????????????????????????????????????????????????????????????????????????????????????????????????????????????????????????????????????????????????????????????????????????????????????????????????????????????????????????????????????????????????????????????????????????????????????????????????????????????????????????????????????????????????????????????????????????????????????????????????????????????????????????????????????????????????????????????????????????????????????????????????????????????????????????????????????????????????????????????????????????????????????????????????????????????????????????????????????????????????????????????????????????????????????????????????????????????????????????????????????????????????????????????????????????????????????????????????????????????????????????????????????????????????????????????????????????????????????????????????????????????????????????????????????????????????????????????????????????????????????????????????????????????????????????????????????????????????????????????????????????????????????????????????????????????????????????????????????????????????????????????????????????????????????????????????????????????????????????????????????????????????????????????????????????????????????????????????????????????????????????????????????????????????????????????????????????????????????????????????????????????????????????????????????????????????????????????????????????????????????????????????????????????????????????????????????????????????????????????????????????????????????????????????????????????????????????????????????????????????????????????????????????????????????????????????????????????????????????????????????????????????????????????????????????????????????????????????????????????????????????????????????????????????????????????????????????????????????????????????????????????????????????????????????????????????????????????????????????????????????????????????????????????????????????????????????????????????????????????????????????????????????????????????????????????????????????????????????????????????????????????????????????????????????????????????????????????????????????????????????????????????????????????????????????????????????????????????????????????????????????????????????????????????????????????????????????????????????????????????????????????????????????????????????????????????????????????????????????????????????????????????????????????????????????????????????????????????????????????????????????????????????????????????????????????????????????????????????????????????????????????????????????????????????????????????????????????????????????????????????????????????????????????????????????????????????????????????????????????????????????????????????????????????????????????????????????????????????????????????????????????????????????????????????????????????????????????????????????????????????????????????????????????????????????????????????????????????????????????????????????????????????????????????????????????????????????????????????????????????????????????????????????????????????????????????????????????????????????????????????????????????????????????????????????????????????????????????????????????????????????????????????????????????????????????????????????????????????????????????????????????????????????????????????????????????????????????????????????????????????????????????????????????????????????????????????????????????????????????????????????????????????????????????????????????????????????????????????????????????????????????????????????????????????????????????????????????????????????????????????????????????????????????????????????????????????????????????????????????????????????????????????????????????????????????????????????????????????????????????????????????????????????????????????????????????????????????????????????????????????????????????????????????????????????????????????????????????????????????????????????????????????????????????????????????????????????????????????????????????????????????????????????????????????????????????????????????????????????????????????????????????????????????????????????????????????????????????????????????????????????????????????????????????????????????????????????????????????????????????????????????????????????????????????????????????????????????????????????????????????????????????????????????????????????????????????????????????????????????????????????????????????????????????????????????????????????????????????????????????????????????????????????????????????????????????????????????????????????????????????????????????????????????????????????????????????????????????????????????????????????????????????????????????????????????????????????????????????????????????????????????????????????????????????????????????????????????????????????????????????????????????????????????????????????????????????????????????????????????????????????????????????????????????????????????????????????????????????????????????????????????????????????????????????????????????????????????????????????????????????????????????????????????????????????????????????????????????????????????????????????????????????????????????????????????????????????????????????????????????????????????????????????????????????????????????????????????????????????????????????????????????????????????????????????????????????????????????????????????????????????????????????????????????ATCCACCACTTTTCCCAGCCACAGTCTCTAGTCTATTCCTACACTGGGCCAATCCCTTCCCCTATCCTCACACAAAACATCCTGCCTCTTGCTCAGCCCCCTGTGGTGGTGCC---TTTCCCTCAGCCTGAAATAATGGAAGTCCCCAAAGCTAAGGAGACTATCCTTCCTAAGCATAAAGAAATGCCCTTCCCTATATCTCCAGTAGAGCCCTTTATTGAAAGCCAGAGCCTGACTCTCACTGATCTTGAAAATCTGCACCTTCCTCTGTCTCTGCTCCAGTCCTTGATGCACCAGCCTCCCCAGCCTCTTCCTCCTACCTCCATGTTTCCTCCTCAGCCCCTGCCGTCCCTT------------TCTCAGCCCAAAGTCCTGCCTATTCCCCAGCAAGTGGTGCCCCACATCCAGAGACATATGCCCATCCAGGCCCACCCTTCCTCCAGCCCAGCGTTGTAACCTCCGTCCAGAACACAGTCCAGAAGGGAATACCCCAGCCTCCGATTTACCCGGGGCATCCGCCCTTGCAGCAATCAGAGGGGCCAATGATTCAACAACAAGTGGCACCCCGGCCTTGGAGGGATGCCCCCCCAATCCAGCCATGG[A G]CGGGGACTTTACTCTGGAATTTGACTCCCCAGTCGCTGGAACCAAAGGCCCGGAGAAGGGACAAGGAGGTGCACAAGACCC-CCCTGTGCCAGAGGCCCACCCAGCCGATCC[A G]GAAAACCCAGCTCTCCTTTCAGAGGTAGCAACTGGTGCCCTCGGAGGGCTTCTTGCTAATCCTAAAGGCAATATCCCCAACCTAGCAAGAGGCCCTGCAGGGCAGAACAGGGGACCCCTCAGGG---TTCCCCCAGCAGCCGCAGACCCACTGATGACCCCTGGATTAGCTGATGTTTATGAGACCTACGGTGCTGATGAGACCACAACTCTGGGTCTCCGGG-AAGAAACCACCGTGGATTCCACAGTGACCCCTGACAGTCAGCACACATCGATGCCAGGAAACAAGGCCCAGCAGCCCCAGATTAAGCATGATTCATG????????????????????????????????????????????????????????????????????????????????????????????????????????????????????????????????????????????????????????????????????????????????????????????????????????????????????????????????????????????????????????????????????????????????????????????????????????????????????????????????????????????????????????????????????????????????????????????????????????????????????????????????????????????????????????????????????????????????????????????????????????????????????????????????????????????????????????????????????????????????????????????????????????????????????????????????????????????????????????????????????????????????????????????????TAGTCAAGAGGTTGACCTGCCTTCTCAAGAAAACAGTAGTGAATCTCAGGAAGAGGTAGTGAGTGAGTCCAGGGGTGACAACCCCAATAACGTTACCAGTCACTCAAAA---GATCAGGAAGCTAGTGACTCCAGTGAAGAGGACAGCTTGGATAAACCCTCCAATTCAGAGAGCAAATCCAGAGAGGAGCAAACTGACAGCGAATCCAGTGAGAGCACGAGATCCTCGGAGGAAAGCCCGGAGTCCACTGAAGAGGAGAACAGTTCCAGCCAGGAGGGCCCCTGGTCTCCCAGCGCCTCAACAGAGAGCCAGAGCCAGGAAAGCCAG---------GACAGCCCGTCTGAGGAAGAGCAGGGCAGCGATTCTCAGGACAGCAGCAAATCAAAAGAAGAGAGCAGCTCACCCGAGGGCACATCAAGCAGCGAGGAAGAAATCCAGTCCAAAA[A C]CACTGAGAGGGAAAGCAGAAGATTAACAGTCGATGCTTATCACAACAAACCCATCGGGGATCACAACCAACAAGAAATCTCTCCACCTTTTAAGGAAGATCCTGGAAGGCATGAAGAACACTTACCTCATCCTTCCCATGGCTCTGGAGGACGTGTTTACTACCCTGACTATAACCCCTATGATCCCAGGGAAAACTCACCATACCTTAGAAATAATACATGGGCTGAAAGAGATGTTTCTCCCAATACAATGAGGCAACCTGAAAATCCACACTATCCCATGAATACTCCAGACCCAAAAAAGACAATCCCTTATAATGAAGAAGACCCAATAGATCCAACTGGAGATGAATCATTCCCAGGACAAAGTAGATGGGGTGTGGCGGAGTCAAGCTTTAAAGGAGACCCAACAGTTAGGCACTATGAAAGCGAGCAATATACCTCAAATCAACCAAAGGGATACCTTCCCTACTCCTTAGATAAT---CCATCAAAACCCAGGGAGGATTTACCTTATGGTGAATTTTACCCCTGGAGCCCAGATGAGAATTTCCCATCATATAATACAGCTCCCACTGAACCATGGCCGGTGGAGAGCAG??????????????????????????????????????????????????????????????????????????????????????????????????????????????????????????????????????????????????????????????????????????????????????????????????????????????????????????????????????????????????????????????????????????????????????????????????????????????????????????????????????????????????????????????????????????????????????????????????????????????????????????????????????????????????????????????????????????????????????????????????????????????????????????????????????????????????????????????????????????????????????????????????????????ATAGCAGTT--------------ATCCTT---------GCCTGTCCCTCCTCATCCAGTCAAGATCCTAGAAGGTGCTCCATTGCCCCATCACGTGGCCCTGCACTTAGCGTAAACTGGTGATCTAGGAGGGAGAACGGGGGTGTAGCCGACTGCCTGCAAA--CGCGCAGGAGCCTGTGCTGC-CGCTGTCACACCCACGTGCCTGCCTTGGCGTTAAACAGGTTACAAGCCCTGCGACCCCCAGGTGATCCGAGACCGCGTGGCCCACATGGAGTTCTGTTATCAAGAGCTTTGTCAGCTGGCGGCCGAGCGCCGGGCCCGCCTGGAAGAG??????????????????
Megaptera_novaeangliae	?????????????????????????????????TCCAGGCCGAACAATTAACAAAATGTGAGGTGTTCCAGAGGCTGAAAGACCTGGATGGCTATGGAGGCATCACTTTGCCTGAATGTGAGTTCCCTGCTATCTTGCTTTGTTCCATACTTCATCTTCTTCTGTCTTCCCCATGCTTCTCTTCCTCCTCTTTTTTTC-TCTACTTTTAATTCAATTATCTAATAATCCTCTTATCTGCTCATCTGCTTACT--------------CTCTTAT-ACATTTATTCACCTATCTCTCCTTTCTCTCA-TTGTCTGATTGTTTTTT---GGAGCTCTT--CATCTTATCAAGATACTCTGTGGTT--GGCC-ATATTTGGAGATTGGCTGGAGAGCCTTTTTCTGTCTGGGAATACAGGTCCTTATTTATACTATATGTGGACATCCCTGTGATATCTCTTTTTCATCTTTCTTTCA-GGGGTCTGTACCGTATTTCATACCAGTGGTTGTGACACACAAACCGTAGTAAATAACAATGGCAGCACAGAATATGGACTCTTCCAGATCAATAATAAAATTTGGTGCAGAGACAACCATATCCCTCACTCAAGGGACATCTGTGGCATCTCCTGTGACAGTGAGTGACCAC-TTTTACCATGTTCTTGTGTTTTTTTGGAGCCTACTCCTGGGATAATCTCCTTTTTT--GGCATC-AAGCGCACCTTTAACTTCACTGCCTTGGACTCCACATCAACTGTGGGACTTCAATTGTTAGTACTGAGTGAGAGGCTGTTAGAATTTTTCATTATCACCAAATCCCCAGACAGTCACTTAAAGTTCACGGGTAGATGATCTGAGCTGTTTGGGGATCTTGAAGTCTAATACCCTGCACTTTCA-GAGTAAGTCAGTTGATGAAGTTGATAATTCCTCTAGAGATGCCCCC-AGAGAAGCGAAGGGAGTCCTTACCTAGGGGGAGGCATTATTGTACTGGATTTCTCA-TATAGAAAGGCAACAG-CATAAGCCTCTAGATCAGAGAAGGACCAGGCAAGAGGGAAACTCATTACCTTTCTGGGTAATACTTAGTTCTCTCATTTTT-CCCCCTGTAACTCCTGCCAGAGTTCCTGGATGATGACCTTACTGAT?????????????????????????CCGGAAATGATGTAACCATGTTAAAAATGTACCTCTGATGATTGACCTCTAGAAATAAGTGCCAATTTAATACACAATGTTGATAGATTATCTATTGGGTGTCTATCAGATACAAAGACTGACTCTTTT-CATAAA--TCTTTTGTCTAAATGTAATCACTGTCATCAGCATCAGAAATATTTATGAGTTTATGGGTTATCTGATGTATTCCATAGCTACTCTTTGGAAAGAAACTAAAATAAAAGCCCAGGTCACTCACTCTCACAGAACCTAATGTTAGATGAAAATAAACACTGTTACCAAATGTAATTTTACATCTGTTAGCTGTCAACAAAATACATCTGGACAGCCACGTGATAATTTTACGTAGCATTATGTAGAAACAAAATGCTGATGGCAGCCACAGGGTAAAAAGTGAGAGTTTCATCTCAGAAATTCTCCTT-CACAGCAGAAACGTATTTTGCACATTGAGCCTATCTGATTGATATTTAAGCTTTCAATTTGGCATAGATTCACAAGAACAAATAACAGAAGCCTTTCCCCATGAATGAACTCTGCCCCTTTGTTGAACTTTTGGGATGGAGATATTTTGCATAAATCACTACTTATGGAACTATAGTAGCCA-------------------------AGTCACTCCAGTGCAATTTTAAATTTTAGTAATGAGAATTTTCTCTTTTTG-AAAGCTTCAATGATTAAAAAATACGTCCCACTTAATGGATTAAAAAATACATCCCACTACTTTAGGCAGAT--GTCAATGTTGATTGGTATGAATTTATCTATGAGAAATCAAGCACAGAGTGATCATTTGTAGAAATAATGTTTTTGCTTATAACGGTTAGATATACTCTCGGGTAGGTGACAACTTCAAAAGTACAGTTTAAAGGATTTATAAGAGGCAAAATGCCATTTAACTAATATGTAAAATTTTAAATATCCATTCAGCAAATAATGATTGAGTGCCGAATATGTGCCAGGCAATTTGTCATAGTGGCGAACAAGACAGATACAATCTTTGCCCTAAGAGAGCTCATCAAGGGATGTAGAAGATACATGACACAAAGTTGCCTTACCCCCAGGGTTCTCTGCTATTTGAGAGAACTAGTCAGGCCTGTTTCCAATCAACTAAGAC-TGTTTCTTAAGAACTTAGTGACGGTAGGATTCAGCATATCATTGTTGGTACCGGAAGGAACTTTCTATCGCAATGATT??????????????????????????????????????????????????????????????????????????????????????????????????????????????????????????????????????????????????????????????????CCCTCGAGGCTCCCCGGCAAGCCCCAGCACTCATGAACCTCACGCTAGAGGAACTCATTGCGGGGCTGCAGAACGGCCTCCACCATGAGGTTCTGGAAGGCAATGTGGGCTACCTGCGGGTGGACGACATCCCGGGCCAGGAGGTGATGAGCAAGCTGAGGAGCTTCCTGGTGGCCAACGTCTGGAGGAAGCTCATGGGCACCTCTGCCTTGGTGCTGGACCTCCGTCACTGCACTGGGGGCCACATTTCTGGCATACCCTACGTCATCTCCTACCTGCACCCAGGGAACACAGTCCTGCATGTCGATACCATCTATGATCGCCCCTCTAAAACGACCACTGAGATCTGGACCCTGCCCGAAGTCCTAGGAGAGAACTACGGTGCCGATAAGGATGTGGTGGTCCTCACCAGTGGTCGCACCGGGGGTGTGGCTGAGGACATCGCTTATATCCTCAAACAAATGCGCAGGGCCATTGTGGTGGGCGAGCGGACTGTGGGGGGGGCCTTGGACCTCCAGAAGCTGCGGATAGGCCAGTCTGACTTCTTTCTCACCGTGCCCGTGTCCAGGTCCCTGGGGCCCCTGGGCAAGGGCAGCCAGACTTGGGAGGGCAGTGGGGTGCTTCCTTGTGTGGGGACACCGGCCGAGCAGGCGCTGGAGAAGGCCCTGGCCATCCTCACGCTGCGCCGCGCCCTGCCGGCAGTCATCCAGCGCCTGCAGGAGGCCCTGCGGGAATACTACACACTGGTGGACCGCGTGCCTGCCCTGCTGCACCACCTGGCCAACATGGACCTGTCCTCGGTGGTCCCCGAGGAGGATCTGGTCACTAAACTCAACACCGGCCTGCAGGCCGTGTCTGAGGACCCCAGGCTCCTGGTGCAGGTGGTCAGGTCCAAAGAAACCTCTTCTGGGCCCGAGGATGAAACTGAAGAACCCCCGGAGATGGTCTCAGAAGTTCCCGAGGATGAGGCTTCCCGGCGGGCCCTGGTGGACTCCGTGTTCCAGGTGTCCGTTCTTCCGGGCAACGTGGGTTACCTGCGCTTTGACAGGTTTTCCGACGCCTCAGTGCTGGGGGTGCTG???????????????????????????ATGAGCAAGATGTCAGAGGAGGAGGAGTTTTTTCTGTTCAAGAACATCTCCTTGGTGGGGCCGTGGGATGGGCCTCAGTACCACCTCACCCCTGTCTGGGCCTTCCACCTCCAGGCAGCCTTCACGGGCTTTGTCTTCTTTGTAGGGATGCCACTCAATGCCACAGTGCTGGTGGCCACACTGCGCTACAGAAAGTTGCGGCAGCCACTCAACTATATTCTGGTCAATGTATCCCTGGGGGGCTTCATCTACTGCATCTTC----TCTTTGTTGTCTTCATCACCAGCTGTCATGAATACTTTGTCTTCGGCAGCCATGTTTGTGCTCTGGAGGCCTTCCTGGGCTGTACAGCAGGTACTGCAGCAGAAGGGGGCTGGGGGG-AGGCAAAGGACACGGCTCCATGATTGGAACCAGGGGCCAGGCTGTTGGGTGAGAGTGGGCCCC-AAAGAGGAGTATGGGGG-ATAGAAGTTTGGTGCTCTTTTGAATACTGAGATATAAAGCCACCCAGACTAGAAGTTTGACCGAGTCCCAAACTCTACTTCACTCACCACTCCAACCTTCCCTCCCTGTGCTTTCTCCACCCCATCTGTATTCCACTCTGCCTGCCAGGATGA-GTGGGGCTGTTTACCCTCTTACCCTCACATTTCATCACAGGTCTGGTGACAGGCTGGTCCCTGGCCTTCTTGGCCT?????????????????????????????????????????????????????????????????????????????????????????????????????????????????????????????????????????????????????????????????????????????????????????????????????????????????????????????????????????????????????????????????????????????????????????????????????????????????????????????????????????????????????????????????????????????????????????????????????????????????????????????????????????????????????????????????????????????????????????????????????????????????????????????????????????????????????????????????????????????????????????????????????????????????????????????????????????????????????????????????????????????????????????????????????????????????????????????????????????????????????????????????????????????????????????????????????????????????????????????????????????????????????????????????????????????????????????????????????????????????????????????????????????????????????????????????????????????????????????????????????????????????????????????????????????????????????????????????????????????????????????????????????????????????????????????????????????????????????????????????????????????????????????????????????????????????????????????????????????????????????????????????????????????????????????????????????????????????????????????????????????????????????????????????????????????????????????????????????????????????????????????????????????????????????????????????????????????????????????????????????????????????????????????????????????????????????????????????????????????????????????????????????????????????????????????????????????-AGGGAACCGGGAGGCCTGGCGGTGCCCCCCACAGAAGGCCCGGTTGGCTTCACCACCCCGTACGTGGAGGACACGCCGGAGCCGCCCCTGCACGACTTCTTCTGCAGCAGACTTCTGGACCTGGTCTTCCTGCTGGACGGCTCCTCCAAGCTGTCTGAGGCCGACTTCGAGACGCTGAAGGCGTTCGTGGTGGGCGTGATGGAGCGCCTGCATATCTCCCAGAAGCGCATCCGCGTGGCCGTGGTGGAGTACCACGACGGCTCCCACGCCTACATCGCACTGCAGGACCGGAAGCGGCCGTCGGAGCTGCGGCGCATCGCTGGGCAGGTGAAGTACGCGGGCAGTGAGGTGGCCTCCACCAGCGAGGTCTTGAAGTACACGCTCTTCCAGATTTTCAGCAAGATTGACCGGCCTGAGGCCTCCCGCGTGGCCCTGCTGCTGACGGCCAGCCAGGAGCCCCCCAGGCTGGCCCGGAACTTGGTCCGCTACGTCCAGGGCCTGAAGAAGAAGAAGGTCGTCATGGTCCCTGTGGGCATCGGGCCCCACGCCAGCCTCAGGCAGATCCGCCTCATCGAGAAGCAGGCCCCCGAGAACAAAGCCTTTGTGCTCAGCAGTGTGGAGGAGCTGGAGCAGCAGAGGGACGAGATCATCAGCTACCTCTGCGACCTCGCCCCCGAAGCGCCGGCCCTCACGCAGCGCCCGCTCACGGCCCAGGTCACCGTGGCGCCGGAGCTCCCGGGGACGTCGACGCTGGCACCCAGGAGGAC---CTCCGTGGTCCTGGATGTGGCATTCCTCCTGGAAGGGTCGGACAACGTGGGCGAGGCCAACTTCAACAGGAGCACGGAGTTCTTGGAGGAGGTGATCCGGCAGATGGACGTGGGCCGGGACAGTGTGCACGTCACGGTGCTGCAGTACTCATACGTGGTGACCGTGGAGCACTCCTTCAGAGAGGGGCAGTCCAAGGAGGACGTCCTGCAGCGGCTGCGGGAGATCCGCTACCGGGGTGGCAACCGGACCAACACCGGGCTGGCCCTGCAGTACCTGTCGGAGCACAGCTTCTCGGCCAGCCAGGGGGACCGGGAGCAGGCGCCCAACCTGGTCTACATGGTCACGGGGAGCCCGGCCTCAGATGAGATCAGGCGGATGCCTGGAGACATCCAGGTGGTGCCCATTGGGGTGGGACCTCGCGTGGACGTGCAGGAGCTGGAGAAGATCGGCTGGCCCCAGGCCCC?CCTATCCACATATCAGCTGGCATTACAGT-CTGCCAAAGTATT--AACATGAATAGAGAAGGAAATGCTTTAACTAGTTTTAGCTTTAACTGTTCTTTATCAGTTTTATGTGATTGCTTACTGCCATTCTACATGGGTAGAACAGATGTTGGTGTTTGCTTTTAAGAACTACATCTCCCAGAGAAGGTCAGCATAGTGCTCTGGGAAGCCTCCAGATTCATTTTAGAGGTCTTAATGACTCTTTTTCATGATGCTTTAAAATTACTCATCTCAAGCCTATCATTATATACCTCTTGTTTTCACTGGAGGCATTGGAGGCCCTCTTGGCATTATTTATTGGGCTTCAGTGGTATCAAAAGGAGGAGGATCCAATTTCCCTTCA?AAACCCATTTTAACT-GCAGAGTACTTAATTTTTCCCATATAACTTATGTGACCAAATAACACAATTTCTTTAAATAAAAACATGCTTTTAATTTTTACAATTTAACTAGTATAAAAATTATTGGAAGCAA-CACTACTTGAACTCTTCTCATGGTTTCAAATAATTATTATCACTAATAAGGTGATCCTTATTATCAAACTACCCTTATTAACAGCAAACTATATTTGATAAATATATAATATCTATATACTTCTCCCTTCCCAAGTATATGATTTGTTAC?TTGAATCATAAGCTCTCGTCCATGATTTTCCTAATAAAAGAACACCTGAGGCTGTTTATTCATTTACAGCTTAAAAAAAAAAA-----GAGTCCTGCCCCTTGATATATATACATCTCAAACAAATCCTTGGTTCCAATCTGGACTTTCATGTGTTTATAAAAAATGTTTCTATCACTATCTACAATACTTTAAAAATAGAGAATCTCC-AGC-ATAAAACCTCTAAGTAAAGTTGTAATGCC-AGCAAAAGTACAGCCCAGGCCCACTAAATACTATTACACTAAAGCAATTAGACTTAACT-----AAGTCCAAAATAGATGATACATTAGAATAATTATGTGAAACAGTAGAAAATCCTCAAATAAAG-AACAAATTGTGGTCTTTGTTAGAAAAAGAAATTATTTCTATACTTGTTCTGATTAGTTATTTGGTATGAACTATTGTTTATTATTCATTATAAAAATAAAGAGATCTAAATGTGGATGTTTTATTTTTAAAAGAAATTTGAAGTATTTTCATTTTAGAGTAAATTATTTTTCTAGATGAAGAGAAACTACATGTGGAAAAATGCAAAAAAAAAAAAAAGTGGCATTTTAATTAAGAATAAAGAAATTATTACAAAAGCCAAATCTGTTTGCATAGATGTGAAGGAGAAGATTCACCCATAAATAATCCTGAAACTAATTTCTCTAGAGACTATTTTCTGGCCATTTGAGATCAAGGCACAATCTCAATTGAGACTAAGAATGACAACGAATATAGATAAGTTGTCTCATTGAACAGGAACCTCAAACTGAACAAGAATGTGGATTGAGTGGCCAGGGTACCTCTTCATTTAAAACAGCGTTTCTCACCTCAACAGTACTGACATCTTGAGCCAGATGATGCTTTTTTTTTTTTT-----------------GGACGGGAGATTGGGGGACACCACTGCTTCTCCCTCTTAGATGCCTCCCCAGATCACATACACTTTGAAATTACTTACCAGTATTTTAAATATAAATTTTCATATTTTAAATGATAAAAA-TAATCTGTGAAACTTAACATTAAAAAGATCTGTATTACGAATTCCAAACAGAGCACAAAACAAAAAGGAACGACCACAAAATTCCAAATGTAATTAATATTAGAGTGCTATTTCTATTGGTTCAGTAAAT-CCTACTCTAGTTG-CAAGTAAACGCTGTCTTCTTCAAAGCACTGGTCCCATTGATTGGTTTGTTCTTGGATCTTAAATTGTCAGTCTCAGCATTGATGGCCATATTAATATATTTTTTCTAGAAGAAACATCACACTTGCTTTCGCACATT---TACTTGGTTCAGGTGTTGTCTTGTGTAAGG????????????????????????????????????????CACTCATTCATGTACACCC-AGATAC-AAACACCTATATATTTACTTTA---GAATTATTCTAAACATTAGAGTCTGAAACTTGCTTTTTTTCCCCACATAATAAACCAGTGATATCTTTCTAGGACAACACATGAGCTATTTCTCATGGTTTTTAATGGCTGCATTATGTTCCACTTGAGATAAATGAAGGCACCCATTTAGAATCAATAAGAAAGCATGAAAAAATAGGCAGAAGTGAAATAATAGGTAATATGAGAAAAAA-CTAAAAGAAATCTAGGAAATAAGAATATAGCTCTTGAAATAAAGAATA-AACTCAAC-AGTATAAAATACAAACTGAAAGTAGACAGGGAAAAGATCAG?AGTGTGGCTTCATATCCCTTGGCAATTCTCAACAGCAATGAGACAGAGTACTCAGGATGCCTTCTCGCATATTCATACAAAAACCTAATTAAGATGACAATAAAATAGATTTAGTTGGACAAATGAGCAAG-AAAAACCACATTAACCACAAAAGTAACTCATATCCTAAAGGTCTGAATTTGACTAAACCCCATGGCCATACTGAGG-TTAGG-ATGAATTTTGTTATTTTCT-GTCATCTTTCTTAATTATCACCAAAATTAATTTGCTAATTCTTACATAAAATAACGTAACATTTATAGTCTATTTTTAAAATGTTTTTTATAAGTATATGTTACTTGCCAACTATGTATGTAGGGGT?[C T]T?[A T][C G]?GA[C T]GC?GA[A G]TGGCA[A G][C T]T?GT?[C T]T?AA[C T]AT[A C T]TGGGC?AA[A G]GT?GA[A G]GC?GA[C T]GT?GC?GG?CA[C T]GG?CA[A G]GA[C T]AT[A C T][C T]T?AT[A C T][A C]G?[C T]T?TT[C T]AA[A G]GG?CA[C T]CC?GA[A G]AC?[C T]T?GA[A G]AA[A G]TT[C T]GA[C T]AA[A G]TT[C T]AA[A G]CA[C T][C T]T?AA[A G]AC?GA[A G]GC?GA[A G]ATGAA[A G]GC?[A T][C G]?GA[A G]GA[C T][C T]T?AA[A G]AA[A G]CA[C T]GG?AA[C T]AC?GT?[C T]T?AC?GC?[C T]T?GG?GG?AT[A C T][C T]T?AA[A G]AA[A G]AA[A G]GG?CA[C T]CA[C T]GA[A G]GC?GA[A G][C T]T?AA[A G]CC?[C T]T?GC?CA[A G][A T][C G]?CA[C T]GC?AC?AA[A G]CA[C T]AA[A G]AT[A C T]CC?AT[A C T]AA[A G]TA[C T][C T]T?GA[A G]TT[C T]AT[A C T][A T][C G]?GA[C T]GC?AT[A C T]AT[A C T]CA[C T]GT?[C T]T?CA[C T][A T][C G]?[A C]G?CA[C T]CC?GC?GA[C T]TT[C T]GG?GC?GA[C T]GC?CA[A G]GC?GC?ATGAA[C T]AA[A G]GC?[C T]T?GA[A G][C T]T?TT[C T][A C]G?AA[A G]GA[C T]AT[A C T]GC?GC?AA[A G]TA[C T]AA[A G]GA[A G][C T]T?GG?TT[C T]CA[A G]GG?TACTGTTGTTTATCAACCTCATCTTATCACAGCAGAGGAAATAAAAAAGCAGATTGAAGCTGTGGGCTTTCCAGCATTCATCAAAAAACAGCCCAAGTACCTCAGATTGGGAGCTATTGATATAGAACGTCTAAAGAACACACCAGTCAAATCCTCAGAAGGATCACAGCAAAGGAGTCCATCATATACCAATAATTCAACAGTCATTTTCATCATAGATGGCATGCACTGTAAATCATGTGTGTCAAATATTGAAAGTGCTTTATCTACACTCCAATATGTAAGCAGTGTAGTCGTTTCTTTAGAGAATAGATCTGCCACAGTGAAGTACAATGCAAGTTTAGTCACTCCAGAAACTCTGAGAAAAGCAATAGAGGCCATATCACCAGGGCAATATAGAGTTAGTAGTACAAGTGAAATTGAGAGTACCTCAAACTCTCCCTCCAGCTCATCTCTTCAAAAGAGTCCTTTGAACATAGTTAGCCAGCCTCTGACTCAAGAGACCGTGATAAACATTGATGGCATGACTTGTAATTCTTGTGTGCAGTCTATTGAGGGTGTCATATCAAAAAAGGCAGGTGTAAAATCCATACGAGTATCACTTGCAAATGGCAAAGGGACTGTTGAGTATGATCCTTTACTAACCTCTCCAGAAACCTTGAGAGAAGCAATAGAAGATTTCATACTTCAGTTGCATGAAGGCTGCCCCCATGAAAGAAGCCAATGTCCGAGGGCAAGGCAGCTTGGCCTACCCAGGTATGCGGACCCATGGGACTCTGGAGAGCGTGAATGGGCCCAAGGCGGGTTCAAGAGGCCTGACGTC------------GTCGTTGGCTGACACTGTTGAACACGTGATCGAAGAGCTCTTGGATGAGGACCAGAAAGTTCGACCCAGTGAGGAAAACAGTAAGGACGCGGACATGTACACGTCCCGGGTGATGCTCAGCAGTCAAGTGCCTTTGGAACCGCCTCTCCTCTTCCTGCTCGAGGAATACAAAAATTACCTGGATGCTGCGAACATGTCCATGAGGGTCCGGCGCCACTCGGACCCCGCCCGCCGCGGGGAGCTGAGCGTGTGCGACAGCATCAGCGAGTGGGTGACGGCGGCGGATAAAAAGACTGCAGTGGACATGTCAGGCGGGACAGTCACGGTCCTCGAAAAAGTCCCCGTCTCGAAAGGCCAACTGAAGCAGTACTTCTACGAGACCAAGTGCAATCCCATGGGTTACACAAAGGAGGGCTGCAGGGGATCCACCACTTTTCCCAGCCACAGCCTCTAGTCTATTCCTACACTGGGCCAATTCCTTCCCCTATCCTTCCACAAAA[C T]GTCCTGACTCTTGCTCAGCCCCCTGTGGTGGTGCC---TTTCCCTCAGCCTGAAATAATGGAAATCCCCAAAGCTAAGGAGACTATCCTTCCTAAGCATAAAGAAATGCCCTTCCCTGTATCTCCAGTAGAGCCCTTTATTGAAAGCCAGAGCCTGCCTCTCACTGATCTTGAAAATCTGCACCTTCCTCTGTCTCTGCTCCAGTCTTTGATGCACCAGCCTCCCCAGCCTCTTCCTCCTACCTCTATGTTTCCTCCTCAGCCCCTGCCGTCCCTT------------TCTCAGCCCAAAGTCCTGCCTATTCCCCAGCAAGTGGTGCCCCACGTCCAGAGACATATGCCCATCCAGGCCCACCTTTCCTCCAGCCCAGCATTGTAACCTCCGTCCAGAACACAGTCCAGAAGGGAATACCTCAGCCTCCGATTTACCCGGGGCATCCGCCCTTGAGGCAATCAGGGGGGCCAATGATTCAACAACAAGTGGCACCCCAGCCTTGGAGGGATGCCCCC-CAATCCAGCCATGGGCGGGGACTTTACTCTGGAATTTGACTCCCCAGTCGCTGGAACCAAAGGCCCGGAGAAGGGAGAAGGAGGTGCACAACC[C T]CC-CCCTGTGCCGCAGGCCAACCCAGCCGATC[C T]GGAAAACCCAGCTCTCCTTTCAGAGCTAGCACCTGGTGCCCT[C T]GGAGGGCTTCTTGCTAATCCTAAAGGCAATATCCCCAACCTAGCAAGAGGCCCTGCAGGGCAGAGCAGGGGACCCCTCAGGG---TCACCCCAGCAGCCGCAGACCCACTGATGACCCCTGGATTAGCTGATGTTTATGAGACCTACGGTGCTGATGAGACCACAACTCTGGGTCTCCAGG-AAGAAACCACCGTGGATTCCACAGTGACCCCTGACAGTCAGCACACATCGATGGCAGGAAACAAGGCCCAGCAGCCCCAGATTAAGCATGATTCACGGAGTAGACCCGTTTTGACTTTCTCCGGTGACTCCATGAGGGATA-TATTTTCCTATGGATCTGTTACTTTGGAAGCCATCGGATTCATTCCCCAAATCCCTTTTAGGTTGGAAGAGGTTGGCAGGCCTAGAGTAGGAGATGGGTAGGAAGGGGGTTTGAGTTGAGCGTGGAGAGGGAGCAGCGGAATTATCTTTCTGGGCGGAGCTTTATTTCAATGATGTCCTGCCTTTCTC----AATTATAGCATAAGCATTTCCCCATGTTATTAATTAAATAAGTGTAAGATGTGATGACTGTATAACATTCTCTTCTATTAATAGACCATAATTTGCTTGATCAAAGCCCAGAATTAAGCATTTCAGTTGTGTCTATTTTTCACTATT-ACATTAAGGCTGTGGTGAGCAACCTCAATGCATACTTTGACGCTGCTTTATGGATTAGTACCCAAAGACCAATTTCCTAAAATCATGGAGCATGGCTGCTTGTTAAGGGTCTTGATCTACCTACAAAAGTTTTTGTTTTTGTTTCCTTCTTCCTTTCAAGCCAAATTTCAGAGTAAAACAACAAGGAAAATGGTATACACTCAGGAGGAAAGTATGCATTGAGGTCTGACTTTCCCACTTGGCATCAAACAAATCTCTTTCTGAGCTATATTCCCTACTGTAAAACTTAGTCAAGAGGTTGACCTGCCTTCTCAAGAAAACAGCAGTGAATCTCAGGAAGAGGTAGTGAGTGAGTCCAGGGGTGACAACCCCAATAACGTTACCAGTCAC[C T]CAAAA---GAACAGGAAGCTAGTGACTCCAGTGAAGAGGACAGCTTGGATAAACCCTCCAGCTCAGAGAGCAAATCCAGAGAGGAGCAAACTGACAGCGAATCCAGTGAGAGCACCAGGTCCTCGGAGGAAAGCCCGGAGTCCACTGAAGAGGAGAACAGTTCCAGCCAGGAGGGCCCCTGGTCTCCCAGCGCCTCAACAGAGAGCCAGAGCCAGGAAAGCCAG---------GACAGCCGGTCTGAGGAAGAGCAGGGCAGCGATTCTCAGGACAGCAGCAAATCAAAAGAAGAGAGCAGCTCAACCGAGAGCACATCAAGCAGCGAGGAAGAAATCCAGTCCAAAAACACTGAGATAGAAAGCAGAAGATTAACAGTCGATGCTTATCACAACAAACCCATCTGGGATCAAAACCAACAAGAAATCTCTCCACCTTTTAAGGAAGATCCTGGAAGGCATGAAGAACACTTACCTCATCCTTCCCATGTCTCTGGAGGATGTGTTTACTACCCTGACTATAACCCCTATGATCCCAGGGAAAACTCACCATACCTTAGAAGTAATACATGGGCTGAAAGAGATGATTCTCCCAATAGAATGAGGCAACCTGAAA[A T]TCCACACTATCCCATGAATACTACAGACCCAAAAAAGACAATCCCTTATAATGAAGAAGACCCAATAGATCCAACTGGAGATGAATCTTTCCCAGGACAAAGTAGATGGGGTGTGGTGGAGTCAAGCTTTAAAGGAGACCCAACAGTTAGGCACTATGAAAGCGAGCAATATACCTCAAATCAACCAAAGGAATACCTTCCCTATTCCTTAGATAAT---CCATCAAAACCCAGGGAGGATTTCCCTTATGGTGAATTTTACCCCTGGAGCCCAGATGAGAATTTCCCATCATATAATACAGCTCCCACTGAACCACGGCCGGTGGAGAGCAG?????????????????????????????????????????????????????????????????????????????????????????????????????????????????????????????????????????????????????????????????????????????????????????????????????????????????????????????????????????????????????????????????????????????????????????????????????????????????????????????????????????????????????????????????????????????????????????????????????????????????????????????????????????????????????????????????????????????????????????????????????????????????????????????????????????????????????????????????????????????????????????????????????????????????????????????????????????????????????????????????????????????????????????????????????????????????????????????????????????????????????????????????????????????????????????????????????????????????????????????????????????????????????????????????????????????????????????????????????????????????????????????????????????????????????????????????????????
Physeter_macrocephalus	?????????????????????????????????TCCAGGCCGAACAATTAACAAAATGTGAGTTGTTCCAGAGGCTGAAAGACCTGGATGGCTATGGAGGCGTCACTTTGCCTGAATGTGAGTTCCCTGCAATGTTGCTTTGTTCCATACTTC[A T]TCTTCT---GTTTT?CCCACCCTTCTCTTCCTCCTCTTTTTTTC-TC-ACTTTTAATTCAATTATCTAATAATCCTCTTATCTGCTCATCTGTTTACT----------------CTCATTACATTTATTCACCTATCTCTCCTTTCTCCCA--TGTCTGATCATTTTTT---GGAACTCTT--AATCTTATCAGGATACTCTGTGGTT--GGCC-GTATTTGGAGATTGGCTGGAGAGCCTTTTCCTGTCTGGGAATACAGGTCCTCATTTATGCTATATGTGGACATCCCTGTGATATCTCTTTTTCATCTTTCTTTCA-GGGGTCTGTACTGTATTTCATACCAGTGGTTGTGACACACAAACCACAGTAAATAACAATGGCAGCACAGAATATGGACTCTTCCAGATCAATAATAAAATTTGGTGCAGAGACAACCAGACCCCTCACTCAAGGGACATCTGTGGCATCTCCTGTGACAGTAAGTGACCAC-TTTTACCATGTTCCTGTGTTTTTTTGGAGCCTACTCCTGGGATAGTCTCCTTTTTT--GGCATCCAAGCGCACCTCTAACTTCACTGCCTTGGACTCCACATCAACTGTGGGACTTCAATGGATAGTACTGAGTAAGAGGCTGTTAGAATTTTTCATTATCACCAAATCCTCAGACAGTCCCTTAAAGTTCACGGGTAGATGATATGAGCTGTTTGGGGATCTTGAAGTCTAATACCCTGCATTTTCA-GAGTAAGTCAGTTGATGAAGTTGATAATTCTTCTAGAGATGCACCC-AGAGAAGCGAAGGGAGTCCTTACCTAGGGGGAGGTGTTATTGTACTGGATTTCTCA-TATAGAAAGGCAACAG-CATAAGCCTCTAGATCAGAGAAGGACCAGGCAAGAGGGAAACTCATTACCTTTCTGGGTAATTCTTAGCTCTCTCATTTTT-CCCCCTGTAACTCCTGCCAGAGTTCCTGGATGATGACCTTACTGATGACATTATGT??????????????????????????????????????????????????????????????????????????????????????????????????????????????????????????????????????????????????????????????????????????????????????????????????????????????????????????????????????????????????????????????????????????????????????????????????????????????????????????????????????????????????????????????????????????????????????????????????????????????????????????????????????????????????????????????????????????????????????????????????????????????????????????????????????????????????????????????????????????????????????????????????????????????????????????????????????????????????????????????????????????????????????????????????????????????????????????????????????????????????????????????????????????????????????????????????????????????????????????????????????????????????????????????????????????????????????????????????????????????????????????????????????????????????????????????????????????????????????????????????????????????????????????????????????????????????????????????????????????????????????????????????????????????????????????????????????????????????????????????????????????????????????????????????????????????????????????????????????????????????????????????????????????????????????????????????CCCCAGAGGACCTGATGGGGATGCAGGAAGCCATCGAGCAGGCCATCAAGAGTGGTGAGATCCTGGCCATCTCAGACCCTCAGACTCTGGCCCATGTGCTGACAGCTGGCGTGCAGAGCTCCTTGAACGACCCTCGCCTGGTCATCTCCTATGAGCCCAGCACCCTCGAGGCTCCCCGGCAAGCCCCAGCACTCATGAACCTCACGCTAGAGGAACTCATTGGGGGGCTGCAGAACGGCCTCCGCCATGAGGTTCTGGAAGGAAATGTGGGCTACCTGCGGGTGGACGACATCCCGGGCCAGGAGGTGATGAGCAAGCTGAGGAGCTTCCTGGGGGCCAACGTCTGGAGGAAGCTCATGGGCACCTCTGCCTTGGTGGTGGACCTCCGCCACTGCACTGGGGGCCACATTTCCGGCATCCCCTATGTCATCTCCTACCTGCACCCAGGGAACACAGTCCTGTACGTGGATACCATCTATGATCGCCCCTCTAACACGACCACTGAGATCTGGACCCTGCCCGAAGTCCTAGGAGAGAACTACGGCGCCGATAAGGATGTGGCAGTCCTCACCAGTGGTCGCACAGGGGGTGTGGCTGAGGACATCGCTTATATCCTCAAACAAATGCGCAAGGCCATTGTGGTGGGCGAGCGGACTGTGGGGGGGGCCTTGGACCTCCAGAAGCTGAGGATAGGCCAGTCTGACTTCTTTCTCACCGTGCCCGTGTCCAGGTCCCTGGGGCCCCTGGGCAAGGGCAGCCAGACTTGGGAGGGCAGCGGGGTGCTGCCTTGTGTGGGGACACCGGCCGAGCAGGCCCTGGAGAAGGCCCTGGACATCCTCACGCTGCGCCGCGCCCTGCCGGGAGTCATCCAGCGCCTGCAGGAGGCCCTGCGGGAATACTACACACTGGTGGACCGCGTGCCTGCCCTGCTGCACCACCTGGCCAACACGGACCTGTCCTCGGTGGTCTCCGAGGAGGATCTGGTCACTAAGCTCAACACCGGCCTGCAGGCTGTGTCCGAGGACCCCAGGCTCCTGGTGCAGGTGGTCAGGTCCAAAGAAACCTCTGCTGGGCCCGAGGATGAAGCTGAAGAACCCCCGGAGGTGGTCTCAGAAGTGCCCGAGGACGAGGCTGCCCGGCGGGCCCTGGTGGACTCCGTGTTCCAGGTGTCCGTGCTGCCGGGCAACGTGGGCTACCTGCGCTTTGACAGGTTTGCCGACGCCTCAGTGCTGGGGGTGCTG???????????????????????????ATGAGCAAGATGTCCGAGGAGGAGGAGTTTTTTCTGTTCAAGGACATCTCCTTGGTGGGGCCGTGGTATGGGCCTCAGTACCACCTCGCCCCTGTCTGGGCCTCCCACCTCCAGGCAGCCTTCACGGGCTTTGTCTTCTTTGTAGGGACGCCCCTCAATGCCACAGCGCTGGTGGTCACGCTGCGCTACAGAAAGTTGCGGCAGCCACTCAACTGCATTCTGGTCAATGTATCCCTGGGGGGCTTCATCTACTGCATCTTCTCTGTCTTTGTCGTCTTCATCACCAGCTGTCATGGATACTTTGTCTTCGGCTGCCACGTTTGTGCTCTGGGGGCCTTCCTGGGCTGTACAGCAGGTATTGCAGGAGAAGGGGGCTGGGGGG-AGGCAAAGGACACCGCTCCATGATTGGAACCAGGGGCCAGGCCGTTGGGTGAGAGTGGGCCCC-AAAGAGGAGTCTGGGGG-ATACAAGTTTGGTGCTCTTTTGAATACTGAGATATAAAGCCACCCGGACTAGAAGTTTGACCGAGTCCCAAACTCTACTTCACTCACCACTCCAACCTTCCCTCCCTGTGCTTTCTCCACCCCATCTGTATTCCACTCTGCCTGCCAGGATGA-GTGGGGCTGCTTACCCTCTTACCCTCACATTTCATCACAGGTCTGGTGACAGGCTGGTCACTGGCCTTCTTGGTCTAGCACACCACGGTATTGGGTAGGTGATAGGAGAAGAATCTGCAGGTCCCTTCAAGCAGAAGGCCTTCCTTTTCTTCCTGCCTTCTTCTTCATGCTCAGTAGTCAGACGTGAGCATAGTGTGTTCCTCCTTTCTCACTGCTGGGGTGTTTACCTGCGCAGAGGTGTGTGCCTGTGGGGTCCCCGGCTGGACTCCTGGGCCTCATCCTATCGTTCAACTTCCTAGACACTGGGGCCCTTCTTCCTGGTCAGTGTTGCAATAGCAAAGGATTGGGAGCAGGTCTGGCTGACCTTGGCCTGTAGTCAGCCTGCTGAGATGAGACCTCTTGTGGGGTGTGGACAGTCACCCCTGCACTGGACATCAGAATCTT---TACCTGTAAACTGGCTGTGGGATCTTGAGCAAGTCAGTTTTCTTCTGGCTCTCAATGTTTACTCTAGGCTTCTCAGCTCACACAGTTTATGATTCAGTGGGGT--TGCAGGGGAGCGGAAGGGGCACCACACCTCCTTCTCTGCCTGCCGTCGGCTCACGTGGGCTTCCCTCCAC-AGAGAACCTGCCTAACGAGGCTGACAGGGACGAGTATGAGCTGCTCTGCAGGGACAACACCCGGGGGACTGTGGACCAGTACGAGACGTGCCACCTGGCCCGGGTCCCTTCCCA?GCGGTCGTGGCCCGAAGCATGGACGGCAAGGAGGACTTGATCTGGGAGCTTCTTAACCAGGCCCAGGTATCGAATCCCC----GTCCTCTTTCCTGCTTAGCAGTTCCTGCTTGGATTGGGGGCATTTTCCTGCACTCCCTTCTTGCCACTGTAGAAGCCCTTCTGTGTTCAGGATACAGTGGGGACCATGCCACACACCATCCACTTGTATGAAAGCGCCCAGCAAAGCCTTCTTGGAGTTGCACAGAGCCTAGTCCTGCATTATCATCTGTCAGACCCTTACATTCTGGACCAGTGACATGAAGCTGCTCCTTCTTGCTCTATTCCATATCTCTCCCGTTGGAAAGGAAATGATCTCTCTTCCAAGGTCCTTCAGCCTGACTGCAAGGGGAGCTGCACACA-CAGCCCGGCTTTCCTTCCCTAGAGCAGCCAGAACCCC-AGAACTTGAGCCAACTTTCTCTTATCCGGCCCTCCCATCTGTCCATCTGT-----------------CCATGGAGGGCAACCACACAGTGT-CAGCCTCTGAA-GGAGATGTGTTTCTTGCACTCAGT-GAGCTGTCATCCAGC-CAGGGAGACA-GGCAC-AG-AAACACGTTCA-GTGAAATTGGGCGTTTGTTAT-ATGGCCCAAGAGGGCTGT--GAATGGAGAAGGTGCTGGGTGGGA-------------AAGAACAGGTCTGACTGCCCTCTCTCCTGGCATCCTGAAAATTTCACT-TTTTAATTTAGTTTCCTGAGTTTTAAAATTTTCTTCGGTCCCATTTTGCAGCATCCCTTGTTGCTGTAGCCATTCAGATCTGTGTTTTTACCACAAACAGGAACATTTTGGCAGCGGTACCTCTGAAAGCTTCCAGCTCTTCAGGTCCCCTCATGGGAAGGACCTGCTCAGGGAACCGGGAGGCCTGGAGGTGCCCCCCACAGAAGGCCCGGTCGGCCTCACCACCCCGTACGTGGAGGACACGCCGGAGCCGCCCTTGCACGACTTCTTCTGCAGCAAACTTCTGGACCTGGTCTTCCTGCTGGACGGCTCCTCCAAGCTGTCCGAGGCCGACTTCGAGACGCTGAAGGCGTTCGTGGTGGGCGTGATGGAGCGTCTGCACATCTCCCAGAAGCGCATCCGGGTGGCCGTGGTGGAGTACCACGACGGCTCCCACGCCTACATCGCGCTGCAGGACCGGAAGCGGCCGTCGGAGCTGCGGCGCATCGCTGGGCAGGTGAAGTACGCGGGCAGTGAGGTGGCCTCCACCAGCGAGGTCTTGAAGTACACGCTCTTCCAGATTTTCAGCAAGGTGGACCGGCCTGAGGCCTCCCGCGTGGCCCTGCTGCTCACGGCCAGCCAGGAGCCCCCCAGGCTGGCCCGGAACTTGGTCCGCTACGTCCAGGGCCTGAAGAAGAAGAAGGTCGTCATGGTCCTCGTGGGCATCGGGCCCCACGCCAGCCTCAGGCAGATCCGCCTCATCGAGAAGCAGGCCCCCGAGAACAAAGCCTTTGTGCTCAGCGGCGTGGACAAGCTGGAGCAGCAGAGGGACGAGATCATCAGCTACCTCTGCGACCTCGCCCCTGAAGCGCCTGCCCTCACGCAGCGGCCGCTCACGGCCCGGGTCACCACGGCGCCGGAGCGCCCGGGGACTTCGACGCTGGCACCCGGGAGGAG---CTCCTTGGTCCTGGATGTGGCATTCCTCCTGGAAGGGTCGGACAGTGTGGGCGAGGCCAACTTCAACAGGAGCACAGAGTTCTTGGAGGACGTGATCCGGCAGATGGACGTGGGCCGGGACGGTGTCCACGTCGCGGTGCTGCAGTACGCATACGTGGTGACCGTGGAGCACTCCTTTAGAGAGGCGCAGTCCAAGGAGGATGTCCTGCAGCGGCTGCGGGAGATCCGCTACCGGGGTGGCAACCGGACCAACACCGGGCTGGCCCTGCAGTACCTGTCGGAGCACAGCTTCTCGGCCAGCCAGGGGGACCGGCAGCAGGCACCCAACCTGGTCTACATGGTCACGGGAAGCCCGGCCTCAGATGAGATCAGGCGGGTGCCCGGAGACATCCAGGTGGTGCCCATCGGGGTGGGACCCCGCGTGGACGTGCAGGAGCTGGAGAGGATCGGCTGGCCCCAGGCCCCCCCTATCCACATATCAGCTGGCAATACAGT-CTGCCAAAGTATT--AACATGAAGAGAGAAGGAAATGCTTTAACTAGTTTTAGCTTTAAAAGTTCTTTATCACTTTTATGTGATTGCTTACTGCCATTCTACGTGGGTAGAACAGATGTTGGTGTTTGCTTTTAAGAACTAGATCTCCCAGAGAAGGTCAGCATAGAGCTCTGGGAAGCCTCCAGATTCCTTTTAGAGGTCCTAATGACTCTTTTTTGTGGTGCTTTAAAATTACTCATCTCAAGCCTATCATTGTATACCTCTTGTTTTCACTGGCGTCATTGGAGGCCCTCGTGGCATTATTTATTGGGCTTCAGTGGTATCAATAGGAGGAGGATCCAATTTCCCTTCA?AAACCCATTTTAACT-GCAGAGTACTTAATTTTTCCCATATAACTTATGTGACCAAATAACACAATTTCTTTAAATAAAAACATGCTTTTAATTTTTACAATTTAACTAGTATAAAAATTATTGGAAGCAAACACTACTTGAACTTTTCTCATGGTTTCAAATAATTATTATCACTAATAAGGTGATCCTTATTATCAAACTACCCTTATTAACAGCAAACTATATTTGACAAATATATAATATCTATATACTTCTCCCTTCCCAAGTATATGAATTGTTAC?TTGAATCATAAGCTCTCGTCCATGATTTTCCTAATAAAAGAACACCTGAGGCTGTTTATTCATTTACAGCCTTAAAAAGAAAAA---GGAGTCCTGCCCCTTGATATATATACATCTCAAACAAATCCTTGGTTCCAATCTGGACTTTCATGTGTTTATAAAAAATGTTTCTATCACTATCTACAATATTTTAAAAATAGAGGATCTCC-AGC-ATAAAACCTCTAAATAAAGTTGTAATGCC-AGCAAAAGTACAGCCCAGGCCCACTAAATACTATTACACTAAAGCAATTAGACTTAGCT-----AAGTCTAAAATAGATGATACATTAGAATAATTATGTGAAACAATAGAAAATCCTCAAATAAAG-AGCAAATTGTGGTCTTTGTTAGAAAATGAAATTATTTCTATACTTGTTCTGATTAGTTATTTGGTATGAACTATTGTTTATTATTTATTATAAAAATAAAGAGATCTAAATGTGGATGTTTTATTTTTAAAAGAAATTTGAAGTATTTTCATTTTAGAGTAAATTATTTTTCTAGATGAAGAGAAACTACATGTGGAAAAATGCAAAAAAAAAAAA--GTGGCATTTTAATTAAGAATAAAGAAATTAGAACAAAAACCAAATCTGTTTGCATAGATGTGAAGGAGAAGATTCACCTATAAATAATCCTGAAACTAATTTCTCTAGAGACTATTTTCTGGCCATTTGTGCTCAAGGCACAATCTCAATTGAGACTAAGAATGACAACGAATATAGATAAGTTGTCTCATTGAACAGGAACCTCAAACTGAACAAGAATGTGGATTGAGTGGCCAGGGTACCTCTTCATTTAAAACAGTGTTTCTCACCTCAACAGTACTGACATCTTGAGCCAGATGATGCTTTTTTGTTTTT------------------GGACTGGAGATTGGGGGACACCACTGCTTCTCCCTCTTAGATGCCTCCCCAGATCACATACACTTTGAAATTACTTACCAGTATTTTAAATATAAATTTTCATATTTTAAACGATAAAAA-TAATCTGTGAAACTTAACATTAAAAAGATCTGTATTACAAATTCCAAACAGAGCACAAAACAAAAAGGAATGACCACCAAATTCCAAATGTAATTAATATTAGAGTGCTATTTCTATTGGTTCAGTAAAT-CCTACTCTAGTTG-CAAGTAAACACTGTCTTCTTCAAAGCACTGGTCCCATTGATTGGTTTGTTCTTGGATCTTAAATTGTCAGTCTCAGCTTTGATGGCCATATTGAAATATTTTTGCTAGAAGAAACATCACACTTGCTTTCGCACATT---TACTTGGTTCAGGTGTTGTCTTGTGTAAGGTATAGTTTGGTACAATTTCATTCCTACTCTCTCTCACACTCACTGATTCATGTACACCC-AGATAC-AAACATCTATATATTTACTTTAGTGGAATTATTCTAAACACTAGAGTCTGAAACTTGCTTTTTTCCCCCACATAATAAACCAGTGATATCTTTCTAGGACAACACATGAGCTATTTCT?????????????????????????????????GAGATAAATGAAGGCACCCATTTAAAATCAATAGGAAAGCATGAAAAAATAGGCAGAAGTGAAATAATAGGTAATATGAGAAAAAAAATAAAAGAAATCTAGGAAATAAGAATATAGCTCTTGAAATAAAGAATA-AACTCAAC-AGGATAAAATATAAACTGAAAGTAGACAGGGAAAAGATCAG?AGTGTGGCTTCATATCCCTTGGCAATTCTCAACAGCAATGAGACAGAGTACTCAGGATGCCTTCTCGCATATTCATACACAAACCTAATTAAGATGACAATAAAATAGATTTAGTTGGACAAATGAGCAAG-AAAAACTACATTAACCACAAAAGTAACTCATATCCTAAAGGTCTGAATTTGACTAA????????GCCATACTGAGGCTTAGGCATGAATTTTGTTATTTTCT-GTC-TGTTTCTTAATTATCACCAGAATTAATTTGCTAATTCTTACATAAAATAATGTAACATTTATAGTCTATTTTTAAAATGTTTTTTATAAGTATATGTTACTTGCCAACTATGTATGTAGGGGT?[C T]T?[A T][C G]?GA[A G]GG?GA[A G]TGGCA[A G][C T]T?GT?[C T]T?CA[C T]GT?TGGGC?AA[A G]GT?GA[A G]GC?GA[C T]GT?GC?GG?CA[C T]GG?CA[A G]GA[C T]AT[A C T][C T]T?AT[A C T][A C]G?[C T]T?TT[C T]AA[A G][A T][C G]?CA[C T]CC?GA[A G]AC?[C T]T?GA[A G]AA[A G]TT[C T]GA[C T][A C]G?TT[C T]AA[A G]CA[C T][C T]T?AA[A G]AC?GA[A G]GC?GA[A G]ATGAA[A G]GC?[A T][C G]?GA[A G]GA[C T][C T]T?AA[A G]AA[A G]CA[C T]GG?GT?AC?GT?[C T]T?AC?GC?[C T]T?GG?GC?AT[A C T][C T]T?AA[A G]AA[A G]AA[A G]GG?CA[C T]CA[C T]GA[A G]GC?GA[A G][C T]T?AA[A G]CC?[C T]T?GC?CA[A G][A T][C G]?CA[C T]GC?AC?AA[A G]CA[C T]AA[A G]AT[A C T]CC?AT[A C T]AA[A G]TA[C T][C T]T?GA[A G]TT[C T]AT[A C T][A T][C G]?GA[A G]GC?AT[A C T]AT[A C T]CA[C T]GT?[C T]T?CA[C T][A T][C G]?[A C]G?CA[C T]CC?GG?GA[C T]TT[C T]GG?GC?GA[C T]GC?CA[A G]GG?GC?ATGAA[C T]AA[A G]GC?[C T]T?GA[A G][C T]T?TT[C T][A C]G?AA[A G]GA[C T]AT[A C T]GC?GC?AA[A G]TA[C T]AA[A G]GA[A G][C T]T?GG?TA[C T]CA[A G]GG?TACTGTTGTTTATCAACCTCATCTTATCACAGCAGAGGAAATAAAAAAGCAGATGGAAGCTGTGGGCTTTCCAGCATTCATCAAAAAACAGCCCAAGTACCTCAAATTGGGAGCTATTGATATAGAACGTCTAAAGAACACACCAGTCAAATCCTCAGAAGGATCACAGCAAAGGAGCCCATCATATACTAATAATTCAACAGTCATTTTCATCATAGATGGCATGCATTGTAAATCATGTGTGTCAAATATTGAAAGTGCTTTATCTACACTCCAATATGTAAGCAGTGTAGTCGTTTCTTTAGAGAATAGATCTGCCACAGTAAAGTACAATGCAAGTTTAGTCACTCCAGAAACTCTGAGAAAAGCAATAGAGGCCATATCACCGGGGCAATATAGAGTTAGTAGTACAAGTGAAATTGAGAGTACCTCAAACTCTCCCTCCAGCTCATCTCTTCAAAAGAGTCCTCTGAACATAGTTAGCCAGCCTCTGACTCAAGAAACCGTGATAAACATTGATGGCATGACTTGTAATTCTTGTGTGCAGTCTATTGAGGGTGTCATATCAAAAAAGGCAGGTGTAAAATCCATACGAGTATCACTTGCAAATGGCAAAGGGACTGTTGAGTATGATCCTTTACTAACCTCTCCAGAAACCTTGAGAGAAGCAATAGAAGATTTCATACTTCAGTTGCATGAAGGCTGCCCCCATGAAAGAAGCCAACATCCGAGGACAAGGCAGCTTGGCCTACCCAGGTATGCGGACCCATGGGACTCTGGAGAGCGTGAATGGGCCCAAGGCGGGTTCAAGAGGCCTGACGTC------------GTCGTTGGCTGACACTGTTGAACACGTGATCGAAGAGCTCTTGGACGAGGACCAGAAAGTTCGGCCCAGTGAGGAAAACAATAAGGACGCGGACATGTACACGTCCCGGGTGATGCTGAGCAGTCAAGTGCCTTTGGAGCCTCCTCTCCTCTTCCTGCTCGAGGAATACAAAAATTACCTGGATGCTGCGAACATGTCCATGAGGGTCCGGCGCCACTCGGACCCTGCCCGCCGCGGGGAGCTGAGCGTGTGCGACAGCATCAGCGAGTGGGTGACGGCAGCAGATAAAAAGACTGCAGTGGACATGTCAGGCGGGACAGTCACGGTCCTCGAAAAAGTCCCCGTCTCGAAAGGCCAACTGAAGCAGTACTTCTACGAGACCAAGTGCAATCCCATGGGTTACACAAAGGAGGGCTGCAGGGGATCCACCGCTTTTCCCAGCCACAGCCTCTAGTCTATTCCTACACTGGGCCAATCCCTTACCCTATCCTTCCACAAAACATCCTGCCTCTTGCTCAGCCCCCTGTGCTGGTGCC---TTTCCCTCAGCCTGGAATAATGGAAGTCCCCAAAGCTAAGGAGAC[C T]CTCCTTCCTAAGCATAAAGAAATGCCCTTCCCTAAATCTCCAGTAGAGCCC[C T]TTATTGAAAGCCAGAGCCTGACTCTCAATGATCTTGAAAATCTGCACCT[A T]CCTCTGCCTCT[G T]CTCCAGTCCTTGATGCACCAGCCTCCCCATCCTCTTCCTCCTACCCCCATGTTTCCTCCTCAGCCCCTGCAGTCCCTT------------TCTCAGCCCAAAGTCCTGCCTATTCCCCAGCAAGTGGTGCCCTACCTCCAGAGAGATATGCCCATCCAGGCCCACCTTTCCTCCAGCCCACCGTTGTAACCTCCGTCCACAACACAGTCCAGAAGGGAATACCTCAGCCTCCGATTTACCCAGGACATCCACCCTTGCAGCAATCAGAGGGGCCAATGATTCAAC---AGGTGGCAGCCCGGCCTTGGAGGGATGCCCCC-CAATCCAGCCATGGGCGGGGACTTTACTCTGGAATTTGACTCCCCAGTCGCTGGAACCAAAGGCCCGGAGAAGGGAGAAGGAGGTGCACAAGAACC-CCCTGTGCCGGAGGCCAACCCAGCCGACCCGGAAAACCCAGCTCTCCTTTCAGAGCTAGCACCTGGTGCCCTCGGAGGGCTTCTTGCTAATCCTAAAGGCAATATCCCCAACCTAGCAAGAGGCCCTGCAGGGCAGAGCAGGGGACCCCTCAGGG---TCACCCCAGCAGCCGCAGACCCACTGATGACCCCTGGATTAGCTGATGTTTATGAGACCTACAGTGCTGATGAGACCACAACTCTGGGTCTCCAGG-AAGAAACCACCATGGATTCCACAGTGACCCCTGACAGTCAGCACACATCGATGCCAGGAAACAAGGCCCAGCAGCCCCAGATTAAGCATGATGCATG??????????????????????????????????????????????????????????????????????????????????????????????????????????????????????????????????????????????????????????????AGTTGAGAGTGGAGAGGGAGAGGCGGAATAATCTTTCTGGGCGGAGCTTTATTTCGATGATGTCCTGCCTTTCTCTCTCAATTATAACATAAGCATTTGCCCATGTTATTAATTAAATAAGTGTAAGATGTAATGACTGTATAACATTCTCTTCTATTAATAGACCATAATTTGCTTGATCAAAGCCCAGAATTAACCATTTCAGTTGTGTCTATTTTTCACCATT-ACATTAAGGCTGTGGTGAGCAACCCCAATGCATACTTTGATGCCGCTTTATGGATTAGTACCCAAAGGCCAATTTCCTAGAATCATGGAGCATGGCTGCTTGTTAAGGGTCTTGATCTACCTACAGAAGTTTTTGTTTTT???????????????????????????????????????????????????????????????????????????????????????????????????????????????????????????????????????????????????CAGTGAAGAGCTTGACCTGCCTTCTCGAGAAAACAGTAGTAAGTCTCAGGAAGAGGTGGTGCA[C T]GGGTCCAGGGGTGACAACCCCAATAACGTTACCGGTCACTCAGAA---GATCAGGAAGCTAGTGACTCCAGTGAAGAGGACAGCTTGGATAAATCCTCCAGTTCAGAGAGCAAATCCAG---------------------------TGAGAGCCTCAGATCCTCGGAGGAAAGCCCGGAGTCCACCGAGGAGGAGAACAGTTCCAGCCAGGAGGGCCCCTGGTCTCCCAGCGCCTCGACAGAGAGCCAG------GAAAGCCAG---------GACAGCCCGTCCGA?GAAGAACAGGGCAGCGATTCTCAGGACAGCAGCAAATCCAACGAAGAGAGCAACTCAACGGAGAGCACGTCAAGCAGCGAGGAAGGTATCCAGTCCAAAAACGCTGAGATGGAAAGCAGGAGATTAACAGTCGACGCTTAT????????????????????????AACCAACAAGAAATCTCTCCACCTTTTAAGGAAGATCCTGGAAGGCATGAAGAACACTTACCTCATCCTTCCCATGGCTCTGGAGGACGTGTTTACTACCCTGACTATAACCCCTATGATCCCAGGGAAAACTCACCATACCTTAGAAGTAATACATGGGCTGAAAGAGATGATTCTCCCAATACAATGAGGCAACCTGAAAATCCACACTATCCCATGAATACTCCAAACCCAAAAAAGACAATCCCTTATAATGAAGAAGACCCAATAGATCCAACTGGAGATGAATCTTTCCCAGGACAAAGTAGATGGGGTGTGGTGGAGTCAAGCTTTAAAGGAGACCCAACGGTTAGGCACTATGAAGGCGAGCAATATACCTCCAATCAACCAAAGGAATACCTTCCCTATTCCTTAGATAAT---CCATCAAAACCCAGGGAGGATTTCCCTTATGGTGAATTTTACCCCTGGAGCCCAGATGAGAATTTCCCATCATATAATACAGCTCCCACTGAACCACGGCCGGTGGAGAGCAG?????????????TACAGAAGCACGCCCTGGTTGAAGCGGACATTGGCATCCAGGCCGAGCGGGTGAGAGGTGTCAATGCCTCCGCCCAGAAGTTTGCAACAGACG[C G]GGAAGGTAAAGACAGACCGTTCCAGACGTTACCCCCTCGTCACCAGAAGTCCATCTCCAGAGACGTAGATGGGTTATGTGTGGCAGTGGGACCTTTAAAGTTACCTTGCTGTTGTGGATTCCCAGTGGGCCGTGTCGTGGGTATAATGAGATGCAGTAGGG--TAGCCTTCCATTATATTTTAACT[C G]TGTCTTGCTATTCTGAAATGGACCTGTCTTCTCCTTCCGTACTTGAGTGCTGCTTGGTTTTTAGTGG---CTTGATGTTGGCCGC-TGAAATC-TGCCAGACCACACT-CTGC-ACACCGATAGCCTGG--TGTGTCTCTCAGATACCTCATGGCTTTCACACCTGGCTGTGCATATCTTTGTTTAAAGGATGTTTGGAA-GGATTTGGTTTTGTTCTG-TTTTAGAAACAATTAAATGCAGCTGCCTTCTTTCTTACAA-TTTACCTGCTATTTTTGGTTCCTAAGTGATCATAGCAGTT--------------ATCCTT---------GTCTCTCCCTCCTCATCCAGTCAAGATCCTAGAAGGTGCTCCATTGCCCCATAATGTGGCTCTGCACCTAGCATAAACTGGTGATCTAGGAGGGAGAATGGGGGTGTAGCCGACTGCCTGCAAA--TGCGCAGGAGCCTGTGCTGC-CGCCGTCACACCCACATGCCCGCCTTGACGTTAAACAGGTTACAAGCCCTGCGACCCCCAGGTGATCCGAGACCGCGTGGCCCACATGGAGTTCTGTTACCAAGAGCTTTGCCAGCTGGCGGCCGAGCGCCGGGCCCGCCTGGAAGAG??????????????????


&[dna]

Balaena_mysticetus	???????????????????????????????????????????????????????????????????????????????????????????????????????????????????????????????????????????????????????????????????????????????????????????????????????????????????????????????????????????????????????????????????????????????????????????????????????????????????????????????????????????????????????????????????????????????????????????????????????????????????????????????????????????????????????????????????????????????????????????????????????????????????????????????????????????????????????????????????????????????????????????????????????????????????????????????????????????????????????????????????????????????????????????????????????????????????????????????????????????????????????????????????????????????????????????????????????????????????????????????????????????????????????????????????????????????????????????????????????????????????????????????????????????????????????????????????????????????????????????????????????????????????????????????????????????????????????????????????????????????????????????????????????????????????????????????????????????????????????????????????????????????????????????????????????????????????????????????????????????????????????????????????????????????????????????????????????????????????????????????????????????????????????????????????????????????????????????????????????????????????????????????????????????????????????????????????????????????????????????????????????????????????????????????????????????????????????????????????????????????????????????????????????????????????????????????????????????????????????????????????????????????????????????????????????????????????????????????????????????????????????????????????????????????????????????????????????????????????????????????????????????????????????????????????????????????????????????????????????????????????????????????????????????????????????????????????????????????????????????????????????????????????????????????????????????????????????????????????????????????????????????????????????????????????????????????????????????????????????????????????????????????????????????????????????????????????????????????????????????????????????????????????????????????????????????????????????????????????????????????????????????????????????????????????????????????????????????????????????????????????????????????????????????????????????????????????????????????????????????????????????????????????????????????????????????????????????????????????????????????????????????????????????????????????????????????????????????????????????????????????????????????????????????????????????????????????????????????????????????????????????????????????????????????????????????????????????????????????????????????????????????????????????????????????????????????????????????????????????????????????????????????????????????????????????????????????????????????????????????????????????????????????????????????????????????????????????????????????????????????????????????????????????????????????????????????????????????????????????????????????????????????????????????????????????????????????????????????????????????????????????????????????????????????????????????????????????????????????????????????????????????????????????????????????????????????????????????????????????????????????????????????????????????????????????????????????????????????????????????????????????????????????????????????????????????????????????????????????????????????????????????????????????????????????????????????????????????????????????????????????????????????????????????????????????????????????????????????????????????????????????????????????????????????????????????????????????????????????????????????????????????????????????????????????????????????????????????????????????????????????????????????????????????????????????????????????????????????????????????????????????????????????????????????????????????????????????????????????????????????????????????????????????????????????????????????????????????????????????????????????????????????????????????????????????????????????????????????????????????????????????????????????????????????????????????????????????????????????????????????????????????????????????????????????????????????????????????????????????????????????????????????????????????????????????????????????????????????????????????????????????????????????????????????????????????????????????????????????????????????????????????????????????????????????????????????????????????????????????????????????????????????????????????????????????????????????????????????????????????????????????????????????????????????????????????????????????????????????????????????????????????????????????????????????????????????????????????????????????????????????????????????????????????????????????????????????????????????????????????????????????????????????????????????????????????????????????????????????????????????????????????????????????????????????????????????????????????????????????????????????????????????????????????????????????????????????????????????????????????????????????????????????????????????????????????????????????????????????????????????????????????????????????????????????????????????????????????????????????????????????????????????????????????????????????????????????????????????????????????????????????????????????????????????????????????????????????????????????????????????????????????????????????????????????????????????????????????????????????????????????????????????????????????????????????????????????????????????????????????????????????????????????????????????????TGGCACATAATCACAATATCATAGTGACAAAGAACTCGAAGAGACCTCTCTTGACAGGTACATCAAGACCTAGGGCTGCCCATCACAAGAAGATGATGTCGCCCAGAGGATACACTTAGGCTGTTCCAAGACCAGGACCCTCTATTGCCTTTGCCAGCCCCAGGCACCCACTGCAAATCCTCTTGCATTCTGTTTACCTTTGACCACTGTTA-CAACTAATCCTGAAGGGGCCACTCAGAGCCAGTGAGTGATGGGAGCTCTGGCTGGTAGACACAGATTGAGCAATA----GGTTGACCTTTCTA-CCATCAGTACAAGAATCAGCAACATCAAGCTGGTGTTCTGGAGTCTTCTAGGAGTCTTTTTAAAACTACTACTAGTTTATAATTTATCATGT-----GCCAGTTGCTCTT--TAAG-ACTTTTACATTCTCTGGTGTAATCCCTGCAACAACCCTAAGAAGTAAGCATCATTATTCCTACTT----GATAGGTGAGAAAACTGAAGCAGCTAGCCCAGGGTCACTTAGTAAATGATGAAATCATATCCTCCATATTTTGGACAAAA[A T]GTTTATAATTTTTT--TTATGTGCACTGATAATCCACTCTCTCCTTTTGCCCGTGCAATTGTGTAATTAGAGGCTTGATGGCAGTGTGGATT?AAGGAGATGGTCCAGAACCTTATGGTGCTGAGGTGCGACCGGGGCCAGGG-CTGGGCGCTGGGGGG-CCCTGCTGCTGCCCCCTCGGACGCCCACC-AGCCTTCACCCTGCCCCTCCTGCAGGTTTGCCAACAGGATCTTCGGCCCCATCTGGAACCGGGACAACATCGCCTGCGTCATTCTCACCTTCAAAGAGCCCTTTGGCACTGAGGGTCGTGGGGGCTACTTCGATGAATTTGGGATCATCCGGTGAGAGCCTGGTTCCCCTTCCTGGG-AGATGGGCGGGGG-GCCATCCCGCCACCC-TGCAGGGTCGCCTCTTCCTGTTTTGG----------------------------CAGCAGGAGTGTCTGAGCAGTCAG---------------GAGTGGTCACGGTCTTCTTCCTTGCCTTAAGGGGACCTGGCAGACACTGGGGACCAGGAAACAAGCCCAGT----------------------TTCAGGCCCTGAGCCCCCAGAACCTGGCCAACGAGGAGAG-CCTTAGCTCACTGTCCGCTCCTTCCTCCCGCCAGGGATGTGATGCAGAA?????????????????????????????????????????????????????????????????????????????????????????????????????????????????????????????????????????????????????????????????????????????????????????????????????????????????????????????????????????????????????????????????????????????????????????????????????????????????????????????????????????????????????????????????????????????????????????????????????????????????????????????????????????????????????????????????????????????????????????????????????????????????????????????????????????????????????????????????????????????????????????????????????????????????????????????????????????????????????????????????????ACTTGAAGATGGTGGCTTCTAAAACTAGTGAATGTGTGATGTCTTCAACATCAAGTCCTGAAAAAGGTAAGACATATAAGCATTTCTAATATAAGTATAAAAAGCAAGTTTGAATCTTATATGTATAGGTAAGAATCTACCTTTGACTCAAATATATGTGTAGCTAGGGAAAGA--------TGTGTGTATGTCTAATATAAAAGCAAATATCAGTGGCATGAAAGAAACAAACAGTTGTAGATTTGTTGGTGTTCAAGCCAAAACAACACTTA--------------------TTGTGCATGAGTAAACAATATATGAGATAGTCAT--ATTTTTATCTGATATTTGCTAGTAATGTACAATTATATTATTCTTCACCTCCAGTCTTCTTAATGTCCCCTTCTCAAATCTGAATAATCTAGATTTGGGAAGCAGAGCTGGAAAGTACTCTGATATTGCACTTCACCTTTTGAGGACTCTGTAATTTATGTAAATCACCATGCAACACTGACACATTATTGCTTTCTATTTAGATTCCAGAGTCAGTGTCACAAAACCATTTATGTTACCCCCTGTTGCAGCATTCTCCCCTGCAGCTGACCAGGAAGATGGAAGTCACCATCAATGCCACGGTTAAGGCCCACTGCCCAATCCAAAGTTTCTTTGGTCAGTATTGGAAACTCTTTTCCGTGGCCTCTGTATCTGACAAGCCGGACTGGACTAAACCTTTGCGAAACCCACCTTTCAAGTCAGGGAACTCTCCATCAAGTATACATATCTCCGCACATTGAGACCTATTTCTCCAAAAACTACCAGGACTATGAGTATCTCATCAATGTGTAAGTACCTACTGTCCCACACAAACCC--------------TGTCTATCTTGGAGATACAGAACTCATCAGTACCTTAGTGACTAGTAGGGGATTGGTGTGGGGCCAGACAGGATTCCTGGATCTTCCTTCTGTGTGCAGGTTCTACCTGTGCCACATCTGAAGCCCTGAATGAAGGGAAAGTGCCACATTCAGAGGGGGAGGTCTGCCTGCCTGCCAGCCCACTCCTAACCACACCCACCCCGCCCTTGCTTTGTCCCACATGTTTTAATTTCTGCTAGGTAGGGTTAACATGGACAGAGTTGGAGCCTCTGAAGTGGTCCATATAAAGAACTCGGGGGAGGCACAATGACTAGACAGAGTGGGGCTGCTTCTCTTGGTTTACCGCACCGCTTGAGTCTGCTCAGGCACAATACTAAGCCTCTCCTGTTCCTGGGGGAAGTTAGACTCCTCTTCTTTCATCCCTCTTCCTTCTTGCCTAGCTCCTCTCTCCTCTCTCCTCTGAGGGAGCATCT-CTGAAGGGTCAGGTCAAGGAGAGTAGTGCCCTGGTTCTTCAGGTTACAGGGTAAACCAGGTGTTGGGGAGGAGCA-------------------------TCTTCTTTTACTTCAATAAAGATAAGGTAGAAGCACAGAGCAAGAACCTAGTGATCCCTCTAAAGAATCCCTAGCCTTGTTTATGTGCCCACTCAAGGGTCCAACTAACTTATGCAGCAAGGGAACTGGGTCCTCAATTCATTAGATTTTCTGGCTTTTTGTCTGTCTGTTAATGTAGGATCCATGCTTTCCAGTATGTCATCTATGGAACTGCCTCT---------------?????????????????????????????????????????????????????????????????????????????????????????????????????????????????????????????????????????????????????????????????????????????????????????????????????????????????????????????????????????????????????????????????????????????????????????????????????????????????????????????????????????????????????????????????????????????????????????????????????????????????????????????????????????????????????????????????ATTGGAATGACGGGTGAGGAATGGGGTCTGGGAGGTCATGGGCTCAGGGGACAGTGGCTGCTG--CCAGCAGTGACACTGTATGCTTGATGCACCCAGGGCCATCCTAGGTTTTGTGAATAAGCAACAGGCCCATGACCTGCTCATCAACAAGCCCGACGGGACCTTCTTGTTGCGCTTTAGCGACTCAGAAATAGGGGGCATCACCATTGCCTGGAAGTTTGACTCTCGTGAGTTCCCTACGT-GCCCACTCTCTAGCCCCAGTGGCCCTGTCTTCCATTTCCTTGTTCCCTATTCTCCATCGGGCCTGCATCCTTAGAAGGTATCCGGTGGGAAAGATGGGAACTGAGCTTGGAGGGTGGGAGGAGTGTTGCTCAGAAGCACATTCCCTCTCTGTTGTTTTCCACTTGGGAGAACCTAAAATCATCGGCCTCC-TGGACTCCAGAACTGCCGGGCGAGTC----------------------CTCCTCTGCCCTGACCCAGCCTTGTTGGTATCTGCTCGCCCGTGGTCATTTCCTTGCCCTATGCC----GAGAAGCACAGGGGTGGGGCTGC-AGTGCAGGCTAGTAAAAGCCCTGATGTCTCTGCAAGCCTGCCCCGAAGCCCCACAGCTCTGATCCTCCTCCCGAGGGCGGTGGGTTGT-GGAATGAGCTTGGCCTTTTCACAGCTGACCGTAACCTGTGGAATCTGAAGCCGTTTACCACGCGGGATTTCTCCATCCGGTCCCTGGCCGACCGGCTGGGGGACCTGAGCTATCTCATCTACGTGTTTCCCGACC??????????????????????????????????????????????????????????????????????????????????????????????????????????????????????????????????????????????????????????????????????????????????????????????????????????????????????????????????????????????????????????????????????????????????????????????????????????????????????????????????????????????????????????????????????????????????????????????????????????????????????????????????????????????????????????????????????????????????????????????????????????????????????????????????????????????ACCACCAAATCATTCCCGTGGTATCCCAGCAGGCT------------GCCCTGCAGCCTCATCACCACTTCCCCATGGTGCCAGCCCAGCAGCCCGCGGTCCCCCGGCAAACCATGGTGCCAGTTCCTGGCCAGCACTCCACGACTCCAAGCCAACCCCACCAGCCACACCTCCCTGCGCCCGCCCAGCA---------------GCCCGTCCAGCCGCAGCCTCACCTGCCCCTGCTG---------------------------------------------------------------------------------------------------CCCCAGCCGCCTCTGCCTCCG------ATGTTCCCCATGCAGCCCCTGCCCCCCCATGCTTCCTGACCTGCCTCTGGAGGCTTGGCCAGCAAGAGACGCTCAACCAAGGCGGCATCCCCTGCTCTGAGCATCCAGGCCGAATCCATCCATCACCATGGCCAGAAACAGATGTTGCCGCAGCCAGAGCCGGAGCAGACGCCGCCGCC---CGAGACAAAGATGTCGCAGCCAGAGGAGGCGGTGCTGCCGGAGGCGCAGG---AGAGGTGA-GGGGGTCCGCTCCGT----GGGTGGGGGCCGGGGAGCTGGGGTGGAGCTGGG------GGTTCAGCCCGTGCTGAAGTCTGCTCTCGCCCCCTCGCTCTCCGCAGTGTGCTGCCGCCGCTACACCACGGTAAGGTGTGCAAGACGGTAAGCGCCCAGTAGCAAGACCACCACACTCCTGCC---------TGAACCACTACCAGCCTTCAAGACCCTCTTGCCACATCTCGAACATGCCACCGTTCCGATGAAATGAACAGGAGCCTGCCAGC-?CCATAACTGCTGGAGCTTCATGCATAGGAAGTTTAGCAGTGCCCCGTGTGAGGCTTACTCCCCAAGGAATGCAACCATGGAGTGGTCCTCCCACACAACATCCTGTGACATCTGCCACACTGCCCGTCAGGGACTCAAGAGGAAGGGTCATCAGCCAAGCGCGCAGCTCAGCAAAAAACTCAGAACTGTGATTGACCGAGCTCGAGAAGTCCGTCGGCGCAAGAGGAGAGCTCAGGCCAGGATCAGCAACAAGGAACTGATGAAGAAGATTGCCAACTGCAGTAAGATACATCTCAGTACCCAGCTCCTGGCAGTGGACTTCCCGGCGCACTTTGTGAAATCTATCTCCTGCCAGATTTGTGAACACATTCTGGCGGACCCTGTAGAGACCAGCTGTAAGCATGTATTTTGTAGGATCTGCATTCTCAGATGCCTCAAAGTCATGGGAAGCTATTGTCCTTCTTGCCGGTACCCCTGCTTCCCTACTGACCTGGAGAGTCCAGTGAAGTCTTTTCTGAGCATCTTGAATACCCTGATGGTGAAATGTCCAGCCAAAGAGTGCAATGAGGAGGTCAGCTTGGAAAAATATAATCACCATGTCTCAAGCCACAAGGAATCGAAAGAGACTTTCGTGCATATTAATAAAGGGGGCCGGCCCCGCCAGCATCTCCTGTCCCTGACCCGGAGGGCTCAGAAACACCGTCTGAGGGAGCTCAAGCTGCAAGTCAAGGCTTTCGCTGACAAAGAAGAAGGTGGAGATGTGAAGTCAGTGTGCCTGACCTTGTTCCTGCTGGCTCTGAGGGCAAGGAATAAAAAAACAAAC?A?CAACCAAAAACAAACACCACAAAAAAACAAAAAAAAACAA?CAAAAAACAAACAA?A?AAAAACAAAACACAAACCCACAACAC?CAACAA?AAAACAAAAAAAAACAAA?C?AACACCAAC?ACC?AAACACACACC?AACAAC?ACCAAAACAC?AACCAAACACAAACAAACAAACAAAAC?CCACAAACCACCAACAACACACAACAAAAAAAACAAACAAAAAAAAACAAAA??????????AAAAAAACAACCCAACACAACCAA??CAAACACACCAAAAAACCAAAACACCCACCCA???????????????????????????????????????????????????????????????????????????????????C?ACACAACACCCAAAAACAAAAACAAA?CAAAAAACAAACAAACCCCC?CAAAAACAACACCAAAACC?????????????????????????????????????????????????????????????????????????????????????????????????????????????????AACACCC?CCCCAACACCACCCACCCC?ACACCACAAAAACAC?????????????CCAAAAAACACCAACAACA???ACAACA?CACAAAACACC?CAAACAACAAACCCCCCCCCCAA?AAAAAAAAAAAAAAAAAAACCAAA???????????????????????????????????????????????????????CCCCCCCCCC
Balaenoptera_bonaerensis	GAAGTGAAGAAACAAGTTTGATGATTAGCAT---------------------------GAATTCGGTATC-------------------CTGTGTGTTCTAACGGCTAACAGGT------TCAGGTTGTCTTTAAGCTTTG--TGTTTAAGGTAACATTCACTTACATTCATAACGATAAACAAT-TCGTTAGTATCTCTGCTGCACCTTCAGCCTTTGAATTAA----GGGGATAATAAAATAGCTTTGTAATGACAACGTTTGTATTT----TAAAGCAGGTGT--TAGCACCTTCAGCGGTTTT-GATTAGATGTAAACAAAGCAGAAAGCAGAGCGTTTCAATCGTATTAAATAGTTTCCCTTGAGAATAGGTAGGTTGGTTGGGCGGGCTTTAGCTGAGGGCCGG------GGG-CGGTATTGAGGGGAGGTGTTGGGGGCGGAGAAGTACATATTTCACTGCAAAAGCTATAGTCAGTCAGT----CCCTGGCAGAAATAACCCTTGAATAGC-AAGATAATTTTCGTAACGCTTACACCTTCCAATTTTGCTTCCTCACCCTTTTTAAACGGTGCAATCATACGCTTCTGCCATGTTCAGAATTGTGAACGGTGAGGATTACAGCCCAGC---GGTACAGCAACGAAATAGCCTCGACTTTGGGAAAGCCCCTTCCCTACTGTGGACGGACAATGGTGGCTCAAATGATCGGTGTGAAACTGGAGGAAATGGTAGAGAGAGCGGCCAGGACCGCGTCAAGCGACCCATGAACGCTTTCATTGTGTGGTCTCGTGATCAAAGGCGAAAGGTGGCTCTAGAGAATCCCCAAATGCAAAACTCAGAGATCAGTAAGCGCTTGGGATACGACTGGAAAATGCTTACAGAAGCTGAAAAGCAGCCATTCTTCGAGGAGGCACAGAGACTACGAGCCATGCACCGAGACAAATACCCGGGCTATAAATATCGACCTCGTCGGAAGGCCAA-GAGGCCACAGAAATTGCTTCCTGCAGACTCTTCAGTACTGTGCAGCCGAATGCACATAGAGGAGACGTTGTACCCCTTCACATACAAGGACGGTTGCGCCAAGGCCACACGTTCACGAATGGAAAGTCGGTTAAGCTACTCACAGCCCACGAACACAACCAGCTCACTCCTGCCACAGGAGCATCGCAGCAGCTGGACAAGCCTGAGCCACAATAGGGTAACCTAGGCTACGCAGACCT--GCAGACGTCCCCGTTTACTATAGTTCAGAGCCCGAACTTTCTCACGTTTATTTTCGATGCTGATTTCCTT-ACTCTCGCTGTCAAAGGCCCTATTCATCTCAATTTTACTATTATTTCACCTGTGACTTAATTTCAAAATAAGC----CACATAAACATGTTTAACATGTAAAGAATTAGGACATTACAATATGACTGAACCTTTGTTTATGA---CCGCTTGAAAGAATACTAACTAG-TAAGAAAGTATCTTAACAACACTGAAACTTCTTGAGTTCAAAGGCCATCTGTTTTTCCTATTAGTGGAA--ATATTTTTATATCTAATTTTAGTTGTTCCCGAGATTGGCCATGAGATAGGCGTTCATATATGTTAGTAGTCCGGTAATCGTCAGCATAGACAATAGAATTCTCACTCTTTATTTTAAATACTGTAACTCAAAA-CTATA---------GAGAAACACTCACGGATTTATGGTATAGGGAAAAAA-TGTCGCACTTCGAAGGAAATCTTCCTAACTCCTAACCCACTCCCTCGTAGACGGCCTGTTGCTTGGTCTTTTCAGCTACTTTGCAGGTCTTC---GTAAACTGCAGATAATTAGTGAATACATATGTACATTCTATCTTCTTTGACAGTTTATATTGGGTCCTCTTCCCGTTGTGGAAAAACCAGTTTTGCTGCCATTTGCAACTCAATTCCTTCAGTCCACACAAACTCTGCACGCTTCGACCTCTATTTTGAACCGATTATAACGTCTATCGGGTAAAAAGAAATCTTTAATTAGCTCCTTTGGGACTCACGGTTTCGCCTCTTTTCCGAAAATTTTCTTTTAA-CAATGGCAAGAGGATGTTCCCCAGCTACAAGGTAAAAGTCACAGGCATGAACCCCAAGACCAAGTACATCCTGCTGATCGACATCGTCCCCGCGGATGACCACCGCTACAAGTTCTGTGACAACAAATGGATGGTGGCAGGGAAGGCTGAGCCGGCCATGCCCGGAAGGCT?TACGTTCACCCGGATTCTCCTGCCACTGGGGCCCACTGGATGCGGCAGCTGGTCTCCTTCCAGAAGCTGAAGCTGACAAACAACCACCTGGACCCCTTCGGCCATAACTCCATGCACAAGTACCAGCCGCGGCTACACATCGTGAAGGCTGACGAGAACAATGCTTTTGGCTCCAAAAACACAGCCTTCTGCACCCACGTGTTCCCAGAAACTTCCTTCATCTCTGTGACCTCCTACCAGAATCACAAGATCACACAGCTGAAAATTGAGAACAACCCTTTTGCCAAGGGGTTCCGGGGCAGTGACGACAGTGACCTGCGTGTGGCCCGATTGCAGAGCAAAGAATATCCCGTGATCTCCAAAAGCATCATGAGGCAGAGGCTCGTCTCCACCCAGCTGTCATCCAAGCCTGACGTCAGCCCCCTGCATGGGGCTCACCAGGCGCTCCAGCACTACCAGTACGAGAACGGGGCTCACATGCAGTTCGCTGCGGCTGAGCCCCAGGACCTTCCCCTCAACACCTTCCCAGCCCAGAGGGACTCCAGCCTCTTCTATCACTGACAGTGCCCGCCACCTGGACTTACCCTGCAAAAGATCTTATCTGGAAGCTCCCGCTGCAGTGGGGGAGGATCATTATTTCCGGTCTCCCCCTCCCTACGACCAACAGATGCTAAGCCCCTCCTACTGCAGTGAGGTGACCCCACGAGAAGCCTGCATGTACTCAGGTTCAGGGACCGAGATCGCCGGGGTGTCCGGGGTGGACGACTTGCCCCCGCCCCCACTGAGCTGTAACATGTGGACGTCAGTGTCGCCGTACACGAGCTACAGCGTTCAGACCGTGGAGACTGTGCCTTACCAGTCCTTCCCCAC?CACTTCACCGCCACCACTATGATGCCCCGGCTGCCCCCCATCTCGGCTCCGAGCTCCCAGCCGCCCGGAAGCGCCCACTTCAGCGTCTACAATCAGCTCTCACAGTCTCAGGTCCGAGAGC---GAGAGCGGGGGCCCAGCGCCTCCTTCCCGAGGGAGCGCGGCCTCCC------CGGCACGGGCACCGGCACTGCGTGCGAGCGGAAGCCGCCCTCGCCGCACCTGAATGCTGCCAACGAGTTTCTCTACTCGCAGAGCTTCTCCTTGTCCCGGGAAGCCTCCTTACAGTATCATTCAGGAATGGGGACTGTCGAGAACTGGACTG????????????????????????????????????????????????????????????????????????????????????????????????????????????????????????????????????????????????????????????????????????????????????????????????????????????????????????????????????????????????????????????????????????????????????????????????????????????????????????????????????????????????????????????????????????????????????????????????????????????????????????????????????????????????????????????????????????????????????????????????????????????????????????????????????????????????????????????????????????????????????????????????????????????????????????????????????????????????????????????????????????????????????????????????????????????????????????????????????????????????????????????????????????????????????????????????????????????????????????????????????????????????????????????????????????????????????????????????????????????????????????????????????????????????????????????????????????????????????????????????????????????????????????????????????????????????????????????????????????????????????????????????????????????????????????????????????????????????????????????????????????????????????????????????????????????????????????????????????????????????????????????????????????????????????????????????????????????????????????????????TGATTTGTGCTTTGAAGAATCCTGGAAAATACAAAGTAAGATTACCTAAGCTTCTAGTGACAAGATATTTCTCTTGAATAGTATAATATTAGGAACTTTCAAAGACTGAAATTAAGATACTGTTGTTTTAGTATTGGGACTAAACTTTTCTAGTGTTGGGAATTTCAAGGGGTTTGTGGGGCAAGAGTATTAAATTTGACCACACAATATATGCTACAGAATCAGAAGTATAGGAATTTTATCCCAGTGGTTTCTCATTGGTCTATGAGAGGTATTATAAAGCAATTTTCATTGCTTCTATTCAAACTATAGTTTTCTAGACTTTTTTTCCCTAAAAGTTATTATTGATTAATGTTATTGTGACAGTATGTTATCATTTAC------TTTTACCGGGAATATTCTTG--TAAAGTTGACTTTGATTTT--------TTAAGTGGAAAAAATGAGTAGAAACGCTGAACATAAACTTTCATTTGTGCCTTATTTAATGAAAATGTA--------------------------------------GCTCTTTTAATAGAACACACAAAGGATGTGGTATCTTGGAGAGGCATATAATCTAAGCCCATAATATAGCAAAAGGAAAATTGTTCACAGGGATTTTCATGGCAAGTCAGAGTTTTTAAGCAAGTTGTAAATACCTGTTCATATTCAATTTAGCAAAATATAACTTGTTTTTAA--TTTGTTTGTTCGTTTGTTTCTGAAGTCTGTGTCAGCATTTGCTCCAATCTGCAACCCAGTGCTCTGTCCTTGGGGCAAAAAAGCCTTGAGTGGATATTTAGATTCATGATGGCACATAATCACAATATCATAGTGACAAAGAACTCGAAGAGACCTCTCTTGACAGGTACATCAAGACCTAGGGCTGCCCATCACAAGAAGATGATGTCACCCAGAGGATACACTTAGGCTGTTCCAAGACCAGGACCCTCTATTGCCTTTGCCAGCCCCAGGCACCCACTGCAAATCCTCTTGCATTCTGTTTACCTTTGACCACTGTTA-CAACTAATCCTGAAGGGGCCACTCAGAGCCAGTGAGTGATGGGAGCTCTGGCTGGTAGACACAGATTGAGCAATA----GGTTGACCTTTCTA-CCATCAGTACAAGAATCAGCAACATCAAGCTGGTGTTCTGGAGTCTTCTAGGGGTCTTTTTAAAACTAC[C T]ACTAGTTTATAATTTATCATGT-----GCCAGTTGCTCTT-TTAAGTACTTTTACATTCTCTGGTGTAATCCCTGCAACAACCCTAAGAAGTAAGCATCATTATTCCTACTT----GATAGGTGAGAAAACTGAAGCAGCTAGCCCAGGGTCACTTAGTAAATGATGAAATCATATCCTCCATATTTTGTACAAAATGTTTATAATTTTTT--TTAT?????????????????????????????????????????????????????????????????????????AAGGAGATGGTCCAGAACCTTATGGTGCTGAGGTGCGACTGGGGCCAGGG-CTGGGCGCTGGGGGG-CCCTGCTGCTGCCCCCTTGGACGCCCACC-AGCCTTCACCCTGCCCCTCCTGCAGGTTTGCCAACAGGATCTTCGGCCCCATCTGGAACCGGGACAACATCGCCTGCATCATTCTCACCTTCAAAGAGCCCTTTGGCACTGAGGGTCGTGGGGGCTACTTCGATGAATTTGGGATCATCCGGTGAGAGCCTGGTTCCCCTTCCTGGG-AGATGGGCGGGGG-GCCATCCCGCCACCC-TGCAGGGTCGCCTCTTCCTGTTTTGG----------------------------CAGCAGGAGTGTCTGAGCAGTCAG---------------GAGTGGTCATGGCCTTCTTCCTTGCCTTAAGGGGACCTGGCAGACACTGGGGACCAGGAAACAAGCCCAGT----------------------TTAAGGCCCTGAGCCCCCAGAACCTGGCCAACAAGGAGGGGCCTTAGCTCACTGTCTGCTCCTTCCTCCCGCCAGGGATGTGATGCAGAA?????????????????????????????????????????????????????????????????????????????????????????????????????????????????????????????????????????????????????????????????????????????????????????????????????????????????????????????????????????????????????????????????????????????????????????????????????????????????????????????????????????????????????????????????????????????????????????????????????????????????????????????????????????????????????????????????????????????????????????????????????????????????????????????????????????????????????????????????????????????????????????????????????????????????????????????????????????????????????????????????????ACTTGAAGATGGTGGCTTCTAAAACTAGTGAATGTGTGATGTCTTCAACATCAAGTCCTGAAAAAGGTAAGACATATAAGCATTTCTAATATAAGTATAAAAAGCAAGTTTGAATCTTATATGTATAGGTAAGAATCTACCTTTGACTCAAATATATGTGTAGCTAGGGAAAGA--------TGTGTGTATGTCTAATATAAAAGCAAATATCAGTGGCGTGAAAGAAACAAACAGTTGTAGATTTGTTGGTGTTCAAGCCAAAACAACACTTA--------------------TTGTGCATGAGTAAACAATATATGAGATAGTCAT--ATTTTTATCTGATATTTGCTAGTAATGTACAATTATATTATTCTTCACCTCCAGTCTTCTTAATGTCCCCTTCTCAAATCTGAATAATCTAGATTTGGGAAGCAGACCTGGAAAGTACTCTGATATTGCACTTCACCTTTTGAGGACTCTGTAATTTATGTAAATCACCATGCAACACTGACACATTATTGCTTTCTATTTAGATTCCAGAGTCAGTGTCACAAAACCATTTATGTTACCCCCTGTTGCAGCATTCTCCCCTGCAGCTGACCAGGAAGATGGAAGTCACCATCAATGCCACGGTTAAGGCCCGCTGCCCAATCCAAAGTTTCTTTGGTCAGTATTGGAAACTCTTTTCCGTGGCCTCTGTATCTGACAAGCCGGACTGGACTAAACCTTTGCAAAACCCACCTTTCAAGTCAGGGAACTCTCCATCAAGTATACATATCTCCGCACATT????????????????????????????????????????????????????????????????????????????????????????????????????????????????????????????????????????GTAGGGGATTGGTGTGGGGCCAGACAGGATTCCTGGATCTTCCTTCTGTGTGCAGGTTCTACCTGTGCCACATCTGAAGCCCTGAATGAAGGGAAAGTGCCACATTCAGAGGGGGAGGTCTGCCTGCCTGCCAGCCCACTCCTAACCACACCCACCCCACCCTTGCTTTGTCCCACATGTTTTAATTTCTGCTAGGTAGGGTTAACATGGACAGAGTTGGAGCCTCTGAAGTGGTCCGTATAAAGAACTCGGCGGAGGCACAATGACTAGACAGAGTGGGGCTGCTTCTCTTGGTTTACCACACCGCTTGAGTCCGCTCAGGCACAGTACTAAGCCTCTCCTGTTCCTAGGGCAAGTTAGACTCCTCTTCTTTCATCCCTCTTCCTTCTTGCCTAGCTCCTCTCTACTCTCTCCTCTGAGGGAGCATGT-CTGAAGGGTCAGGTCAAGGAGAGTAGTGCCCCAGTTCTTCAGGTTACAGGGTAAACCAGGTGTTGGGGAGGAGCA-------------------------TCTTCTTTTACTTCAATAAAGATAAGGTAGAAGCACAGAGGAAGAACCTAGTGATCCCTCTAAAGAATCCCTAGCCTTGTTTAGGTGCCCACTCAAGGGTCCAACTT------------------------------------------------------------------------------------------------------------------------------?????????????????????????????????????????????????????????????????????????????????????????????????????????????????????????????????????????????????????????????????????????????????????????????????????????????????????????????????????????????????????????????????????????????????????????????????????????????????????????????????????????????????????????????????????????????????????????????????????????????????????????????????????????????????????????????????ATTGGAATGACGGGTGAGGAAGGGGGTCTGGGAGGTCATGGGCTCAGGGGACAGTGGCTGCTG--CCAGCAGTGACACTGTATGCTTGATGCACCCAGGGCCATCCTAGGTTTTGTGAATAAGCAACAGGCCCATGACCTGCTCATCAACAAGCCCGACGGCACCTTCTTGTTGCGCTTTAGCGACTCAGAAATAGGGGGCATCACCATTGCCTGGAAGTTTGACTCTCGTGAGTTCCCTACGT-GCCCACACTCTAGCCCCAG[C T]GGCCCTGTCTTCCATTTCCTTGTTCCCTATTCTCCATCAGGCCTGCATCCTTAGAAGGTATCCGGTGGGAAAGATGGGAACTGAGCTTGGAGGGTGGGAGGAGTGTTGCTCAGAAGCACATTCCCTCTCTGTTGTTTTCCACTTGGGAGAACCTAAAATCATCGGCCTCC-TGGACTCCAGAACTGCCGGGCGAGTC----------------------CTCCTCTGCCCTGACCCAGCCTTGTTGGTATCTGCTC[A G]CCCGTGGTCATTTCCTTGCCCTATGCC----GAGAAGCACAGGGGTGGGGCTGC-AGTGCCGGCTAGTAAAAGCCCTGATGTCTCTGCAAGCCTGCCCCGAAGCCCCA[C T]AGCTCTGATCTTCCTCCCGAGGGCGGTGGGTTGTCGGAATGAGCTTGGCCTTTTCACAGCTGACCGTAACCTGTGGAATCTGAAGCCGTTCACCACGCGGGATTTCTCCATCCGGTCCCTGGCCGACCGGCTGGGGGACCTGAGCTATCTCATCTACGTGTTTCCCGACC??????????????????????????????????????????????????????????????????????????????????????????????????????????????????????????????????????????????????????????????????????????????????????????????????????????????????????????????????????????????????????????????????????????????????????????????????????????????????????????????????????????????????????????????????????????????????????????????????????????????????????????????????????????????????????????????????????????????????????????????????????????????????????????????????????????????ACCACCGAATCATTCCCGTGGTATCCCAGCAGGCT------------GCCCTGCCGCCTCATCACCACGTCCCCATGGCGCCAGCCCA----CCCGCGGTCCCCCAGCAAACCACGGTGCCAGTTCCTGGCCAGCACGCCACGACTCCAAGCCAACCCCACCAGCCAC[A G]CCTCCCTGCGCCCGCCCAGCA---------------GCCCGTCCAGCCGCAGCCTCACCCGCCCCTGCTG---------------------------------------------------------------------------------------------------CCCC-GCCGCCTCTGCCTCCGCCTCCGATGTTCCCCATGCAGCGCCTGCCCCC-CATGCTTCCTGACCTGCCTCTGGAGGCTTGGCCAGCAACAGACGCTCAACCAAGGCGGTATCCCCTGCTCTGAGCATCCAGGCCGAATCCATCCATCACCATGGCCAGAAACAGTTGTTGCCGCAGCCCGAGCCGGAGCAGACGCCGCCGCC---CGAGACAAAGATGTCGCAGCCAGAGGAGGCGGTGCTGCCGGAGGCGCAGG---AGAGGTGA-GGGGGTCCGCTCCGT----GGGTGGGGGCCGGGGAGCTGGGGTGGAGCTGGG------GGTTCAGCCCGTGCTGAAGTCTGCTCTCGCCCCCTCGCTCTCCGCAGTGTGCTGCCGCCGCTACAC[C T]ACGGTAAGGTGTGCAGGACAGTAAGCGCCCAGTAGCAAGACCACCACACTCCTGCC---------TGAACCACTACCAGCCTTCAAGACCGTCTTGCCACATCTCGAACATGCCACCGTTCCGATGAAATGAACAGGAGCCTGCCAGC-?CCATAACTGCTGGAGCTTCATGCACAGGAAGTTTAGCAGTGCCCCGTGTGAGGCTTACTCCCCAAGGAATGCAACCATGGAGTGGTCCTCCCACACAACATCCTGTGACATCTGCCACACTGCCCGTCAGGGACTCAAGAGGAAGGGTCATCAGCCAAGCGCGCAGCTCAGCAAAAAACTCAGAACTGTGATTGACCGAGCTCGAGAAGTCCGTCGGCGCAAGAGGAGAGCTCAGGCCAGGATCAGCAACAAGGAACTGATGAAGAAGATTGCCAACTGCAGTAAGATACATCTCAGTACCCAG[C T]TCCTGGCAGTGGACTTCCCGGCGCGCTTTGTGAAATCTATCTCCTGCCAAATTTGTGAACACATTCTGGCGGACCCTGTAGAGACCAGCTGTAAGCATGTATTTTGCAGGATCTGCATTCTCAGATGCCTCAAAGTCATGGGAAGCTATTGTCCTTCTTGCCGGTACCCCTGCTTCCCTACTGACCTGGAGAGTCCAGTGAAGTCTTTTCTGAGCATCTTGAATACCCTGATGGTGAAATGTCCAGCCAAAGAGTGCAATGAGGAGGTCAGCTTGGAAAAATATAATCACCATGTCTCAAGCCACAAGGAATCGAAAGAGACTTTCGTGCATATTAATAAAGGGGGCCGGCCCCGCCAGCATCTCCTGTCCCTGACCCGGAGGGCTCAGAAGCACCGTCTGAGGGAGCTCAAGCTGCAAGTCAAGGCTTT[C T]GCTGACAAAGAAGAAGGTGGAGATGTGAAGTCAGTGTGCCTGACCTTGTTCCTGCTGGCTCTGAGGGCAAGGAA[C T]CAAAAAACAAAACA?CAAACAAAAAAAAACACCACAAAAAAACAAAAAAAAACAACAAAAAAAAAAACAA?A?AACAACAAAACAAAAACCCACAAAACCAAACAA?AACACAAAAAAAAACAAA?C?AACACCAAACACC?AAACACACACC?AACAAC?ACCAAAACAC?ACCCAAACACAACCAAACAAACAAAAC?CCCAAAACCACCAACAACACAAAAC??????????????????????????????????????????????????????????????????????????????????????????????????????????????????????????????????????????????????????????????????????????????????C?ACACACAACA????????????CAAA?CAAACCAC????????????????????????????????CCCCACAAAC?ACCACAAACC?CCAAAACACAAAACCACCCAACAAAAC?C?AAACACAAAAAACCACAAA??????????????????????????AAAAAACCC?AACACAAACACCCCAACCAACACCACCCACCCA?ACACCA?AAAAACAC?????????????CCAAAAAACACCAACAAAA???ACCACA?CCAAACACACC?CAAACAACAAACCCCCCCCCCC?CCCCCCCCCAAAAAAAACCCAAACAACCAAAAAAAAAAAAAAAAAAAAACC????????????????????AAAAAAAAACCCCCCCCCC
Caperea_marginata	????????????????????????????????????????????????????????????????????????????????????????????????????????????????????????????????????????????????????????????????????????????????????????????????????????????????????????????????????????????????????????????????????????????????????????????????????????????????????????????????????????????????????????????????????????????????????????????????????????????????????????????????????????????????????????????????????????????????????????????????????????????????????????????????????????????????????????????????????????????????????????????????????????????????????????????????????????????????????????????????????????????????????????????????????????????????????????????????????????????????????????????????????????????????????????????????????????????????????????????????????????????????????????????????????????????????????????????????????????????????????????????????????????????????????????????????????????????????????????????????????????????????????????????????????????????????????????????????????????????????????????????????????????????????????????????????????????????????????????????????????????????????????????????????????????????????????????????????????????????????????????????????????????????????????????????????????????????????????????????????????????????????????????????????????????????????????????????????????????????????????????????????????????????????????????????????????????????????????????????????????????????????????????????????????????????????????????????????????????????????????????????????????????????????????????????????????????????????????????????????????????????????????????????????????????????????????????????????????????????????????????????????????????????????????????????????????????????????????????????????????????????????????????????????????????????????????????????????????????????????????????????????????????????????????????????????????????????????????????????????????????????????????????????????????????????????????????????????????????????????????????????????????????????????????????????????????????????????????????????????????????????????????????????????????????????????????????????????????????????????????????????????????????????????????????????????????????????????????????????????????????????????????????????????????????????????????????????????????????????????????????????????????????????????????????????????????????????????????????????????????????????????????????????????????????????????????????????????????????????????????????????????????????????????????????????????????????????????????????????????????????????????????????????????????????????????????????????????????????????????????????????????????????????????????????????????????????????????????????????????????????????????????????????????????????????????????????????????????????????????????????????????????????????????????????????????????????????????????????????????????????????????????????????????????????????????????????????????????????????????????????????????????????????????????????????????????????????????????????????????????????????????????????????????????????????????????????????????????????????????????????????????????????????????????????????????????????????????????????????????????????????????????????????????????????????????????????????????????????????????????????????????????????????????????????????????????????????????????????????????????????????????????????????????????????????????????????????????????????????????????????????????????????????????????????????????????????????????????????????????????????????????????????????????????????????????????????????????????????????????????????????????????????????????????????????????????????????????????????????????????????????????????????????????????????????????????????????????????????????????????????????????????????????????????????????????????????????????????????????????????????????????????????????????????????????????????????????????????????????????????????????????????????????????????????????????????????????????????????????????????????????????????????????????????????????????????????????????????????????????????????????????????????????????????????????????????????????????????????????????????????????????????????????????????????????????????????????????????????????????????????????????????????????????????????????????????????????????????????????????????????????????????????????????????????????????????????????????????????????????????????????????????????????????????????????????????????????????????????????????????????????????????????????????????????????????????????????????????????????????????????????????????????????????????????????????????????????????????????????????????????????????????????????????????????????????????????????????????????????????????????????????????????????????????????????????????????????????????????????????????????????????????????????????????????????????????????????????????????????????????????????????????????????????????????????????????????????????????????????????????????????????????????????????????????????????????????????????????????????????????????????????????????????????????????????????????????????????????????????????????????????????????????????????????????????????????????????????????????????????????????????????????????????????????????????????????????????????????????????????????????????????????????????????????????????????????????????????????????????????????????????????????????????????????????????????????????????????????????????????????????????????????????????????????????????????????????????????????????????????????????????????????????????????????????????????????????????????????????????????????????????????????????????????????????????????????????????????????????????????????????????????????????????????????????????????????????????????????????????????????????????????????????????????????????????????????????????????????????????????????????????????????????????????????????????????????????????????????????????????????????????????????????????????????????????????????????????????????????????????????????????????????????????????????????????????????????????????????????????????????????????????????????????????????????????????????????????????????????????????????????????????????????????????????????????????????????????????????????????????????????????????????????????????????????????????????????????????????????????????????????????????????????????????????????????????????????????????????????????????????????????????????????????????????????????????????????????????????????????????????????????????????????????????????????????????????????????????????????????????????????????????????????????????????????????????????????????????????????????????????????????????????????????????????????????????????????????????????????????????????????????????????????????????????????????????????????????????????????????????????????????????????????????????????????????????????????????????????????????????????????????????????????????????????????????????????????????????????????????????????????????????????????????????????????????????????????????????????????????????????????????????????????????????????????????????????????????????????????????????????????????????????????????????????????????????????????????????????????????????????????????????????????????????????????????????????????????????????????????????????????????????????????????????????????????????????????????????????????????????????????????????????????????????????????????????????????????????????????????????????????ACTTGAAGATGGTGGCTTCTAAAACTAGTGAATGTGTGATGTCTTCAACATCAAGTCCTGAAAAAGGTAAGACATATAAGCATTTCTAATATAAGTATAAAAAGCAAGTTTGAATCTTATATGTATAGGTAAGAATCTACCTTTGACTCAAATATATGTGTAGCTAGGGAAAGA--------TGTGTGTATGTCTATTATAAAAGCAAATATCAGTGGCATGAAAGAAACAAACAGTTGTAGATTTGTTGGTGTTCAAGCCAAAATAACACTTA--------------------TTGTGCATGAGTAAACAATATATGAGATAGTCAT--ATTTTTATCTGATATTTGCTAGTAATGTACAATTATATTATTCTTCACCTCCAGTCTTCTTAATGTCCCCTTCTCAAATCTGGATAATCTAGATT-GGGAAGCAGACCTGGAAAGTACTCTGATATTGCACTTCACCTTTTGAGGACTCTGTAATTTATGTAAATCACCATGCCACACTGACACATTATTGCTTTCTATTTAGATTCCAGAGTCAGTGTCACAAAACCATTTATGTTACCCCCTGTTGCAGCATTCTCCCCTGCAGCTGACCAGGAAGATGGAAGTCACCATCAATGCCACGGTTAAGGCCCGCTGCCCAATCCAGAGTTTCTTTGGTCAGTATTGGAAACTCTTTTCCGTGGCCTCTGTATCTGACAAGCCGGACTGGACTAAACCTTTGCAAAACCCACCTTTCAAGTCAGGGAACTCTCCATCAAGTATACATATCTCCGCACATT????????????????????????????????????????????????????????????????????????????????????????????????????????????????????????????????????????????????????????????????????????????????????????????????????????????????????????????????????????????????????????????????????????????????????????????????????????????????????????????????????????????????????????????????????????????????????????????????????????????????????????????????????????????????????????????????????????????????????????????????????????????????????????????????????????????????????????????????????????????????????????????????????????????????????????????????????????????????????????????????????????????????????????????????????????????????????????????????????????????????????????????????????????????????????????????????????????????????????????????????????????????????????????????????????????????????????????????????????????????????????????????????????????????????????????????????????????????????????????????????????????????????????????????????????????????????????????????????????????????????????????????????????????????????????????????????????????????????????????????????????????????????????????????????????????????????????????????????????????????????????????????????????????????????????????????????????????????????????????????????????????????????????????????????????????????????????????????????????ATTGGAATGACGGGTGAGGAAGGGGGTCTGGGAGGTCATGGGCTCAGGGGACAGTGGCTGCTG--CCAGCAGTGACACTGTATGCTTGATGCACCCAGGGCCATCCTAGGTTTTGTGAATAAGCAACAAGCCCATGACCTACTCATCAACAAGCCCGACGGCACCTTCTTGTTGCGCTTTAGCGACTCAGAAATAGGGGGCATCACCATTGCCTGGAAGTTTGACTCTCGTGAGTTCCCTACGT-GCCCACACTCTAGCCCCAGTGGCCCTGTCTTCCATTTCCTTGTTCCCTATTCTCCATCAGGCCTGCATCCTTAGAAGGTATCCGGTGGGAAAGATGGGAGCTGAGCTTGGAGGGTGGGAGGAGTGTTGCTCAGAAGCACATTCCCTCTCTGTTGTTTTCCACTTGGGAGAACCTAAAATAATTGGCCTCC-TGGACTCCAGAACTGCCGGGCGAGTC----------------------CTTCTCTGCCCTGACCCAGCCTTGTTGGTATCTGCTCGCCC[A G]TGGTCATTTCCTTGCCCTATGCC----GAGAAGCACAGGGATGGGGCTGC-AGTGCAGGCTAGTAAAAGCCCTGATGTCTCTGCAAGCCTGCCCCGAAGCCCCACAGCTCTGATCCTCCTCCCGAGGGCGGTGGGTTGTCGGAATGAGCTTGGCCTTTTCACAGCTGACCGTAACCTGTGGAATCTGAAGCCGTTCACCACGCGGGATTTCTCCATCCGGTCCCTGGCCGACCGGCTGGGGGACCTGAGCTATCTCATCTACGTGTTTCCCGACC??????????????????????????????????????????????????????????????????????????????????????????????????????????????????????????????????????????????????????????????????????????????????????????????????????????????????????????????????????????????????????????????????????????????????????????????????????????????????????????????????????????????????????????????????????????????????????????????????????????????????????????????????????????????????????????????????????????????????????????????????????????????????????????????????????????????ACCACCAAATCATTCCCG-------------------------------------------------CTTCCCCATGGTGCCAGCCCAGCAGCCCGCGGTCCCCCAGCAAACCATGGGGCCAGTTCCTGGCCAGCACTCCACGACTCCAAGCCAACCCCACCAGCCACACCTCCCTGCGCCCGCCCAGCA---------------GCCCGTCCAGCCGCAGCCTCACCCGCCCCTG------------------------------------------------------------------------------------------------------------------------------------------------------CCCCC-CATGCTTCCTGACCTGCCTCTGGAGGCTCGGCCAGCAACAGACGCTCAACCAAGGCGGTATCCCCTGCTCTGAGCATCCAGGCCAAATCCATCCATTACCATGGCCAGAAACAGATGTTGCCGCAGCCAGAGCCGGAGCAGACGCCGCCGCC---CGAGACAAAGATGTCGCAGCCAGAGGAGGCGGTGCTGCCGGAGGCGCAGG---AGAGGTGA-GGGGGTCCGCTCCGT----GGGTGGCGGCCGGGGAGCTGGGGTGGAGCTGGG------GGTTCAGCCCGTGCTGAAGTCTGCTCTTGTCCCCTCGCTCTCCGCAGTGTGCTGCCGCCGCTACACCACAGTAAGGTGTGCAAGACAGTAAGCGCCCAGTAGCAAGACCACCACGCTCCTGCC---------TGAACCACTACCAGCCTTCAAGACCCTCTTGCCACATCTCGAACATGCCACCATTCCGATGAAATGAACAGGAGCCTGCCAGC-?CCATAACTGTTGGAGCTTCATGCACAGGAAGTTTGGCAGTGCCCCGTGTGAGGCTTACTCCCCAAGGAATGCAACCATGGAGTGGTCCTCCCACACAACATCCTGTGACATCTGCCACACTGCCCGTCAGGGACTCAAGAGGAAGGGTCATCAGCCAAGCGCGCAGCTCAGCAAAAAACTCAGAACTGTGATTGACCGAGCTCGAGAAGTCCGTCGGCGCAAGAGGAGAGCTCAGGCCAGGATCAGCAACAAGGAACTGATGAAGAAGATTGCCAACTGCAGTAAGATACATCTCAGTACCAAGCTCCTGGCAGTGGACTTCCCGGCGCGCTTTGTGAAATCTATCTCCTGCCAGATTTGTGAACACATTCTGGCGGACCCTGTACAGACCAGCTGTAAGCACGTATTTTGCAGGATCTGCATTCTCAGATGCCTCAAAGTCATGGGAAGCTATTGTCCTTCTTGCCGGTACCCCTGCTTCCCTACTGACCTGGAGAGTCCAGTGAAGTCTTTTCTGAGCATCTTGAATACCCTGATGGTGAAATGTCCAGCCAAAGAGTGCAATGAGGAGGTCAGCTTGGAAAAATATAATCACCATGTCTCAAGCCACAAGGAATCAAAAGAGACTTTCGTGCATATTAATAAAGGGGGCCGGCCCCGCCAGCATCTCCTGTCCCTGACCCGGAGGGCTCAGAAGCACCGTCTGAGGGAGCTCAAGCTGCAAGTCAAGGCTTTCGCTGACAAAGAAGAAGGTGGAGATGTGAAGTCAGTGTGCCTGACCTTGTTCCTGCTGGCTCTGAGGGCAAGGAATCAAAAAACAAAC?A?CAACCAAAAACAAACACCCCAAAAAAACAAAAAAAAACAACAAAAAAAAAAACAA?A?AACAACAAAACAAAAACCCACAACAC?CAAAAACAACC?AAAAAAAAACAAA?C?AACACAAAACACC?AAACACACACC?AACAAC?ACCAAAACAC?ACCCAAACACAAACAAACAAACAAAAC?CCCAAAACCACCAACAACACAAAAC??????????????????????????????????????????????????????????????????????????????????????????????????????????????????????????????????????????????????????????????????????????????????C?ACACACCACC????????????CAAA?CAAACCAC?????????????????????????????????????????????????????????????????????????????????????????????????????????????????????????????????????????????????????????????????????????????ACACCC??????????????????????CCAAAAAACACCAACAAAA???C?AACC????AACACACC?CAAACAACAAACCCCCCCCCCCCCCCCAAAAA?AAAAAAAAAAAAAAA???????????????????????????????????????????????????????CCCCCCCCCC
Eschrichtius_robustus	?????????????????????????????????????????????????????????????????????????????????????????????????????????????????????????????????????????????????????????????????????????????????????????????????????????????????????????????????????????????????????????????????????????????????????????????????????????????????????????????????????????????????????????????????????????????????????????????????????????????????????????????????????????????????????????????????????????????????????????????????????????????????????????????????????????????????????????????????????????????????????????????????????????????????????????????????????????????????????????????????????????????????????????????????????????????????????????????????????????????????????????????????????????????????????????????????????????????????????????????????????????????????????????????????????????????????????????????????????????????????????????????????????????????????????????????????????????????????????????????????????????????????????????????????????????????????????????????????????????????????????????????????????????????????????????????????????????????????????????????????????????????????????????????????????????????????????????????????????????????????????????????????????????????????????????????????????????????????????????????????????????????????????????????????????????????????????????????????????????????????????????????????????????????????????????????????????????????????????????????????????????????????????????????????????????????????????????????????????????????????????????????????????????????????????????????????????????????????????????????????????????????????????????????????????????????????????????????????????????????????????????????????????????????????????????????????????????????????????????????????????????????????????????????????????????????????????????????????????????????????????????????????????????????????????????????????????????????????????????????????????????????????????????????????????????????????????????????????????????????????????????????????????????????????????????????????????????????????????????????????????????????????????????????????????????????????????????????????????????????????????????????????????????????????????????????????????????????????????????????????????????????????????????????????????????????????????????????????????????????????????????????????????????????????????????????????????????????????????????????????????????????????????????????????????????????????????????????????????????????????????????????????????????????????????????????????????????????????????????????????????????????????????????????????????????????????????????????????????????????????????????????????????????????????????????????????????????????????????????????????????????????????????????????????????????????????????????????????????????????????????????????????????????????????????????????????????????????????????????????????????????????????????????????????????????????????????????????????????????????????????????????????????????????????????????????????????????????????????????????????????????????????????????????????????????????????????????????????????????????????????????????????????????????????????????????????????????????????????????????????????????????????????????????????????????????????????????????????????????????????????????????????????????????????????????????????????????????????????????????????????????????????????????????????????????????????????????????????????????????????????????????????????????????????????????????????????????????????????????????????????????????????????????????????????????????????????????????????????????????????????????????????????????????????????????????????????????????????????????????????????????????????????????????????????????????????????????????????????????????????????????????????????????????????????????????????????????????????????????????????????????????????????????????????????????????????????????????????????????????????????????????????????????????????????????????????????????????????????????????????????????????????????????????????????????????????????????????????????????????????????????????????????????????????????????????????????????????????????????????????????????????????????????????????????????????????????????????????????????????????????????????????????????????????????????????????????????????????????????????????????????????????????????????????????????????????????????????????????????????????????????????????????????????????????????????????????????????????????????????????????????????????????????????????????????????????????????????????????????????????????????????????????????????????????????????????????????????????????????????????????????????????????????????????????????????????????????????????????????????CATGGAGCTCTGATTTGTGCTTTGAAGAATCCTGGAAAATACAAAGTAAGATTACCTAAGCTTCTAGTGACAAGCTATTTCTCTTGAATAGTATAATATTAGGAACTTTCAAAGATTGAAATTAAGATACTGTTGTTTTAGTAT[C T]GGGACTAAACTTTTCTAGTGTTGGGAATTTCAAGGGGTTTGTGGGGAAAGAGTATTAAATTTGACCACACAATATATGCTACAGAATCAGAAGTATAGGAATTTTATCCCAGTGGTTTCTCATTGGTCTATGAGCGGTATTATAAAGCAATTTTCATTGCTTCTATTCAAACTATAGTTTTCTAGGCTTTTTTTCCCTGAAAGTTATTATTGATTAATGTTATTGTGACAGTATGTTATCATTTAC------TTTTACCGGGACTATTCTTG--TAAAGTTGACTTCGATTTTCCACT-TTTTGAGTGGAAAAAATGAATAGAAACGCTGAACATAAACTTTCATTTGTGCCTTATTTAATGAAAATGTA--------------------------------------GCTCTTTTAATAGAACACACAAAGGATGTGGTATCTTGGAGAGGCATATAATCTAAGCCCATAATATAGCACAAGGAAAATTGTTCACAGGGATTTTCATGGCAAGTCAGAGTTTTTAAGCAAGTTGTAAATACCTGTTCATATTCAATTTAGCAAAATATAACTTGTTTTTAA--TTTGTTTG[C T]TCGTTTGTTTCTGAAGTC[C T]GTGTCAGC[A G]TTTGCTCCAATCTGCAACCCAGTGCTCTGTCCTTGGGGCAAAAAAGCCTTTAGTGGATATTTAGATTCATGATTGCACATAATCACAGTATCATAGTGACAAAGAACTCGAAGAGACCTCTCTTGACAGGTACATCAAGACCTAGGGCTGCCCATCACAAGAAGATGATGTCACCCAGAGGATACACTTAGGCTGTTCCAAGACCAGGACCCTCTATTGCCTTTGCCAGCCCCAGGCACCCACTGCAAATCCTCTTGCATTCTGTTTACCTTTGACCACTGTTA-CAACTAATCCTGAAGGGGCCACTCAGAGCCAGTGAGTGATGGGAGCTCTGGCTGGTAGACACAGATTGAGCAATA----GGTTGACCTTTCTA-CCATCAGTACAAGAGTCAGCAACATCAAGCTGGTGTTCTGGAGTCTTCTAGGAGTCTTTTTAAAACTACTACTAGTTTATAATTTATCATGT-----GCCAGTTGCTCTT-TTAAGTACTTTTACATTCTCTGGTGTAATCCCTGCAACAACCCTAAGAAGTAAGCATCATTATTCCTACTT----GATAGGTGAGAAAACTGAAGCAGCTAGCCCAGGGTCACTTAGTAAATGATGAAATCATATCCTCCATGTTTTGTACAAAATGTTTATAATTTTTT--TTATGTGCACTGATAATCCACTCTCTCCTTTTGCCCGTGCAATTGTGTAATTAGAGGCTTGATGGCAGTGTGGATT?AAGGAGATGGTCCAGAACCTTATGGTGCTGAGGTGCGACTGGGGCCAGGG-CTGGGCGCTGGGGGG-CCCTGCTGCTGCCCCCTTGGACGCCCACC-AGCCTTCACCCTGCCCCTCCTGCAGGTTTGCCAACAGGATCTTCGGCCCCATCTGGAACCGGGACAACATCGCCTGCATCATTCTCACCTTCAAAGAGCCCTTTGGCACTGAGGGTCGAGGGGGCTACTTCGATGAATTTGGGATCATCCGGTGAGAGCCTGGTTCCCCTTCCTGGG-AGATGGGCGGGGG-GCCATCCCGCCACCC-TGCAGGGTCGCCTCTTCCTGTTTTGG----------------------------CAGCAGGAGTGTCTGAGCAGTCAG---------------GAGTGGTCACGGCCTTCTTCCTTGCCTTAAGGGGACCTGGCAGACACTGGGGACCAGGAAACAAGCCCAGT----------------------TTAAGGCCCTGAGCCCCCAGAACCTGGCCAACAAGGAGGGGCCTTAGCTCACTGTCCGCGCCTTCCTCCCGCCAGGGACGTGATGCAGAA?????????????????????????????????????????????????????????????????????????????????????????????????????????????????????????????????????????????????????????????????????????????????????????????????????????????????????????????????????????????????????????????????????????????????????????????????????????????????????????????????????????????????????????????????????????????????????????????????????????????????????????????????????????????????????????????????????????????????????????????????????????????????????????????????????????????????????????????????????????????????????????????????????????????????????????????????????????????????????????????????????ACTTGAAGATGGTGGCTTCTAAAACTAGTGAATGTGTGATGTCTTCAACATCAAGTCCTGAAAAAGGTAAGACATATAAGCATTTCTAATATAAGTATAAAAAGCAAGTTTGAATCTTATATGTATAGGTAAGAATCTACCTTTGACTCAAATATATGTGTAGCTAGGGAAAGA--------TGTGTGTATGTCTAATATAAAAGCAAATATCAGTGGCATGAAAGAAACAAACAGTTGTAGATTTGTTGGTGTTCAAGCCAAAACAACACTTA--------------------TTGTGCATGAGTAAACAATATATGAGATAGTCGT--ATTTTTATCTGATATTTGCTAGTAATGTACAATTATATTATTCTTCACCTCCAGTCTTCTTAATGTCCCCTTCTCAAATCTGAATAATCTAGATTTGGGAAGCAGACCTGGAAAGTACTCTGATATTGCACTTCACCTTTTGAGGACTCTGTAATTTATGTAAATCACCATGCAACACTGACACATTATTGCTTTCTATTTAGATTCCAGAGTCAGTGTCACAAAACCATTTATGTTACCCCCTGTTGCAGCATTGTCCCCTGCAGCTGACCAGGAAGATGGAAGTCACCATCAATGCCACGGTTAAGGCCCGCTGCCCAATCCAAAGTTTCTTTGGTCAGTATTGGAAACTCTTTTCCGTGGCCTCTGTATCTGACAAGCCGGACTGGACTAAACCTTTGCAAAACCCACCTTTCAAGTCAGGGAACTCTCCATCAAGTATACATATCTCCGCACATT????????????????????????????????????????????????GTGTAAGTACCTACTGTCCCACACAAACCC--------------TGTCTATCTTGGAGATACAGAACTCATCAGTACCTTAGTGACTAGTAGGGGATTGGTGTGGGGCCAGACAGAATTCCTGGATCTTCCTTCTGTGTGCAGGTTCTACCTGTGCCACATCTGAAGCCCTGAATGAAGGGAAAGTGCCACATTCAGAGGGGGAGGTCTGCCTGCCTGCTAGCCCACTCCTAACCACACCCACCCCACCCTTGCTTTGTCCCACATGTTTTAATTTCTGCTAGGTAGGGTTAACATGGACAGAGTTGGAGCCTCTGAAGTGGTCCGTATAAAGAACTCGGCGGAGGCACAATGACTAGACAGAGTGGGGCTGCTTCTCTTGGTTTACCACACCGCTTGAGTCCACTCAGGCACAGTACTAAGCCTCTCCTGTTCCTGGGGCAAGTTAGATCCCTCTTCTTTCATCCCTCTTCCTTCTTGCCTAGCTCCTCTCTACTCTCTCCTCTGAGGGAGCATCT-CTGAAGGGTCAGGTCAAGGAGAGTAGTGCCCCAGTTCTTCAGGTTACAGGGTAAACCAGGTGTTGGGGAGGAGCA-------------------------TCTTCTTTTACTTCAATAAAGATAAGGTAGAAGCACAGAGGAAGAACCTAGTGATCCCTCTAAAGAATCCCTAGCCTTGTTTAGGTGCCCACTCAAGGGTCCAACTAACTTATGCAGCAAGGGAACTGGGTCCTCAATTCATTAGATTTTCTGGCTTTTTGTCTGTCTGTTAATGTAGGATCCATGCTTTCCAG---------------------------------------?????????????????????????????????????????????????????????????????????????????????????????????????????????????????????????????????????????????????????????????????????????????????????????????????????????????????????????????????????????????????????????????????????????????????????????????????????????????????????????????????????????????????????????????????????????????????????????????????????????????????????????????????????????????????????????????????ATTGGAATGACGGGTGAGGAAGGGGGTCTGGGAGGTCATGGGCTCAGGGGACAGTGGCTGCTG--CCAGCAGTGACACTGTATGCTTGATGCACCCAGGGCCATCCTAGGTTTTGTGAATAAGCAACAGGCCCATGACCTGCTCATCAACAAGCCCGACGGCACCTTCTTGTTGCGCTTTAGCGACTCAGAAATAGGGGGCATCACCATTGCCTGGAAGTTTGACTCTCGTGAGTTCCCTACAT-GCCCACACTCTAGCCCCAGTGGCCCTGTCTTCCATTTCCTTGTTCCCTATTCTCCATCAGGCCTGCATCCTTAGAAGGTATCCAGTGGGAAAGATGGGAACTGAGCTTGGAGGGTGGGAGGAGTGTTGCTCAGAAGCACATTCCCTCTCTGTTGTTTTCCACTTGGGAGAACCTAAAATCATCGGCCTCC-TGGACTCCAGAACTGCCGGGCGAGTC----------------------CTTCTCTGCCCTGACCCAGCCTTGTTGGTATCTGCTCGCCCGTGGTCATTTCCTTGCCCTATGCC----GAGAAGCACAGGGGTGGGGCTGCCAGTGCAGGCTAGTAAAAGCCCTGATGTCTCTGCAAGCCTGCCCCGAAGCCCCACAGCTCTGATCTTCCTCCCGAGGGCGGTGGGTTGTCGGAATGAGCTTGGCCTTTTCACAGCTGACCGTAACCTGTGGAATCTGAAGCCGTTCACCACGCGGGATTTCTCCATCCGGTCCCTGGCCGACCGGCTGGGGGACCTGAGCTATCTCATCTACGTGTTTCCCGACCAAGAAGAAGAAAGGAAAGAAAAAGAAACATCCCATATTTCCCCTGAAAACCACAGAGCCATGATATTCCCACTAGCAGTTTGCTGATGATACACTGAGTGTCAGTAAAGAACATGGGTGGTGG-AGAGCAAAATCCCATTTGTAGTGTGTGATTCACTTTTTCAGTCTCAGACACAACTGAGAACTTGGTGAGAAGCTGGACATTTGTGGTTAAGCAGTAGTTGTTCCCAAGACCACAGGTCTTCAAGGATTACTGTGTAGAGTCAGGTGGTTCCTGCTGGGCCTGGGGTACTGGGGAAATCTGAGGGCGAGGCAGATATTGCAGGCGTGGCTGGAGATGCCTGGCTCCTCGGGCCGCCGGGAAGCAGGCCTTGTGGGCCTTGCTTTACCCC-ACATGGTTAGGGCCACGGCTAGACCTTCTCTGTCCGTTTAGGTGTGAAACCATTCCAGTGTAAAACTTGTCAGCGAAAGTTCTCCCGGTCTGACCATCTGAAGACCCACACCAGGACTCATACAGGTAAAACAACCACCAAATCATTCCCGTGGT[A G]TCCCAGCAGGCT------------GCCCTGCCGCCTCATCACCACTTCCCCATGGTGCCAGCCCAGCAGCCCGC[C G]GTCCCCCAGCAAACCATGGTGCCAGTTCCTGGCCAGCACTCCACGACTCCAAGCCAACCCCACCAGCCACACCTCCCTGCGCC[C T]GCCCAGCA---------------GCCCGTCCAGCC[A G]CAGCCTCACCCGCCCCTGCTG---------------------------------------------------------------------------------------------------CCCCAGCCGCCTCTGCCTCCG------ATGTTCC[C G]CATGCAGCCCCTGCCCCC-CATGCTTCTTGACCTGCCTC[C T]GGAGGCTTGGCCAGCAACAGACGCTCAACCAAGGCGGTATCCCCTGCTCTGAGCATCCAGGCCGAATCCATCCATCACCATGGCCAGAAACAGTTGTTGCCGCAGCCCGAGCCGGAGCAGACGCCGCCGCC---CGAGACAAAGATGTCGCAGCCAGAGGAGGCGGTGCTGCCGGAGGCGCAGG---AGAGGTGA-GGGGGTCCGCTCCGT----GGGTGGGGGCCGGGGAGCTGGGGTGGAGCTGGG------GGTTCAGCCCGTGCTGAAGTCTGCTCTCGCCCCCTCGCTCTCCGCAGTGTGCTGCCGCCGCTACACCACGGTAAGGTGTGCAAGACAGTAAGCGCCCAGTAGCAAGACCACCACACTCCTGCC---------TGAACCACTACCAGCCTTCAAGACCCTCTTGCCACATCTCGAACATGCCACCGTTCCAATGAAATGAACAGGAGCCTGCCAGC-?CCATAACTGCTGGAGCTTCATGCACAGGAAGTTTAGCAGTGCCCCGTGTGAGGCTTACTCCCCAAGGAATGCAACCATGGAGTGGTCCTCCCACACAACATCCTGTGACATCTGCCACACTGCCCGTCAGGGACTCAAGAGGAAGGGTCATCAGCCAAGCACGCAGCTCAGCAAAAAACTCAGAACTGTGATTGACCGAGCTCGAGAAGTCCGTCGGCGCAAGAGGAGAGCTCAGGCCAGGATCAGCAACAAGGAACTGATGAAGAAGATCGCCAACTGCAGTAAGATACATCTCAGTACCCAGCTCCTGGCAGTGGACTTCCCGGCGCACTTTGTGAAATCTATCTCCTGCCAGATTTGTGAACACATTCTGGCAGACCCTGTAGAGACCAGCTGTAAGCATGTATTTTGCAGGATCTGCATTCTCAGATGCCTCAAAGTCATGGGAAGCTATTGTCCTTCTTGCCGGTACCCCTGCTTCCCTACTGACCTGGAGAGTCCAGTGAAGTCTTTTCTGAGCATCTTGAATACCCTGATGGTGAAATGTCCAGCCAAAGAGTGCAATGAGGAGGTCAGCTTGGAAAAATATAATCACCATGTCTCAAGCCACAAGGAATCGAAAGAGACTTTCGTGCATATTAATAAAGGGGGCCGGCCCCGCCAGCATCTCCT[A G]TCCCTGACCCGGAGGGCTCAGAAGCACCGTCTGAGGGAGCTCAAGCTGCAAGTCAAGGCTTTCGCTGACAAAGAAGAAGGTGGAGATGTGAAGTCAGTGTGCCTGACCTTGTTCCTGCTGGCTCTGAGGGCAAGGAATCAAAAAAAAAAACA?CAACCAAAAACAAACACCACAAAAAAACAAAAAAAAACAACAAAAAAAAAAACAA?A?AACAACAAAACAAAAACCCACAAAACAAAACAA?AACACAAAAAAACACAAA?C?AACACCAAACACACAAACACACACACAACAAC?ACCAAAACAACACCCAAACACAAACAAACAAACAAAAC?CCCAAAACCACCAACAACACAAAACAAAAAAAACAAACAAAACAAAACAAAA??????????AAAAAAACAACCCAAC??????????????????????????????????????????AACA???????????????????????????????????????????????????????????????????????????????C?ACACACCCCCCAAAACCAAAACCAAA?CAAACCAC?????????????????????????????????????????????????????????????????????????????????????????????????????????????????????????????????AAAAAACCACAACACAAACACCCCAACCAACACCACCCACCCA?ACACCACAAAAACAC?????????????CCAAAAAACACCAAAAAAACACACAACA?CACAACACACC?CAAACAACAAACCCCCCCCCCCCCCCCCCCCCAAAAAAAAAAAAACAAA?????????????????????????????????????????????AAAAAAAAACCCCCCCCCC
Eubalaena_australis	GAAGTGAAGAAACAAGGTTGATGATTAGCAT---------------------------GAATTCAGTATC-------------------CTGTGTGTTCTAATGGCTAACAGGT------TCAGGTTGTCTTTAAGCTTTG--TGTTTAAGATAATATTCACTTACATTCATAACGATAAACAAT-TCGTTAGTATCTCTGCTGCACCTTCAGCCTTTGAATTAA----GGGGATAATAAAATAGCTTTGTAATGACAAAGTTTGTATTT----TAAAGCAGGTGT--TAGCACCTTCAGCGGTTTTAGATTAGATGTAAACAAAGCAGAAAGCAGAGCGTTTCAATCGTATTAAGTAGTTTCCCTTGAGAATAGGTAGGTTGGTTGGGCGGGCTTTAGCTGAGGGCCGG------GGG-CGGTATTGAGGGGAGGTGTTGGGGGCGGAGAAGTACATATTTCACTGCAAAAGCTACAGTCAGTCAGT----CCCTGGCAGAAAGAACCCTTGAATAGC-AAGATAATTTTCGTAACGCTTACACCTTACAATTTTGCTTCCTCGCCCTTTTTAAACGGTGCAGTCATACGCTTCTGCCATGTTCAGAATTGTGAACGGTGAGGATTACAGCCCAGC---GGTACAGCAACGAAATAGCCTCGACTTTGGGAAAGCCCCTTCCCTACTGTGGACGGACAATGGTGGCTCAAATGATCGGTGTGAAACTGGAGGAAATGGTAGAGAAAGCGGCCAGGACCGCGTCAAGCGACCCATGAACGCTTTCATTGTGTGGTCTCGTGATCAAAGGCGAAAGGTGGCTCTAGAGAATCCCCAAATGCAAAACTCAGAGATCAGTAAGCGCCTGGGATACGACTGGAAAATGCTTACAGAAGCCGAAAAGCAGCCATTCTTCGAGGAGGCACAGAGACTACGAGCCATGCACCGAAACAAATACCCGGGCTATAAATATCGACCTCGTCGGAAGGCCGA-GAGGCCACAGAAATTGCTTCCTGCAGACTCTTCAGTACTGTGCAGCCGAATGCACATAGAGGAGACGTTGTACCCCTTCACATACAAGGACGGTTGCGCCAAGGCCACACGTTCACGAATGGAAAGTCGGTTAAGCCACTCACAGCCCACGAACATAACCAGCTCACTCCTGCCACAGGAGCATCGCAGCAGCTGGACAAGCCTGAGCCACGATAGGGTAACCTAGGCTACGCAGACCT--GCAGACGTCCCCTTTTACTATAGTTCAGAGCCCGGACTTTCTCACGTTTATTTTCGATGCTGATTTCCTT-ACTCTCGCTGTCAAAGGCCCTATTCATCTCAGTTTTACTATTATTTCACCTGTGACTTAATTTCAAAATAAGC----CACAAAAACGTGTTTAACATGTAAAGAATTAGGACATTACAATATGACTGAACCTTTGTTTATGA---CTGCTTGAAAGAATACTAACTAG-TAAGAAAGTATCTTAACAACACTGAAACTTCTTGAGTTCAAAGGCCATCTGTTTTTCCTATTAGTGGAA--ATATTTTTATATCTAACTTTAGTTGTTCCCGAGATTGGCCATGAGATAGGCGTTCATATATGTTAGTAGTC-GGTAATCGTCAGCATAGACAATAGAATTCTCACTCTTTATGTTAAATACTGTAACTCAAAA-CTGTA---------GAGAAACACTCACGGATTTATGGTATAGGGAAAAAA-TGTCACACTTCGATGGAAATCTTCCTAACTCCTAACCCACTCCCTTGTAGACGGCCTGTTGCTTGGTCTTTTCAGCTACTTTGCAGGTCTTC---GTAAACTGCAGATAATTAGTGAATACATATGTACATTCTATCTTCTTTGACAGTTTATATTGGGTCCTCTTCCCGTTGTGGAAAAACCAGTTTTGCTGCCATTTGCAACTCAATTCCTTCAGTCCACACAAACTCTGCACGCTTCGACCTCTATTTTGAACCGATTACAACGTCTATCGGGTAAAAAGAAATCTTCAATTAGCGCCTATGGGACTCACGGTTTCGCCTCTTTTCCGAAAATTTTCTTTTAA-CAATGGCAAGAGGATGTTCCCCAGCTACAAGGTAAAAGTCACAGGCATGAACCCCAAGACCAAGTACATCCTGCTGATCGACATCGTCCCCGCGGATGACCACCGCTACAAGTTCTGTGACAACAAATGGATGGTGGCAGGGAAGGCTGAGCCGGCCATGCCCGGAAGGCTCTACGTTCACCCGGATTCTCCTGCCACTGGGGCCCACTGGATGCGGCAGCTGGTCTCCTTCCAGAAGCTGAAGCTGACAAACAACCACCTGGACCCCTTCGGCCATAACTCCATGCACAAGTACCAGCCGCGGCTACACATCGTGAAGGCTGACGAGAACAATGCTTTTGGCTCCAAAAACACAGCCTTCTGCACCCACGTGTTCCCAGAAACTTCCTTCATCTCTGTGACCTCCTACCAGAATCACAAGATCACACAGCTGAAAATTGAGAACAACCCTTTTGCCAAGGGGTTCCGGGGCAGTGACGACAGTGACCTGCGTGTGGCCCGGCTGCAGAGCAAAGAATATCCCGTGATCTCCAAAAGCATCATGAGGCAGAGGCTCGTCTCCACCCAGCTGTCATCCAAGCCTGACGTCAGCCC?CTGCATGGGGCTCACCAGGCGCTCCAACACTACCAGTACGAGAACGGGGCTCACATGCAGTTCGCTGCGGCTGAGCCCCAGGACCTTCCCCTCAACACCTTCCCAGCCCAGAGGGACTCCAGCCTCTTCTATCACTGACAGTGCCCGCCACCTGGACTTACCCTGCAAAAGATCTTATCTGGAAGCTCCCACTGCAGTGGGGGAGGATCATTATTTCCGGTCTCCCCCTCCCTACGACCAACAGATGCTAAGCCCCTCCTACTGCAGTGAGGTGACCCCACGAGAAGCCTGCATGTACTCAGGTTCAGGGACCGAGATCGCCGGGGTGTCCGGGGTGGACGACTTGCCCCCTCCCCCACTGAGCTGTAACATGTGGACGTCAGTGTCGCCGTACACGAGCTACAGTGTTCAGACCGTGGAGACTGTGCCTTACCAGTCCTTCCCCACGCACTTCACCGCCACCACTATGATGCCCCGGCTGCCCCCCATCTCGGCTCCGAGCTCCCAGCCACCCGGAAGCGCCCACTTCAGCGTCTACAATCAGCTCTCACAGTCTCAGGTCCGAGAGC---GAGAGCGGGGGCCCAGCGCCTCCTTCCCGAGGGAACGTGGCCTCCC------CGGCACGGGCACCGGCACCGCGTGCGAGCGGAAGCCGCCCTCGCCGCACCTG----------------------------------------------------------------------------------------------------?????????????????????????????????????????????????????????????????????????????????????????????????????????????????????????????????????????????????????????????????????????????????????????????????????????????????????????????????????????????????????????????????????????????????????????????????????????????????????????????????????????????????????????????????????????????????????????????????????????????????????????????????????????????????????????????????????????????????????????????????????????????????????????????????????????????????????????????????????????????????????????????????????????????????????????????????????????????????????????????????????????????????????????????????????????????????????????????????????????????????????????????????????????????????????????????????????????????????????????????????????????????????????????????????????????????????????????????????????????????????????????????????????????????????????????????????????????????????????????????????????????????????????????????????????????????????????????????????????????????????????????????????????????????????????????????????????????????????????????????????????????????????????????????????????????????????????????????????????????????????????????????????????????????????????????????????????????????????????????????????????????????????????????????CACAAAGTAAGATTACCTAAGCTTCTAGTGACAAGATATTTCTCTTGAATAGTATAATATTAGGAACTTTCAAAGATTGAAATTAAGATACTGTTGTTTCAGTATTGGGACTAAACTTTTCTAGTGTTGGGAATTTCAAGGGGTTTGTGGGGAAAGAGTATTAAATTTGACCACACAATATATGCTACAGAATCAGAAGTATAGGAATTTTATCCCAGTGGTTTCTCATTGG-CTATGAGAGGTATTATAAAGCAATTTTCATTGCTTCTATTCAAACTATAGTTTTCTAGGCTTTTTTTCCCTAAAAGTTATTATTGATTAATGTTATTGTGACAGTATGTTATCATTTAC------TTTTACCGGGAATATTCTTG--TAAAGTTGACTTTGATTTTCCACTGTTTTAAGTGGAAAAAATGAGTAGAAACGCTGAACATAAACTTTCATTTGTGCCTTATTTAATGAAAATGTA--------------------------------------GCTCTTTTAATAGAACACACAAAGGATGTGGTATCTTGGAGAGGCATATAATCTAAGCCCATAATATAGCAAAAGGAAAATTGTTCACAGGGATTTTCATGGCAAGTCAGAGTTTTTAAGCAAGTTGTAAATACCTGTTTATATTCAATTTAGCAAAATATAACTTGTTTTTAA--TTTGTTTGTTTGTTTGTTTCTGAAGTCTGTGTCAGCATTTGCTCCAATTTGCAACCCAGTGCTCTGTCCTTGGGGC????????????????????????????????????????????????????????????????????????????????????????????????????????????????????????????????????????????????????????????????????????????????????????????????????????????????????????????????????????????????????????????????????????????????????????????????????????????????????????????????????????????????????????????????????????????????????????????????????????????????????????????????????????????????????????????????????????????????????????????????????????????????????????????????????????????????????????????????????????????????????????????????????????????????????????????????????????????????????????????????????????????????????????????????????????????????????????????????????????????????????????????????????????????????????????????????????????????????????????????????????????????????????????????????????????????????????????????????????????????????????????????????????????????????????????????????????????????????????????????????????????????????????????????????????????????????????????????????????????????????????????????????????????????????????????????????????????????????????????????????????????????????????????????????????????????????????????????????????????????????????????????????????????????????????????????????????????????????????????????????????????????????????????????????????????????????????????????????????????????????????????????????????????????????????????????????????????????????????????????????????????????????????????????????????????????????????????????????????????????????????????????????????????????????????????????????????????????????????????????????????????????????????????????????????????????????????????????????????????????????????????????????????????????????????????????????????????????????????????????????????????????????????????????????????????????????????????????????????????????????????????????????????????????????????????????????????????????????????????????????????????????????????????????????????????????????????????????????????????????????????????????????????????????????????????????????????????????????????????????????????????????????????????????????????????????????????????????????????????????????????????????????????????????????????????????????????????????????????????????????????????????????????????????????????????????????????????????????????????????????????????????????????????????????????????????????????????????????????????????????????????????????????????????????????????????????????????????????????????????????????????????????????????????ATTCTCCCCTGCAGCTGACCAGGAAGATGGAAGTCACCATCAATGCCACGGTTAAGGCCCACTGCCCAATCCAAAGTTTCTTTGGTCAGTATTGGAAACTCTTTTCCGTGGCCTCTGTATCTGACAAGCCGGACTGGACTAAACCTTTGCGAAACCCACCTTTCAAGTCAGGGAACTCTCCATCAAGTATACATATCTCCGCACATT??????????????????????????????????????????????????????????????????????????????????????????????????????????????????????????????????????????????????????????????????????????????????????????????????????????????????????????????????????????????????????????????????????????????????????????????????????????????????????????????????????????????????????????????????????????????????????????????????????????????????????????????????????????????????????????????????????????????????????????????????????????????????????????????????????????????????????????????????????????????????????????????????????????????????????????????????????????????????????????????????????????????????????????????????????????????????????????????????????????????????????????????????????????????????????????????????????????????????????????????????????????????????????????????????????????????????????????????????????????????????????????????????????????????????????????????????????????????????????????????????????????????????????????????????????????????????????????????????????????????????????????????????????????????????????????????????????????????????????????????????????????????????????????????????????????????????????????????????????????????????????????????????????????????????????????????????????????????????????????????????????????????????????????????????????????????????????????????????????????????????????????????????????????????????????????????????????????????????????????????????????????????????????????????????????????????????????????????????????????????????????????????????????????????????????????????????????????????????????????????????????????????????????????????????????????????????????????????????????????????????????????????????????????????????????????????????????????????????????????????????????????????????????????????????????????????????????????????????????????????????????????????????????????????????????????????????????????????????????????????????????????????????????????????????????????????????????????????????????????????????????????????????????????????????????????????????????????????????????????????????????????????????????????????????????????????????????????????????????????????????????????????????????????????????????????????????????????????????????????????????????????????????????????????????????????????????????????????????????????????????????????????????????????????????????????????????????????????????????????????????????????????????????????????????????????????????????????????????????????????????????????????????????????????????????????????????????????????????????????????????????????????????????????????????????????????????????????????????????????????????????????????????????????????????????????????????????????????????????????????????????????????????????????????????????????????????????????????????????????????????????????????????????????????????????????????????????????????????????????????????????????????????????????????????????????????????????????????????????????????????????????????????????????????????????????????????????????????????????????????????????????????????????????????????????????????????????????????????????GCTCAACCAAGGCGGCATCCCCTGCTCTGAGCATCCAGGCCGAATCCATCCATCACCATGGCCAGAAACAGATGTTGCCGCAGCCAGAGCCGGAGCAGACGCCGCCGCC---CGAGACAAAGATGTCGCAGCCAGAGG[A C]GGCGGTGCTGCCGGAGGCGCAGG---AGAGGTGA-GGGGGTCCGCTCCGT----GGGTGGGGGCCGGGGAGCTGGGGTGGAGCTGGG------GGTTCAGCCCGTGCTGAAGTCTGCTCTCGCCCCCTCGCTCTCCGCAGTGTGCTGCCGCCGCTACACCACGGTAAGGTGTGCAAGACGGTAAGCGCCCAGTAGCAAGACCACCACACTCCTGCC---------TGAACCACTACCAGCCTTCAAGACCCTCTTGCCACATCTCGAACATGCCACCGTTC[C T]GATGAAATGAACAGGAGCCTGCCAGC-?CCATAACTGCTGGAGCTTCATGCATAGGAAGTTTAGCAGTGCCCCGTGTGAGGCTTACTCCCCAAGGAATGCAACCATGGAGTGGTCCTCCCACACAACATCCTGTGACATCTGCCACACTGCCCATCAGGGACTCAAGAGGAAGGGTCATCAGCCAAGCACGCAGCTCAGCAAAAAACTCAGAACTGTGATTGACCGAGCTCGAGAAGTCCGTCGGCGCAAGAGGAGAGCTCAGGCCAGGATCAGCAACAAGGAACTGATGAAGAAGATTGCCAACTGCAGTAAGATACATCTCAGTACCCAGCTCCTGGCAGTGGACTTCCCGGCGCACTTTGTGAAATCTATCTCCTGCCAGATTTGTGAACACATTCTGGCGGACCCTGTAGAGACCAGCTGTAAGCATGTATTTTG[C T]AGGATCTGCATTCTCAGATGCCTCAAAGTCATGGGAAGCTATTGTCCTTCTTGCCGGTACCCCTGCTTCCCTACTGACCTGGAGAGTCCAGTGAAATCTTTTCTGAGCATCTTGAATACCCTGATGGTGAAATGTCCAGCCAAAGAGTGCAATGAGGAGGTCAGCTTGGAAAAATATAATCACCATGTCTCAAGCCACAAGGAATCGAAAGAGACTTTCGTGCATATTAATAAAGGGGGCCGGCCCCGCCAGCATCTCCTGTCCCTGACCCGGAGGGCTCAGAAACACCGTCTGAGGGAGCTCAAGCTGCAAGTCAAGGCTTTCGCTGACAAAGAAGAAGGTGGAGATGTGAAGTCAGTGTGCCTGACCTTGTTCCTGCTGGCTCTGAGGGCAAGGAATAAAAAAACAAAC?A?CAACCAAAAACAACCACCACAAAAAAACAAAAAAAAACAA?CAAAAAACAAACAA?A?AAAAACAAAACACAAACCCAAAACAC?CAACAA?AACACAAAAAAAAACAAA?C?AACACCAAC?ACC?AAACACACACC?AACAAC?CCCAAAACAC?ACCCAAACACAAACAAACAAACAAAAC?CCCAAAACCACCAACAACACAAAAC????????????????????????????????????????????????????????????????????????????????????????????????????????????????????????????????????????????????????????????????????????????????????????AACACC????????????CAAA?CAAAAAAC????????????????????????????????CCCCACAAAC?ACCAAAAACC?CCAAAACACAAAACCACCCAACCAAAC?C?AAACACAAAAAACCACAAA??????????????????????????AAAAACCCAAAACACA???????????????????????????????????????????????????????????????????????????????????????????ACACC?CAAACAACAAACCCCCCCCCCAAAAAAAAAAAAAAAAAAAAAACCAAAA?????????????????????????????????????????????AAAAAAAAACCCCCCCCCC
Eubalaena_glacialis	????????????????????????????????????????????????????????????????????????????????????????????????????????????????????????????????????????????????????????????????????????????????????????????????????????????????????????????????????????????????????????????????????????????????????????????????????????????????????????????????????????????????????????????????????????????????????????????????????????????????????????????????????????????????????????????????????????????????????????????????????????????????????????????????????????????????????????????????????????????????????????????????????????????????????????????????????????????????????????????????????????????????????????????????????????????????????????????????????????????????????????????????????????????????????????????????????????????????????????????????????????????????????????????????????????????????????????????????????????????????????????????????????????????????????????????????????????????????????????????????????????????????????????????????????????????????????????????????????????????????????????????????????????????????????????????????????????????????????????????????????????????????????????????????????????????????????????????????????????????????????????????????????????????????????????????????????????????????????????????????????????????????????????????????????????????????????????????????????????????????????????????????????????????????????????????????????????????????????????????????????????????????????????????????????????????????????????????????????????????????????????????????????????????????????????????????????????????????????????????????????????????????????????????????????????????????????????????????????????????????????????????????????????????????????????????????????????????????????????????????????????????????????????????????????????????????????????????????????????????????????????????????????????????????????????????????????????????????????????????????????????????????????????????????????????????????????????????????????????????????????????????????????????????????????????????????????????????????????????????????????????????????????????????????????????????????????????????????????????????????????????????????????????????????????????????????????????????????????????????????????????????????????????????????????????????????????????????????????????????????????????????????????????????????????????????????????????????????????????????????????????????????????????????????????????????????????????????????????????????????????????????????????????????????????????????????????????????????????????????????????????????????????????????????????????????????????????????????????????????????????????????????????????????????????????????????????????????????????????????????????????????????????????????????????????????????????????????????????????????????????????????????????????????????????????????????????????????????????????????????????????????????????????????????????????????????????????????????????????????????????????????????????????????????????????????????????????????????????????????????????????????????????????????????????????????????????????????????????????????????????????????????????????????????????????????????????????????????????????????????????????????????????????????????????????????????????????????????????????????????????????????????????????????????????????????????????????????????????????????????????????????????????????????????????????????????????????????????????????????????????????????????????????????????????????????????????????????????????????????????????????????????????????????????????????????????????????????????????????????????????????????????????????????????????????????????????????????????????????????????????????????????????????????????????????????????????????????????????????????????????????????????????????????????????????????????????????????????????????????????????????????????????????????????????????????????????????????????????????????????????????????????????????????????????????????????????????????????????????????????????????????????????????????????????????????????????????????????????????????????????????????????????????????????????????????????????????????????????????????????????????????????????????????????????????????????????????????????????????????????????????????????????????????????????????????????????????????????????????????????????????????????????????????????????????????????????????????????????????????????????????????????????????????????????????????????????????????????????????????????????????????????????????????????????????????????????????????????????????????????????????????????????????????????????????????????????????????????????????????????????????????????????????????????????????????????????????????????????????????????????????????????????????????????????CACAAAGTAAGATTACCTAAGCTTCTAGTGACAAGATATTTCTCTTGAATAGTATAATATTAGGAACTTTCAAAGATTGAAATTAAGATACTGTTGTTTCAGTATTGGGACTAAACTTTTCTAGTGTTGGGAATTTCAAGGGGTTTGTGGGGAAAGAGTATTAAATTTGACCACACAATATATGCTACAGAATCAGAAGTATAGGAATTTTATCCCAGTGGTTTCTCATTGG-CTATGAGAGGTATTATAAAGCAATTTTCATTGCTTCTATTCAAACTATAGTTTTCTAGGCTTTTTTTCCCTAAAAGTTATTATTGATTAATGTTATTGTGACAGTATGTTATCATTTAC------TTTTACCGGGAATATTCTTG--TAAAGTTGACTTTGATTTTCCACT-TTTTAAGTGGAAAAAATGAGTAGAAACGCTGAACATAAACTTTCATTTGTGCCTTATTTAATGAAAATGTA--------------------------------------GCTCTTTTAATAGAACACACAAAGGATGTGGTATCTTGGAGAGGCATATAATCTAAGCCCATAATATAGCAAAAGGAAAATTGTTCACAGGGATTTTCATGGCAAGTCAGAGTTTTTAAGCAAGTTGTAAATACCTGTTTATATTCAATTTAGCAAAATATAACTTGTTTTTAA--TTTGTTTGTTTGTTTGTTTCTGAAGTCTGTGTCAGCATTTGCTCCAATTTGCAACCCAGTGCTCTGTCCTTGGGGC????????????????????????????????????????????????????????????????????????????????????????????????????????????????????????????????????????????????????????????????????????????????????????????????????????????????????????????????????????????????????????????????????????????????????????????????????????????????????????????????????????????????????????????????????????????????????????????????????????????????????????????????????????????????????????????????????????????????????????????????????????????????????????????????????????????????????????????????????????????????????????????????????????????????????????????????????????????????????????????????????????????????????????????????????????????????????????????????????????????????????????????????????????????????????????????????????????????????????????????????????????????????????????????????????????????????????????????????????????????????????????????????????????????????????????????????????????????????????????????????????????????????????????????????????????????????????????????????????????????????????????????????????????????????????????????????????????????????????????????????????????????????????????????????????????????????????????????????????????????????????????????????????????????????????????????????????????????????????????????????????????????????????????????????????????????????????????????????????????????????????????????????????????????????????????????????????????????????????????????????????????????????????????????????????????????????????????????????????????????????????????????????????????????????????????????????????????????????????????????????????????????????????????????????????????????????????????????????????????????????????????????????????????????????????????????????????????????????????????????????????????????????????????????????????????????????????????????????????????????????????????????????????????????????????????????????????????????????????????????????????????????????????????????????????????????????????????????????????????????????????????????????????????????????????????????????????????????????????????????????????????????????????????????????????????????????????????????????????????????????????????????????????????????????????????????????????????????????????????????????????????????????????????????????????????????????????????????????????????????????????????????????????????????????????????????????????????????????????????????????????????????????????????????????????????????????????????????????????????????????????????????????????????????????????????????????????????????????????????????????????????????????????????????????????????????????????????????????????????????????????????????????????????????????????????????????????????????????????????????????????????????????????????????????????????????????????????????????????????????????????????????????????????????????????????????????????????????????????????????????????????????????????????????????????????????????????????????????????????????????????????????????????????????????????????????????????????????????????????????????????????????????????????????????????????????????????????????????????????????????????????????????????????????????????????????????????????????????????????????????????????????????????????????????????????????????????????????????????????????????????????????????????????????????????????????????????????????????????????????????????????????????????????????????????????????????????????????????????????????????????????????????????????????????????????????????????????????????????????????????????????????????????????????????????????????????????????????????????????????????????????????????????????????????????????????????????????????????????????????????????????????????????????????????????????????????????????????????????????????????????????????????????????????????????????????????????????????????????????????????????????????????????????????????????????????????????????????????????????????????????????????????????????????????????????????????????????????????????????????????????????????????????????????????????????????????????????????????????????????????????????????????????????????????????????????????????????????????????????????????????????????????????????????????????????????????????????????????????????????????????????????????????????????????????????????????????????????????????????????????????????????????????????????????????????????????????????????????????????????????????????????????????????????????????????????????????????????????????????????????????????????????????????????????????????????????????????????????????????????????????????????????????????????????????????????????????????????????????????????????????????????????????????????????????????????????????????????????????????????????????????????????????????????????????????????????????????????????????????????????????????????????????????????????????????????????????????????????AAGAAGAAGAAAGGAAAGAAAAAGAAACATCC[C T]ATATTTCCCCCGAAAACCACAGAGCCATGATATTCTCACTAGCAATTTGCTGATGATACACTGAGTGTCAGTAAAGAACATGGGTGGTGG-AGAGCAAAATCCCATTTGTAGTGTGTGATTCACTTTTTCAGTCTCAGACACAGCTGAGAACTTGGTGAGAAGCTGGACATTTGTGGTTAAGCAGTAGTTGTTCCCAAAACCACAGGTCTTCAAGGATTACTGTGTAGAATCAGGTGGTTCCTGCTGGGCCTGGGGTACTGGGGATATCTGAGGGCGAGGCAGATATTGCAGGCGTGGCTGGAGATGCCTGGCTCCTCGGGCTGCCGGGAAGCAGGCCTTGTGGGCCTTGCTTTGCCCC-ACATGGTTAGGGCCACGGCTAGACCTTCTCTGTCCGTTTAGGTGTGAAACCATTCCAGTGTAAAACTTGTCAGCGAAAGTTCTCCCGGTCTGACCATCTGAAGACCCACACCAGGACTCATACAGGTAAAACA???????????????????????????????????????????????????????????????????????????????????????????????????????????????????????????????????????????????????????????????????????????????????????????????????????????????????????????????????????????????????????????????????????????????????????????????????????????????????????????????????????????????????????????????????????????????????????????????????????????????????????????????????????????????????GCTCAACCAAGGCGGCATCCCCTGCTCTGAGCATCCAGGCCGAATCCATCCATCACCATGGCCAGAAACAGATGTTGCCGCAGCCAGAGCCGGAGCAGACGCCGCCGCC---CGAGACAAAGATGTCGCAGCCAGAGGCGGCGGTGCTGCCGGAGGCGCAGG---AGAGGTGA-GGGGGTCCGCTCCGT----GGGTGGGGGCCGGGGAGCTGGGGTGGAGCTGGG------GGTTCAGCCCGTGCTGAAGTCTGCTCTCGCCCCCTCGCTCTCCGCAGTGTGCTGCCGCCGCTACACCACGGTAAGGTGTGCAAGACGGTAAGCGCCCAGTAGCAAGACCACCACACTCCTGCC---------TGAACCACTACCAGCCTTCAAGACCCTCTTGCCACATCTCGAACATGCCACCGTTCCGATGAAATGAACAGGAGCCTGCCAGC-?CCATAACTGCTGGAGCTTCATGCATAGGAAGTTTAGCAGTGCCCCGTGTGAGGCTTACTCCCCAAGGAATGCAACCATGGAGTGGTCCTCCCACACAACATCCTGTGACATCTGCCACACTGCCCGTCAGGGACTCAAGAGGAAGGGTCATCAGCCAAGCGCGCAGCTCAGCAAAAAACTCAGAACTGTGATTGACCGAGCTCGAGAAGTCCGTCGGCGCAAGAGGAGAGCTCAGGCCAGGATCAGCAACAAGGAACTGATGAAGAAGATTGCCAACTGCAGTAAGATACATCTCAGTACCCAGCTCCTGGCAGTGGACTTCCCGGCGCACTTTGTGAAATCTATCTCCTGCCAGATTTGTGAACACATTCTGGCGGACCCTGTAGAGACCAGCTGTAAGCATGTATTTTGCAGGATCTGCATTCTCAGATGCCTCAAAGTCATGGGAAGCTATTGTCCTTCTTGCCGGTACCCCTGCTTCCCTACTGACCTGGAGAGTCCAGTGAAGTCTTTTCTGAGCATCTTGAATACCCTGATGGTGAAATGTCCAGCCAAAGAGTGCAATGAGGAGGTCAGCTTGGAAAAATATAATCACCATGTCTCAAGCCACAAGGAATCGAGAGAGACTTTCGTGCATATTAATAAAGGGGGCCGGCCCCGCCAGCATCTCCTGTCCCTGACCCGGAGGGCTCAGAAGCACCGCCTGAGGGAGCTCAAGCTGCAAGTCAAGGCTTTCGCTGACAAAGAAGAAGGTGGAGATGTGAAGTCAGTGTGCCTGACCTTGTTCCTGCTGGCTCTGAGGGCAAGGAAT???????????????????????????????????????????????????????????????????????????????????????????????????????????????????????????????????????????????????????????????????????????????CAAA???AAACAAACAAACAAAAC?CCCAAAACCACCAACAACACAAAAC?????????AAACAAAACAAAAC??????????????AAAAAAACAACCCAAC?????????????????????????????????????????????????????????????????????????????????????????????????????????????????????????????C???????????CAAAAACAAAAA??????????????????????????????????????????????????????????????????????????????????????????????????????????????????????????????????????????????AAAAACCCACAACACA???????????????????????????????????????????????????????????????????????????CAC?????????????ACACC?CAAACAACAAAC?????????????????????????????????????????????????????????????????????????????????????????????????????
Eubalaena_japonica	GAAGTGAAGAAACAAGGTTGATGATTAGCAT---------------------------GAATTCAGTATC-------------------CTGTGTGTTCTAATGGCTAACAGGT------TCAGGTTGTCTTTAAGCTTTG--TGTTTAAGATAATATTCACTTACATTCATAACGATAAACAAT-TCGTTAGTATCTCTGCTGCACCTTCAGCCTTTGAATTAA----GGGGATAATAAAATAGCTTTGTAATGACAAAGTTTGTATTT----TAAAGCAGGTGT--TAGCACCTTCAGCGGTTTTAGATTAGATGTAAACAAAGCAGAAAGCAGAGCGTTTCAATCGTATTAAGTAGTTTCCCTTGAGAATAGGTAGGTTGGTTGGGCGGGCTTTAGCTGAGGGCCGG------GGG-CGGTATTGAGGGGAGGTGTTGGGGGCGGAGAAGTACATATTTCACTGCAAAAGCTATAGTCAGTCAGT----CCCTGGCAGAAAGAACCCTTGAATAGC-AAGATAATTTTCGTAACGCTTACACCTTACAATTTTGCTTCCTCGCCCTTTTTAAACGGTGCAGTCATACGCTTCTGCCATGTTCAGAATTGTGAACGGTGAGGATTACAGCCCAGC---GGTACAGCAACGAAATAGCCTCGACTTTGGGAAAGCCCCTTCCCTACTGTGGACGGACAATGGTGGCTCAAATGATCGGTGTGAAACTGGAGGAAATGGTAGAGAAAGCGGCCAGGACCGCGTCAAGCGACCCATGAACGCTTTCATTGTGTGGTCTCGTGATCAAAGGCGAAAGGTGGCTCTAGAGAATCCCCAAATGCAAAACTCAGAGATCAGTAAGCGCCTGGGATACGACTGGAAAATGCTTACAGAAGCCGAAAAGCAGCCATTCTTCGAGGAGGCACAGAGACTACGAGCCATGCACCGAAACAAATACCCGGGCTATAAATATCGACCTCGTCGGAAGGCCAA-GAGGCCACAGAAATTGCTTCCTGCAGACTCTTCAGTACTGTGCAGCCGAATGCACATAGAGGAGACGTTGTACCCCTTCACATACAAGGACGGTTGCGCCAAGGCCACACGTTCACGAATGGAAAGTCGGTTAAGCCACTCACAGCCCACGAACATAACCAGCTCACTCCTGCCACAGGAGCATCGCAGCAGCTGGACAAGCCTGAGCCACGATAGGGTAACCTAGGCTACGCAGACCT--GCAGACGTCCCCTTTTACTATAGTTCAGAGCCCGGACTTTCTCACGTTTATTTTCGATGCTGATTTCCTT-ACTCTCGCTGTCAAAGGCCCTATTCATCTCAGTTTTACTATTATTTCACCTGTGACTTAATTTCAAAATAAGC----CACAAAAACGTGTTTAACATGTAAAGAATTAGGACATTACAATATGACTGAACCTTTGTTTATGA---CTGCTTGAAAGAATACTAACTAG-TAAGAAAGTATCTTAACAACACTGAAACTTCTTGAGTTCAAAGGCCATCTGTTTTTCCTATTAGTGGAA--ATATTTTTATATCTAACTTTAGTTGTTCCCGAGATTGGCCATGAGATAGGCGTTCATATATGTTAGTAGTC-GGTAATCGTCAGCATAGACAATAGAATTCTCACTCTTTATGTTAAATACTGTAACTCAAAA-CTGTA---------GAGAAACACTCACGGATTTATGGTATAGGGAAAAAA-TGTCACACTTCGATGGAAATCTTCCTAACTCCTAACCCACTCCCTTGTAGACGGCCTGTTGCTTGGTCTTTTCAGCTACTTTGCAGGTCTTC---GTAAACTGCAGATAATTAGTGAATACATATGTACATTCTATCTTCTTTGACAGTTTATATTGGGTCCTCTTCCCGTTGTGGAAAAACCAGTTTTGCTGCCATTTGCAACTCAATTCCTTCAGTCCACACAAACTCTGCACGCTTCGACCTCTATTTTGAACCGATTACAACGTCTATCGGGTAAAAAGAAATCTTCAATTAGCGCCTATGGGACTCACGGTTTCGCCTCTTTTCCGAAAATTTTCTTTTAA-CAATGGCAAGAGGATGTTCCCCAGCTACAAGGTAAAAGTCACAGGCATGAACCCCAAGACCAAGTACATCCTGCTGATCGACATCATCCCTGCGGATGACCACCGCTACAAGTTCTGTGACAACAAATGGATGGTGGCAGGGAAGGCTGAGCCGGCCATGCCCGGAAGGCTCTACGTTCACCCGGATTCTCCTGCCACTGGGGCCCACTGGATGCGGCAGCTGGTCTCCTTCCAGAAGCTGAAGCTGACAAACAACCACCTGGACCCCTTCGGCCATAACTCCATGCACAAGTACCAGCCGCGGCTACACATCGTGAAGGCTGACGAGAACAATGCTTTTGGCTCCAAAAACACAGCCTTCTGCACCCACGTGTTCCCAGAAACTTCCTTCATCTCTGTGACCTCCTACCAGAATCACAAGATCACACAGCTGAAAATTGAGAACAACCCTTTTGCCAAGGGGTTCCGGGGCAGTGACGACAGTGACCTGCGTGTGGCCCGGCTGCAGAGCAAAGAATATCCCGTGATCTCCAAAAGCATCATGAGGCAGAGGCTCGTCTCCACCCAGCTGTCATCCAAGCCTGACGTCAGCCC?CTGCATGGGGCTCACCAGGCGCTCCAACACTACCAGTACGAGAACGGGGCTCACATGCAGTTCGCTGCGGCTGAGCCCCAGGACCTTCCCCTCAACACCTTCCCAGCCCAGAGGGACTCCAGCCTCTTCTATCACTGACAGTGCCCGCCACCTGGACTTACCCTGCAAAAGATCTTATCTGGAAGCTCCCACTGCAGTGGGGGAGGATCATTATTTCCGGTCTCCCCCTCCCTACGACCAACAGATGCTAAGCCCCTCCTACTGCAGTGAGGTGACCCCACGAGAAGCCTGCATGTACTCAGGTTCAGGGACCGAGATCGCCGGGGTGTCCGGGGTGGACGACTTGCCCCCTCCCCCACTGAGCTGTAACATGTGGACGTCAGTGTCGCCGTACACGAGCTACAGTGTTCAGACCGTGGAGACTGTGCCTTACCAGTCCTTCCCCACGCACTTCACCGCCACCACTATGATGCCCCGGCTGCCCCCCATCTCGGCTCCGAGCTCCCAGCCACCCGGAAGCGCCCACTTCAGCGTCTACAATCAGCTCTCACAGTCTCAGGTCCGAGAGC---GAGAGCGGGGGCCCAGCGCCTCCTTCCCGAGGGAACGTGGCCTCCC------CGGCACGGGCACCGGCACCGCGTGCGAGCGGAAGCCGCCCTCGCCGCACCTGAATGCTGCCAACGAGTTTCTCTACTCGCAGAGCTTCTCCTTGTCCCGGGAAGCCTCCTTA----------------------------------------??????????????????????????????????????????????????????????????????????????????????????????????????????????????????????????????????????????????????????????????????????????????????????????????????????????????????????????????????????????????????????????????????????????????????????????????????????????????????????????????????????????????????????????????????????????????????????????????????????????????????????????????????????????????????????????????????????????????????????????????????????????????????????????????????????????????????????????????????????????????????????????????????????????????????????????????????????????????????????????????????????????????????????????????????????????????????????????????????????????????????????????????????????????????????????????????????????????????????????????????????????????????????????????????????????????????????????????????????????????????????????????????????????????????????????????????????????????????????????????????????????????????????????????????????????????????????????????????????????????????????????????????????????????????????????????????????????????????????????????????????????????????????????????????????????????????????????????????????????????????????????????????????????????????????????????????????????????????????????????????????????????????????????????????????????????????????????????????????????????????????????????????????????????????????????????????????????????????????????????????????????????????????????????????????????????????????????????????????????????????????????????????????????????????????????????????????????????????????????????????????????????????????????????????????????????????????????????????????????????????????????????????????????????????????????????????????????????????????????????????????????????????????????????????????????????????????????????????????????????????????????????????????????????????????????????????????????????????????????????????????????????????????????????????????????????????????????????????????????????????????????????????????????????????????????????????????????????????????????????????????????????????????AGATTCATGATGGCACATAATCACAATATCATAGTGACAAAGAACTCGAAGAGACCTCTCTTGACAGGTACATCAAGACCTAGGGCTGCCCATCACAAGAAGATGATGTCGCCCAGAGGATACACTTAGGCTGTTCCAAGACCAGGACCCTCTATTGCCTTTGCCAGCCCCAGGCACCCACTGCAAATCCTCTTGCATTCTGTTTACCTTTGACCACTGTTA-CAACTAATCCTGAAGGGGCCACTCAGAGCCAGTGAGTGATGGGAGCTCTGGCTGGTAGACACAGATTGAGCAATA----GGTTGACCTTTCTA-CCATCAGTACAAGAATCAGCAACATCAAGCTGGTGTTCTGGAGTCTTCTAGGAGTCTTTTTAAAACTACTACTAGTTTATAATTTATCATGT-----GCCAGTTGCTCTT--TAAG-ACTTTTACATTCTCTGGTGTAATCCCTGCAACAACCCTAAGAAGTAAGCATCATTATTCCTACTT----GATAGGTGAGAAAACAGAAGCAGCTAGCCCAGGGTCACTTAGTAAATGATGAAATCATATCCTCCATATTTTGGACAAAATGTTTATAATTTTTT--TTATGTGCACTGATAATCCACTCTCTCCTTTTGCCCGTGCAATTCTGTAATTAGAGGCTTGATGGCAGTGTGGATT?AAGGAGATGGTCCAGAACCTTATGGTGCTGAGGTGCGACCGGGGCCAGGG-CTGGGCGCTGGGGGG-CCCTGCTGCTGCCCCCTCGGACGCCCACC-AGCCTTCACCCTGCCCCTCCTGCAGGTTTGCCAACAGGATCTTCGGCCCCATCTGGAACCGGGACAACATCGCCTGCGTCATTCTCACCTTCAAAGAGCCCTTTGGCACTGAGGGTCGTGGGGGCTACTTCGATGAATTTGGGATCATCCGGTGAGAGCCTGGTTCCCCTTCCTGGG-AGATGGGCGGGGG-GCCATCCCGCCACCC-TGCAGGGTCGCCTCTTCCTGTTTTGG----------------------------CAGCAGGAGTGTCTGAGCAGTCAG---------------GAGTGGTCACGGTCTTCTTCCTTGCCTTAAGGGGACCTGGCAGACACTGGGGACCAGGAAACAAGCCCAGT----------------------TTCAGGCCCTGAGCCCCCAGAACCTGGCCAACGAGGAGAG-CCTTAGCTCACTGTCCGCTCCTTCCTCCCGCCAGGGATGTGATGCAGAA?????????????????????????????????????????????????????????????????????????????????????????????????????????????????????????????????????????????????????????????????????????????????????????????????????????????????????????????????????????????????????????????????????????????????????????????????????????????????????????????????????????????????????????????????????????????????????????????????????????????????????????????????????????????????????????????????????????????????????????????????????????????????????????????????????????????????????????????????????????????????????????????????????????????????????????????????????????????????????????????????????ACTTGAAGATGGTGGCTTCTAAAACTAGTGAATGTGTGATGTCTTCAACATCAAGTCCTGAAAAAGGTAAGACATATAAGCATTTCTAATATAAGTATAAAAAGCAAGTTTGAATCTTATATGTATAGGTAAGACTCTACCTTTGACTCAAATATATGTGTAGCTAGGGAAAGA--------TGTGTGTATGTCTAATATAAAAGCAAATATCAGTGGCATGAAAGAAACAAACAGTTGTAGATTTGTTGGTGTTCAAGCCAAAACAACACTTA--------------------TTGTGCATGAGTAAACAATATATGAGATAGTCAT--ATTTTTATCTGATATTTGCTAGTAATGTACAATTATATTATTCTTCACCTCCAGTCTTCTTAATGTCCCCTTCTCAAATCTGAATAATCTAGATTTGGGAAGCAGAGCTGGAAAGTACTCTGATATTGCACTTCACCTTTTGAGGACTCTGTAATTTATGTAAATCACCATGCAACACTGACACATTATTGCTTTCTATTTAGATTCCAGAGTCAGTGTCACAAAACCATTTATGTTACCCCCTGTTGCAGC???????????????????????????????????????????????????????????????????????????????????????????????????????????????????????????????????????????????????????????????????????????????????????????????????????????????????????????????????????????????????????????????????????????????????????????????????????????????????????????????????????????????????????????????????????????????????????????????????????????????????????????????????????????????????????????????????????????????????????????????????????????????????????????????????????????????????????????????????????????????????????????????????????????????????????????????????????????????????????????????????????????????????????????????????????????????????????????????????????????????????????????????????????????????????????????????????????????????????????????????????????????????????????????????????????????????????????????????????????????????????????????????????????????????????????????????????????????????????????????????????????????????????????????????????????????????????????????????????????????????????????????????????????????????????????????????????????????????????????????????????????????????????????????????????????????????????????????????????????????????????????????????????????????????????????????????????????????????????????????????????????????????????????????????????????????????????????????????????????????????????????????????????????????????????????????????????????????????????????????????????????????????????????????????????????????????????????????????????????????????????????????????????????????????????ATTGGAATGACGGGTGAGGAATGGGGTCTGGGAGGTCATGGGCTCAGGGGACAGTGGCTGCTG--CCAGCAGTGACACTGTATGCTTGATGCACCCAGGGCCATCCTAGGTTTTGTGAATAAGCAACAGGCCCATGACCTGCTCATCAACAAGCCCGACGGGACCTTCTTGTTGCGCTTTAGCGACTCAGAAATAGGGGGCATCACCATTGCCTGGAAGTTTGACTCTCGTGAGTTCCCTACGT-GCCCACTCTCTAGCCCCAGTGGCCCTGTCTTCCATTTCCTTGTTCCCTATTCTCCATCAGGCCTGCATCCTTAGAAGGTATCCGGTGGGAAAGATGGGAACTGAGCTTGGAGGGTGGGAGGAGTGTTGCTCAGAAGCACATTCCCTCTCTGTTGTTTTCCACTTGGGAGAACCTAAAATCATC[A G]GCCTCC-TGGACTCCAGAACTGCCGGACGAGTC----------------------CTTCTCTGCCCTGACCCAGCCTTGTTGGTATCTGCTCGCCCGTGGTCGTTTCCTTGCCCTATGCC----GAGAAGCACAGGGGTGGGGCTGC-AGTGCAGGCTAGTAAAAGCCCTGATGTCTCTGCAAGCCTGCCCCGAAGCCCCACAGCTCTGATCCTCCTCCTGAGGGCGGTGGGTTGT-GGAATGAGCTTGGCCTTTTCACAGCTGACCGTAACCTGTGGAATCTGAAGCCGTTTACCACGCGGGATTTCTCCATCCGGTCCCTGGCCGACCGGCTGGGGGACCTGAGCTATCTCATCTACGTGTTTCCCGACC??????????????????????????????????????????????????????????????????????????????????????????????????????????????????????????????????????????????????????????????????????????????????????????????????????????????????????????????????????????????????????????????????????????????????????????????????????????????????????????????????????????????????????????????????????????????????????????????????????????????????????????????????????????????????????????????????????????????????????????????????????????????????????????????????????????????ACCACCAAATCATTCCCGTGGTATCCCAGCAGGCT------------GCCCTGCAGCCTCATCACCACTTCCCCATGGTGCCAGCCCAGCAGCCCGCGGTCCCCCGGCAAACCATGGTGCCAGTTCCTGGCCAGCACTCCATGACTCCAAGCCAACCCCACCAGCCACACCTCCCTGCGCCCGCCCAGCA---------------GCCCGTCCAGCCGCAGCCTCACCCGCCCCTGCTG---------------------------------------------------------------------------------------------------CCCCAGCCGCCTCTGCCTCCG------ATGTTCCCCATGCAGCCCCTGCCCCC-CATGCTTCCTGACCTGCCTCTGGAGGCTTGGCCAGCAACAGACGCTCAACCAAGGCGGCATCCCCTGCTCTGAGCATCCAGGCCGAATCCATCCATCACCATGGCCAGAAACAGATGTTGCCGCAGCCAGAGCCGGAGCAGACGCCGCCGCC---CGAGACAAAGATGTCGCAGCCAGAGG[A C]GGCGGTGCTGCCGGAGGCGCAGG---AGAGGTGA-GGGGGTCCGCTCCGT----GG[G T]TGGGGGCCGGGGAGCTGGGGTGGAGCTGGG------GGTTCAGCCCGTGCTGAAGTCTGCTCTCGCCCCCTCGCTCTCCGCAGTGTGCTGCCGCCGCTACACCACGGTAAGGTGTGCAAGACGGTAAGCGCCCAGTAGCAAGACCACCACACTCCTGCC---------TGAACCACTACCAGCCTTCAAGACCCTCTTGCCACATCTCGAACATGCCACCGTTCCGATGAAATGAACAGGAGCCTGCCAGC-?CCATAACTGCTGGAGCTTCATGCATAGGAAGTTTAGCAGTGCCCCGTGTGAGGCTTACTCCCCAAGGAATGCAACCATGGAGTGGTCCTCCCACACAACATCCTGTGACATCTGCCACACTGCCCGTCAGGGACTCAAGAGGAAGGGTCATCAGCCAAGCGCGCAGCTCAGCAAAAAACTCAGAACTGTGATTGACCGAGCTCGAGAAGTCCGTCGGCGCAAGAGGAGAGCTCAGGCCAGGATCAGCAACAAG[C G]AACTGATGAAGAAGATTGCCAACTGCAGTAAGATACATCTCAGTACCCAGCTCCTGGCAGTGGACTTCCCGGCGCACTTTGTGAAATCTATCTCCTGCCAGATTTGTGAACACATTCTGGCGGACCCTGTAGAGACCAGCTGTAAGCATGTATTTTGCAGGATCTGCATTCTCAGATGCCTCAAAGTCATGGGAAGCTATTGTCCTTCTTGCCGGTACCCCTGCTTCCCTACTGACCTGGAGAGTCCAGTGAAGTCTTTTCTGAGCATCTTGAATACCCTGATGGTGAAATGTCCAGCCAAAGAGTGCAATGAGGAGGTCAGCTTGGAAAAATATAATCACCATGTCTCAAGCCACAAGGAATCGAGAGAGACTTTCGTGCATATTAATAAAGGGGGCCGGCCCCGCCAGCATCTCCTGTCCCTGACCCGGAGGGCTCAGAAGCACCGCCTGAGGGAGCTCAAGCTGCAAGTCAAGGCTTTCGCTGACAAAGAAGAAGGTGGAGATGTGAAGTCAGTGTGCCTGACCTTGTTCCTGCTGGCTCTGAGGGCAAGGAATAAAAAAACAAAC?A?CAACCAAAAACAACCACCACAAAAAAACAAAAAAAAACAA?CAAAAAACAAACAA?A?AAAAACAAAACACAAACCAAAAACAC?CAACAA?AACACAAAAAAAAACAAA?C?AACACCAAC?ACC?AAACACACACC?AACAAC?ACCAAAACAC?ACCCAAACAC???????????????????????????????????????????????????????????????????????????????????????????????????????????????????????????????????????????????????????????????????????????????????????????????????????????????????????????????ACACAACACC????????????CAAA?CAAAAAAC????????????????????????CCAAAACCCCCCACAAAC?ACCAAAAACC?CCAAAACACAAAACCACCCAACCAAAC?C?AAACACAAAAAACCACAAA??????????????????????????????????????????AACACCC?CCCCAACACCACCCACCCC?ACACCA??????????????????????CCAAAAAACACCAACAACA???ACAACA?CACAACACACC?CAAACAACAAAC?????????????????????????????????????????????????????????????????????????????????????????????????????
Megaptera_novaeangliae	GAAGTGAAGAAACAAGTTTGATGATTAGCAT---------------------------GAATTCGGTATC-------------------CTGTGTGTTCTAACGGCTAACAGGT------TCAGGTTGTCTTTAAGCTTTG--TGTTTAAGGTAATATTCACTTACATTCATAACGATAAACAAT-TCGTTAGTATCTCTGCTGCACCTTCAGCCTTTGAATTAA----GGGGATAATAAAATAGCTTTGTAATGACAAAGTCTGTATTT----TAAAGCAGGTGT--TAGCACCTTCAGCGGTTTT-GATTAGATGTAAACAAAGCAGAAAGCAGAGCGTTTCAATCGTATTAAATAGTTTCCCTTGAGAATAGGTAGGTTGGTTGGGCGGGCTTTAGCTGAGGGCCGG------GGG-CGGTATTGAGGGGAGGTGTTGGGGGCGGAGAAGTACATATTTCACTGCAAAAGCTATAGTCAGTCAGT----CCCTGGCAGAAATAACCCTTGCATAGC-AAGATAATTTTCGTAACGCTTACACCTTCCAATTTTGCTTCCTCACCCTTTTTAAACGGTGCAATCATACGCTTCTGCCATGTTCAGAATTGTGAACGGTGAGGATTACAGCCCAGC---GGTACAGCAACGAAATAGCCTCGACTTTGGGAAAGCCCCTTCCCTACTGTGGACGGACCATGGTGGCTCAAATGATCGGTGTGAAACTGGAGGAAATGGTAGAGAGAGCGGCCAGGACCGCGTCAAGCGACCCATGAACGCTTTCATTGTGTGGTCTCGTGATCAAAGGCGAAAGGTGGCTCTAGAGAATCCCCAAATGCAAAACTCAGAGATCAGTAAGCGCTTGGGATACGACTGGAAAATGCTTACAGAAGCTGAAAAGCAGCCATTCTTCGAGGAGGCACAGAGACTACGAGCCATGCACCGAGACAAATACCCGGGCTATAAATATCGACCTCGTCGGAAGGCCAA-GAGGTCACAGAAATTGCTTCCTGCAGACTCTTCAGTACTGTGCAGCCGAATGCACATAGAGGAGACGTTGTACCCCTTCACATACAAGGACGGTTGCGCCAAGGCCACACGTTCACGAATGGAAAGTCGGTTAAGCCGCTCACAGCCCACGAACACAGCCAGCTCACTCCTGCCACAGGAGCATCGCAGCAGCTGGACAAGCCTGAGCCACAATAGGGTAACCTAGGCTACGCAGACCT--GCAGACGTCCCCTTTTACTATAGTTCAGAGCCCGAACTTTCTCACGTTTATTTTCGATGCTGATTTCCTT-ACTCTCGCTGTCAAAGGCCCTATTCATCTCAATTTTACTATTATTTCACCTGTGACTTAATTTCAAAATAAGC----CACATAAACATGTTTAACATGTAAAGAATTAGGACATTACAATATGACTGAACCTTTGTTTATGA---CCGCTTGAAAGAATACTAACTAG-TAAGAAAGTATCTTAACAACACTGAAACTTCTTGAGTTCAAAGGCCATCTGTTTTTCCTATTAGTGGAA--ATATTTTTATATCTAATTTTAGTTGTTCCCGAGATTGGCCATGAGATAGGCGTTCATATATGTTAGTAGTCCGGTAATCGTCAGCATAGACAATAGAATTCTCACTCTTTATTTTAAATACTGTAACTCAAAA-CTATA---------GAGAAACACTCACGGAGTTATGGTATAGGGAAAAAA-TGTCGCACTTCGATGGAAATCTTCCTAACTCCTAACCCACTCCCTCGTAGACGGCCTGTTGCTTGGTCTTTTCAGCTGCTTTGCAGGTCTTC---GTAAACTGCAGATAATTAGTGAATACATATGTACATTCTATCTTCTTTGACAGTTTATATTGGGTCCTCCTCCCGTTGTGGAAAAACCAGTTTTGCTGCCATTTGCAACTCAATTCCTTCAGTCCACACAAACTCTGCACGCTTCGACCTCTATTTTGAACCGATTATAACGTCTATCGGGTAAAAAGAAATCTTTAATTAGCTCCTGTGGGACTCACGGTTTCGCCTCTTTTCCGAAAATTTTCTTTTAA-CAATGGCAAGAGGATGTTCCCCAGCTACAAGGTAAAAGTCACAGGCATGAACCCCAAGACCAAGTACATCCTGCTGATCGACATCGTCCCCGCGGATGACCACCGCTACAAGTTCTGTGACAACAAATGGATGGTGGCAGGGAAGGCTGAGCCGGCCATGCCCGGAAGGCTCTACGTTCACCCGGATTCTCCTGCCACTGGGGCCCACTGGATGCGGCAGCTGGTCTCCTTCCAGAAGCTGAAGCTGACAAACAACCACCTGGACCCCTTCGGCCATAACTCCATGCACAAGTACCAGCCGCGGCTACACATCGTGAAGGCTGACGAGAACAATGCTTTTGGCTCCAAAAACACAGCCTTCTGCACCCACGTGTTCCCAGAAACTTCCTTCATCTCTGTGACCTCCTACCAGAATCACAAGATCACACAGCTGAAAATTGAGAACAACCCTTTTGCCAAGGGGTTCCGGGGCAGTGACGACAGTGACCTGCGTGTGGCCCGGCTGCAGAGCAAAGAATATCCCGTGATCTCCAAAAGCATCATGAGGCAGAGGCTCGTTTCCACCCAGCTGTCATCCAAGCCTGACGTCAGCCCCCTGCATGGGGCTCACCAGGCGCTCCAGCACTACCAGTACGAGAACGGGGCTCACATGCAGTTCGCTGCGGCTGAGCCCCAGGACCTTCCCCTCAACACCTTCCCAGCCCAGAGGGACTCCAGCCTCTTCTATCACTGACAGTGCCCGCCACCTGGACTTACCCTGCAAAAGATCTTAT?TGGAAGCTCCCACTGCAGTGGGGGAGGATCATTATTTCCGGTCTCCCCCTCCCTACGACCAACAGATGCTAAGCCCCTCCTACTGCAGTGAGGTGACCCCACGAGAAGCCTGCATGTACTCAGGTTCAGGGACCGAGATCGCCGGGGTGTCCGGGGTGGACGACTTGCCCCCTCCCCCACTGAGCTGTAACATGTGGACGTCAGTGTCGCCGTACACGAGCTACAGCGTTCAGACCGTGGAGACTGTGCCTTACCAGTCCTTCCCCACGCACTTCACCGCCACCACTATGATGCCCCGGCTGCCCCCCATCTCGGCTCCGAGCTCCCAGCCGCCCGGAAGCGCCCACTTCAGCGTCTACAATCAGCTCTCACAGTCTCAGGTCCGAGAGC---GAGAGCGGGGGCCCAGCGCCTCCTTCCCGAGGGAGCGCGGCCTCCC------CGGCACGGGCACCGGCACCGCGTGCGAGCGGAAGCCGCCCTCGCCGCACCTGAATGCTGCCAACGAGTTTCTCTACTCGCAGAGCTTCTCCTTGTCCCGGGAAGCCTCCTTACAGTATCATTCAGGAATGGGGACTGTCGAGAACTGGACTG??????????????????????????????????????????????????????????????????????????????????????????????????????????????????????????????????????????????????????????????????????????????????????????????????????????????????????????????????????????????????????????????????????????????????????????????????????????????????????????????????????????????????????????????????????????????????????????????????????????????????????????????????????????????????????????????????????????????????????????????????????????????????????????????????????????????????????????????????????????????????????????????????????????????????????????????????????????????????????????????????????????????????????????????????????????????????????????????????????????????????????????????????????????????????????????????????????????????????????????????????????????????????????????????????????????????????????????????????????????????????????????????????????????????????????????????????????????????????????????????????????????????????????????????????????????????????????????????????????????????????????????????????????????????????????????????????????????????????????????????????????????????????????????????????????????????????????????????????????????????????????????????????????????????????????????????????????????????????????CATGGAGCTCTGATTTGTGCTTTGAAGAATCCTGGAAAATACAAAGTAAGATTACCTAAGCTTCTAGTGACAAGCTATTTCTCTTGAATAGTATAATATTAGGAACTTTCAAAGATTGAAATTAAGATACTGTTGTTTTAGTATTGGGACTAAACTTTTCTAGTATTGGGAATTTCAAGGGGTTTGTGGGGAAAGAGTATTAAATTTGACCACACAATGTATGCTACAGAATCAGAAGTATAGGAATTTTATCCCAGTGGTTTCTCATTGGTCTGTGAGAGGTATTATAAAGCAATTTTCATTGCTTCTATTCAAACTATAGTTTTCTAGGCTTTTTTTCCCTGAAAGTTATTATTGATTAATGTTATTGTGACAGTATGTTATCATTTAC------TTTTACCGGGACTATTCTTG--TAAAGTTGACTTTGATTTTCCACTGTTTTGAGTGGAAAAAATGAATAGAAATGCTGAACATAAACTTTCATTTGTGCCTTATTTAATGAAAATGTA--------------------------------------GCTCTTTTAATAGAACACACAAAGGATGTGGTATCTTGGAGAGGCATATAATCTAAGCCCATAATATAGCACAAGGAAAATTGTTCACAGGGATTTTCATGGCAAGTCAGAGTTTTTAAGCAAGTTGTAAATACCTGTTCATATTCAATTTAGCAAAATATAACTTGTTTTTAA--TTTGTTTGTTCGTTTGTTTCTGAAGTCTGTGTCAGCATTTGCTCCAATCTGCAACCCAGTGCTCTGTCCTTGGGGCAAAAAAGCCTTTAGTGGATATTTAG[A G]TTCATGATTGCACATAATCACAATATCATAGTGACAAAGAACTCGAAGAGACCTCTCTTGACAGGTACATCAAGACCTAGGGCTGCCCATCACAAGAAGATGATGTCACCCAGAGGATACACTTAGGCTGTTCCAAGACCAGGACCCTCTATTGCCTTTGCCAGCCCCAGGCACCCACTGCAAATCCTCTTGCATTCTGTTTACCTTTGACCACTGTTAACAACTAATCCTGAAGGGGCCACTCAGAGCCAGTGAGTGATGGGAGCTCTGGCTGGTAGACACAGATTGAGCAATA----GGTTGACCTTTCTA-CCATCAGTACAAGAGTCAGCAACATCAAGCTGGTGTTCTGGAGTCTTCTAGGAGTCTTTTTAAAACTACTACTAGTTTATAATTTATCATGT-----GCCAGTTGCTCTT-TTAAGTACTTTTACATTCTCTGGTGTAATCCCTGCAACAACCCTAAGAAGTAAGCATCATTATTCCTACTT----GATAGGTGAGAAAACTGAAGCAGCTAGCCCAGGGTCACTTAGTAAATGATGAAATCATATCCTCCATATTTTGTACAAAATGTTTATAATTTTTT--TTATGTGCACTGATAATCCACTCTCTCCTTTTGCCCGTGCAATTGTGTAATTAGAGGCTTGATGGCAGTGTGGATT?AAGGAGATGGTCCAGAACCTTATGGTGCTGAGGTGCGACTGGGGCCAGGG-CTGGGCGCTGGGGGG-CCCTGCTGCTGCCCCCTTGGACGCCCACC-AGCCTTCACCCTGCCCCTCCTGCAGGTTTGCCAACAGGATCTTCGGCCCCATCTGGAACCGGGACAACATCGCCTGCATCATTCTCACCTTCAAAGAGCCCTTTGGCACTGAGGGTCGTGGGGGCTACTTCGATGAATTTGGGATCATCCGGTGAGAGCCTGGTTCCCCTTCCTGGG-AGATGGGCGGGGG-GCCATCCCGCCACCC-TGCAGGGTCGCCTCTTCCCGTTTTGG----------------------------CAGCAGGAGTGTCTGAGCAGTCAG---------------GAGTGGTCACGGCCTTCTTCCTTGCCTTAAGGGGACCTGGCAGACACTGGGGACCAGGAAACAAGCCCAGT----------------------TTAAGGCCCTGAGCCCCCAGAACCTGGCCAACAAGGAGGGGCCTTAGCTCACCGTCCGCTCCTTCCTCCCGCCAGGGATGTGATGCAGAA?????????????????????????????????????????????????????????????????????????????????????????????????????????????????????????????????????????????????????????????????????????????????????????????????????????????????????????????????????????????????????????????????????????????????????????????????????????????????????????????????????????????????????????????????????????????????????????????????????????????????????????????????????????????????????????????????????????????????????????????????????????????????????????????????????????????????????????????????????????????????????????????????????????????????????????????????????????????????????????????????????ACTTGAAGATGGTGGCTTCTAAAACTAGTGAATGTGTGATGTCTTCAACATCAAGTCCTGAAAAAGGTAAGACATATAAGCATTTCTAATATAAGTATAAAAAGCAAGTTTGAATCTTATATGTATAGGTAAGAATCTACCTTTGACTCAAATATATGTGTAGCTAGGGAAAGA--------TGTGTGTATGTCTAATATAAAAGCAAATATCAGTGGCATGAAAGAAACAAACAGTTGTAGATTTGTTGGTGTTCAAGCCAAAACAACACTTA--------------------TTGTGCATGAGTAAACAATATATGAGATAGTCAT--ATTTTTATCTGATATTTGCTAGTAATGTACAATTATATTATTCTTCACCTCCAGTCTTCTTAATGTCCCCTTCTCAAATCTGAATAATCTAGATTTGGGAAGCAGACCTGGAAAGTACTCTGATATTGCACTTCACCTTTTGAGGACTCTGTAATTTATGTAAATCACCATGCAACACTGACACATTATTGCTTTCTATTTAGATTCCAGAGTCAGTGTCACAAAACCATTTATGTTACCCCCTGTTGCAGCATTCTCCCCTGCAGCTGACCAGGAAGATGGAAGTCACCATCAATGCCACGGTTAAGGCCCGCTGCCCAATCCAAAGTTTCTTTGGTCAGTATTGGAAACTCTTTTCCGTGGCCTCTGTATCTGACAAGCCGGACTGGACTAAACCTTTGCAAAACCCACCTTTCAGGTCAGAGAACTCTCCATCAAGTATACATATCTCCGCACATTGAGACCTATTTCTCCAAAAACTACCAGGACTATGAGTATCTCATCAATGTGTAAGTACCTACTGTCCCACGCAAACCC--------------TGTCTATCTTGGAGATACAGAACTCATCAGTACCTTAGTGACTAGTAGGGGATTGGTGTGGGGCCAGACAAGATTCCTGGATCTTCCTTCTGTGTGCAGGTTCTACCTGTGCCACATCTGAAGCCCTGAATGAAGGGAAAGTGCCACATTCAGAGGGGGAGGTCTGCCTGCCTGCCAGCCCACTCCTAACCACACCCACCCCACCCTTGCTTTGTCCCACATGTTTTAATTTCTGCTAGGTAGGGTTAACATGGACAGAGTTGGAGCCTCTGAAGTGGTCCGTATAAAGAACTCGGCGGAGGCACAATGACTAGACAGAGTGGGGCTGCTTCTCTTGGTTTACCACACCGCTTGAGTCCGCTCAGGCACAGTACTAAGCCTCTCCTGTTCCTAGGGCAAGTTAGACTCCTCTTCTTTCATCCCTCTTCCTTCTTGCCTAGGTCCTCTCTACTCTCTCCTCTGAGGGAGCATCT-CTGAAGGGTCAGGTCAAGGAGAGTAGTGCCCCGGTTCTTCAGGTTACAGGGTAAACCAGGTGTTGGGGAGGAGCA-------------------------TCTTCTTTTACTTCAATAAAGATAAGGTAGAAGCACAGAGGAAGAACCTAGTGATCCCTCTAAAGAATCCCTAGCCTTGTTTAGGTGCCCACTCAAGGGTCCAACTAACTTATGCAGCAAGGGAACTGGGTCCTCAATTCATTAGATTTTCTGGCTTTTTGTCTGTCTGTTAATGTAGGATCCATGCTTTCCAGTATGTCATCTATGGAACTGCCTCTTTCTTCTTCCTTTAT?????????????????????????????????????????????????????????????????????????????????????????????????????????????????????????????????????????????????????????????????????????????????????????????????????????????????????????????????????????????????????????????????????????????????????????????????????????????????????????????????????????????????????????????????????????????????????????????????????????????????????????????????????????????????????????????????ATTGGAATGACGGGTGAGGAATGGGGTCTGGGAGGTCATGGGCTCAGGGGACAGTGGCTGCTG--CCAGCAGTGACACTGTATGCTTGATGCACCCAGGGCCATCCTAGGTTTTGTGAATAAGCAACAGGCCCATGACCTGCTCATCAACAAGCCCGACGGCACCTTCTTGTTGCGCTTTAGCGACTCAGAAATAGGGGGCATCACCATTGCCTGGAAGTTTGACTCTCGTGAGTTCCCTACGT-GCCCACACTCTAGCCCCAGTGGCCCTGTCTTCCATTTCCTTGTTCCCTGTTCTCCATCAGGCCTGCATCCTTAGAAGGTAT[C G]C[A G]GTGGGAAAGATGGGAACTGAGCTTGGAGGGTGGGAGGAGTGTTGCTCAGAAGCACATTCCCTCTCTGTTGTTTTCCACTTGGGAGAACCTAAAATAATTGGCCTCC-TGGACTCCAGAACTGCCGGGC[A G]AGTC----------------------CTTCTCTGCGCTGACCCAGCCTTGTTGGTATCTGCTCGCCCGTGGTCATTTCCTTGCCCTATGCC----GAGAAGCACAGGGGTGTGGCTGC-AGTGCAGGCTAGTAAAAGCCCTGATGTCTCTGCAAGCCTGCCCCGAAGCCCCACAGCTCTGATCTTCCTCCCGAGGGCGGTGGGTTGTCGGAATGAGCTTGGCCTTTTCACAGCTGACCGTAACCTGTGGAATCTGAAGCCGTTCACCACGCGGGATTTCTCCATCCGGTCCCTGGCCGACCGGCTGGGGGACCTGAGCTATCTCATCTACGTGTTTCCCGACCAAGAAGAAGAAAGGAAAGAAAAAGAAACATCCCATATTTCCCCTGAAAACCACAGAGCCATGATATTCCCACTAGCAGTTTGCTGATGATACACTGAGTGTCAGTAAAGAACGTGGGTGGTGG-AGAGCAAAATCCCATTTGTAGTGTGTGATTCACTTTTTCAGTCTCAGACACAACTGAGACCTTGGTGAGAAGCTGGACATTTGTGGTTACGCAGTAGTTGTTCCCAAGACCACAGGTCTTCAAGGATTACTGTGTAGAATCAGGCGGTTCCTGCTGGGCCTGGGGTGCTGGGGAAATCTGAGGGCGAGGCAGATATTGCAGGCGTGGCTGGAGATGCCTGGCTCCTCGGGCCGCCGGGAAGCAGGCCTTGTGGGCCTTGCTTTGCCCC-ACATGGTTAGGGCCACGGCTAGACCTTCTCTGTCCG?????????????????????????????????????????????????????????????????????????????????????????????????ACCATCAAATCATTCCCGTGGGATCCCAGCAGGCT------------GCCCTGCCGCCTCATCACCACTTCCCCATGGTGCCAGCCCAGCAGCCCGCGGTCCCGCAGCAAACCATGGTGCCAGTTCCTGGCCAGCACGCCACGACTCCAAGCCAACCCCACCAGCCACACCTCCCTGCGCCCGCCCAGCA---------------GCCCGTCCAGCCGCAGCCTCACCCGCCCCTGCTG---------------------------------------------------------------------------------------------------CCCCAGCCGCCTCTGCCTCCG------ATGTTCCGCATGCAGCCCCTGCCCCC-CATGCTTCCTGACCTGCCTCTGGAGGCTTGGCCAGCAACAGACGCTCAACCAAGGCGGTATCCCCTGCTCTGAGCATCCAGGCCGAATCCATCCATCACCATGGCCAGAAACAGTTGTTGCCGCAGCCCGAGCCGGAGCAGACGCCGCCGCC---CGAGACAAAGACGTCGCAGCCAGAGGAGGCGGTGCTGCCAGAGGCGCAGG---AGAGGTGA-GGGGGTCCGCTCCGT----GGGTGGGGGCCGGGGAGCTGGGGTGGAGCTGGG------GGTTCAGCCCGTGCTGAAGTCTGCTCTCGCCCCCTCGCTCTCCGCAGTGTGCTGCCGCCGCTACACCACTGTAAGGTGTGCAAGACAGTAAGCGCCCAGTAG[C T]AAGACCACCACACTCCTGCC---------TGAACCACTACCAGCCTTCAAGACCCTCTTGCCACATCTCGAACATGCCACCGTTCCAATGAAATGAACAGGAGCCTGCCAGC-?CCATAACTGCTGGAGCTTCATGCACAGGAAATTTAGCAGTGCCCCGTGTGAGGCTTACTCCCCAAGGAATGCAACCATGGAGTGGTCCTCCCACACAACATCCTGTGACATCTGCCACACTGCCCGTCAGGGACTCAAGAGGAAGGGTCATCAGCCAAGCGTGCAGCTCAGCAAAAAACTCAGAACTGTGATTGACCGAGCTCGAGAAGTCCGTCGGCGCAAGAGGAGAGCCCAGGCCAGGATCAACAACAAGGAACTGATGAAGAAGATCGCCAACTGCAGTAAGATACATCTCAGTACCCAGCTCCTGGCAGTGGACTTCCCGGCGCACTTTGTGAAATCTATCTCCTGCCAAATTTGTGAACACATTCTGGCAGACCCTGTAGAGACCAGCTGTAAGCATGTATTTTGCAGGATCTGCATTCTCAGATGCCTCAAAGTCATGGGAAGCTATTGTCCTTCTTGCCGGTACCCCTGCTTCCCTACTGACCTGGAGAGTCCAGTGAAGTCTTTTCTGAGCATCTTGAATACCCTGATGGTGAAATGTCCAGCCAAAGAGTGCAATGAGGAGGTCAGCTTGGAAAAATATAATCACCATGTCTCAAGCCACAAGGAATCGAAAGAGACTTTCGTGCATATTAATAAAGGGGGCCGGCCCCGCCAGCATCTCCTGTCCCTGACCCGGAGGGCTCAGAAGCACCGTCTGAGGGAGCTCAAGCTGCAAGTCAAGGCTTTCGCTGACAAAGAAGAAGGTGGAGATGTGAAGTCAGTGTGCCTGACCTTGTTCCTGCTGGCTCTGAGGGCAAGGAATCAAAAAACAAAACA?CAACCAAAAACAACCACCACAAAAAAACAAC?AAAAACAACAAAAAAAAAAAAAAAAAAACAACAAAACAACAACCCAAAAAACCAAACAA?AACACAAAAAAAAACAAA?C?AACACCAAACACACAAACACACACC?AACAAC?ACCAAAACAC?ACCCAAACACAAACAAACAACCAAAAC?CCCAAAACCACCAACAACACACAACAACCAAAACAC??AAAACAAAACAAAAAAAAACAAAAAAAAAAACAACCCAAC??????????????????????????????????????????AACACCAAAAACAAACAAA?C??ACCCCCAAAAAAAAAAAAAAAAAAC??ACAAAACCAAAC??CCCACAACCCCCACAAAAAC?ACACACCACCCAAACACAAAAACAAA?CAAAAAAC????????????????????????????????CCCCACAAAC?ACCACAAACC?CCAAAACACAAAACCACCCAACAAAAC?C?AAACACAAAAAACCACAAA??????????????????????????AAAAAACCAAAACACAAAAACCCCAACCAACACCACCCACCCA?ACACCACAAAAACAC?????????????CCAAAAAACACCAACAAAACACACAACA?CACAACACACC?CAAACAACAAACCCCCCCCCCCCCCCCCCCCCCCCAAAAAAAAAAAAACCCAAAAAAAAAAAAAAAAAAAAACCCCCCCCCACCACCAAA??AAAAAAAAAAACCCCCCCCCC
Physeter_macrocephalus	GAAGTGAAGAAACAAGGATGATGATTAGCAT---------------------------GAATTCAGTATC-------------------CTGTGTGTTCTAATGGCTAACAGGT------TCAGGTTGTCTTTAAGCTTTG--TGTTTAAGATAATACTCACTTACATTCGTAACGATAAACAAT-TCGTTAGTATCTCTGCTGCACCTTCATCCTTTGAATTAA----GGGGATAATAAAATAGCTTTATAATGGCAACGTTTGTATTT----TAAAGCAGGTGT--TAGCACCTTCAGCCGTTTT-GATTACATGTAAACAAAGCAGAAAGCAGAGCGTTACAATCGTATTAAGTAGTTTCCCTTGAGAATAGGTAGGTTGGTTGGGCGGGCTTTGGCTGAGGGCCCG------GGG-CGGTATTGAGGGGAGGTGCTGGGGGCGGAGAAGTACATATTTCACTGCAAAAGCTATAGTCAGTCAGT----CCCTGGTAGAAATAACCCTTGAATAGC-AAGATAATTTTCGTAACGCTTACACCTTCGAATTTTGCTTCCTCACCCTCTTTAAACGGTGCAATCATACGCTTCTGCCATGTTCAGAATTGTGAACGGTGAGGATTACAGCCCAGC---GGTACAGCAACGAAATATCCTCGACTTTGGGAAAGCCCCTTCCCTACTGTGGACGGACAATGGTAGCTCAAATGATCGGTGTGACACTGGAGGAAATGGTAGAGAGAGCGGCCAGGACCGCGTCAAGCGACCCATGAACGCTTTCATTGTGTGGTCTCGTGATCAAAGGCGAAAGGTGGCTCTGGAGAATCCCCAAATGCAAAACTCAGAGATCAGTAAGCGCCTGGGATACGACTGGAAAATGCTTACAGAAGCCGAAAAGCAGCCATTCTTCGAGGAGGCACAGAGACTACGAGCCATGCACCGAGACAAATACCCGGGCTATAAATATCACCCTCGTCGGAAGCCCAA-GAGGCCACAGGAATCGCTTCCCGCAGACTCTTCAGTACTGTGCAGCCGAACGCACATAGAGGAGACGTTGTACCCCTTCACATACAAGGACGGTTGCGCCAAGGCCACACGTTCACGAATGGAAAGCCAGTTAAGCCACTCACAGCCCACGAACATAAGCAGCTCACTCCTGCCACAGGAGCATCGCAGCAGCTGGACAATCCTGCGCCACAATAGGGTAACACAGGCTACGCAGACCT--GCGGACGTCCCCTTTTACTATAGCTCAGGGCCCGAACTTTCTCACGTTTATTTTCGATGCTGATTTCCTT-ACTCTCGCTATCAAAGGCCCTATTCATCTCAATTTTACTATTATTTCACCTGTGACTTAATTTCAAAATAAGC----CACATAAACTTGTTTAACATATAAAGAATTAGGACATTACAATATGACTGAACCTTTGTTTATGA---CTGCTTGAAAGAATACTAACTAG-TAAGAAAGCATCTTAACAACACTGAAACTGCTTGAGTTCAAAGGCCATCTGTTTTTCCTATTAGTGGAA--ATATTTTTATATCTAATTTTAGTTGTTCCCGAGATTGGCCATTAGATAGGTGTTCGTATATGTTAGTAGTCCGGTAATCGTCAGCAGAGACAATAGAATTCTCACTCTTTATTTTAAATACTGTAACTCAAAA-CTATA--GTGCTTTGAGAAACACTCACGGATTTATGGTATGGGGAAAAAA-TGTCACACTTTGATGGAAGTCTTCCTAACTCCTAAACCACTCCCTTGTAGACGGTCTGTTGCTTGGTCTTTTCAGCTACTTTGCAGGTCTTCTTCGTAAACTGCAGATAATTAGTGAATACATATGTACATTCTGTCTTCTTTGACAGTTTATATTGGGTCCTCCTCCTGTTGTGGAAAAACCGGTTTTGCTGCCATTTGCAACTCAATCCCTTCAGTCCACACAAACTCTGCATGCTTCGACCTCTATTTTGAACCGATTATAACGTCTATCGGGTAAAAATAAATCTTTAATTAGCTCCTATGGGACTCACGGTTTCGCGTCTTTTCCGAAAATTTTCTTTTAC-CAATGGCAAGAGGATGTTCCCCAGCTACAAGGTAAAAGTCACAGGCATGAACCCCAAGACCAAGTACATCCTGCTGATCGACGTCGTCCCCGCGGATGACCACCGCTACAAGTTCTGTGACAACAAATGGATGGTGGCAGGGAAGGCTGAGCCGGCCATGCCCGGAAGGCTCTACGTTCACCCGGATTCTCCTGCCACTGGGGCCCACTGGATGCGGCAGCTGGTCTCCTTCCAGAAGCTGAAGCTGACAAACAACCACCTGGACCCCTTCGGCCATAACTCCATGCACAAGTACCAGCCGCGGCTACACATCGTGAAGGCTGACGAGAACAATGCTTTTGGCTCCAAAAACACAGCCTTCTGCACCCACGTGTTCCCAGAAACTTCCTTCATCTCTGTGACCTCCTACCAGAATCACAAGATCACACAGCTGAAAATTGAGAACAACCCTTTTGCCAAGGGGTTCCGGGGCAGTGATGACAGTGACCTCCGTGTGGCCAGGCTGCAGAGCAAAGAATATCCCGTGATCTCCAAAAGCATCATGAGGCAGAGGCTCGTCTCCACACAGCTGTCATCCAAGCCTGACGTCAGCCCCCTGCATGGGGCTCACCAGGCGCTCCAACACTACCAGTACGAGAACGGGGCTCACATGCAGTTCGCTGCGGCTGAGCCCCAGGACCTTCCCCTCAACACCTTCCCAGCCCAGAGGGACTCCAGCCTCTTCTATCACTGACAGTGCCCGCCACCTGGACTTACCCTGCAAAAGATCTTACCTGGAAGCTCCCACTGCAGTGGGGGAGGATCATTATTTCCGGTCTCCCCCTCCCTACGACCAACAGATGCTGAGCCCCTCCTACTGCAGTGAGGTGACCCCACGAGAAGCCTGCATGTACTCAGGTTCAGGGACCGAGATCGCCGGGGTGTCCGGGGTGGACGACTTGCCCCCGCCCCCACTGAGCTGTAACATGTGGACGTCAGTGTCGCCGTACACGAGCTACAGCGTTCAGACCGTGGAGACTGTGCCTTACCAGTCATTCCCCACGCACTTCACCACCACCACTATGATGCCCCGGCTGCCCCCCATCTCGGCTCCGAGCTCCCAGCCGCCCGGAAGCGCCCACTTCAGCGTCTACAATCAGCTCTCACAGTCTCAGGTCCGAGAGC---GAGAGCGGGGGCCCAGCGCCTCCTTCCCGAGGGAGCGCAGCTTCCC------CGGCACCGGCACCGGCACCGCGTGCGAGCGGAAGCCGCCCTCGCCGCACCTGAATGCTGCCAACGAGTTTCTCTACTCGCAGAGCTTCTCCTTGTCCCGGGAAGCCTCCTTGCAGTATCATTCAGGAATGGGGACTGTCGAGAACTGGACTGAGATCCTGACTATGGCCTCCGGGATCTTTT-TAATGCCATTGCCACAGGCAACTACCCCTCCTGGACTTTTTACATCCAGGTCATGACATTTA-ACCAGGCAGAAACTTTCCCATTTAATCCATTTGATATTACCAAGGT--GAGTCAGTTAACAACTAAACTGTTTTCTTTTTTAAGTGTCTTTGCAACTAATTAAAAAAAA-TTGTGGTCAAGC[A G]TTCGTAAGTTGTATACAAAACACAGTGGTACCACTTAAAGAGTTTCCTAGCCTGTGAATGAGGGCTCACCAGCATTTCCCTTCCAGTTCCTGTTTGATGAGTTTACTAAGTTCATCTGGGTGGCCTGATATATTGTTATTAGCAGGGAACAAATTTTGATGAGCTGATATACTTTTGCCCAGGGAAAGACTCA[A G]TGTTTACT---GTTTACTGTTGTGAAAGTTTCAACCAATGCACTCACCTTAAGTTCTTGTCGTTTTATTGGATTCAAAAATGTTATTTTCACTTATCATCATACGTAAGCTCTGTGGCTTGAGATCTGCACCTCCTG-TTTAAATGGTCAAATGCTC[A G]AGCACAGAGGGATGGGTTTGGCTTGATGGGAAGG[C T]TGGCGTTCAAGGGGCAGCTACTGACGTAAGATGTGCCCAGTGACCCCCTAGGCCATCTTAGCAAGTCATCATATTGTGAATAACCTATTTAAAAAATAAAGATCATAATGCCAGTGGAGGGATGATCAACAGATTGAAGGGCCCCTAGATGATGGATAGCACGAACATCGTGAGTCCATGATCGTCTTACAGAAATTCTAACATATTCCTCTCTCCCAGGCGGCCGAGGAATGGAAGTACGTTGCAATGGTGATGGACCAC????????????????????????????????????????????????????????????????????????????????????????????????????????????????????????????????????????????????????????????????????????????????????????????????????????????????????????????????????????????????????????????????????????????????????????????????????????????????????????????????????????????????????????????????????????????????????????????????????????????????????????????????????????????????????????????????????????????????????????????????????????????????????????????????????????????????????????????????????????????????????????????????????????????????????????????????????????????????????????????????????????????????????????????????????????????????????????????????????????????????????????????????????????????????????????????????????????????????????????????????????????????????????????????????????????????????????????????????????????????????????????????????????????????????????????????????????????????????????????????????????????????????????????????????????????????????????????????????????????????????????????????????????????????????????????????????????????????????????????????????????????????????????????????????????????????????????????????????????????????????????????????????????????????????????????????????????????????????????????????????????????????????????????????????????????????????????????????????????????????????????????????????????????????????????????????????????????????????????????????????????????????????????????????????????????????????????????????????????????????????????????????????????????????????????????????????????????????????????????????????????????????????????????????????????????????????????????????????????????????????????????????????????????????????????????????????????????????????????????????????????????????????????????????????????????????????????????????????????????????????????????????????????????????????????????????????????????????????????????????????????????????????????????????????????????????????????????????????????????????????????????????????????????????????????????????????????????????????????????????????????????????????????????????????????????????????????????????????????????????????????????????????????????????????????????????????????????????????????????????????????????????????????????????????????????????????????????????????????????????????????????????????????????????????????????????????????????????????????????????????????????????????????????????????????????????????????????????????????????????????????????????????????????????????????????????????????????????????????????????????????????????????????????????????????????????????????????????????????????????????????????????????????????????????????????????????????????????????????????????????????????????????????????????????????????????????????????????????????????????????????????????????????????????????????????????????????????????????????????????????????????????????????????????????????????????????????????????????????????????????????????????????????????????????????????????????????????????????????????????????????????????????????????????????????????????????????????????????????????????????????????????????????????????????????????????????????????????????CATCAAGTCCTGAAAAAGGTAAGACATATAAGCATTTCTAATATACGTATAAAAAGCAAGTTTGAATCTTATATGTATAGGTAAGAACCTACCTTTGACTCAAATATATGTGTAGCTAGGGAAAGA--------TGTGTGTATGTCTAATATAAAAGCAAATATCAGTGGCATGAAAGAAACAAACAGTTGTAGATTTGTTGGTGTTCAAGCCAAAACAACACTTA--------------------TTGTGCATGAGTAAACAATATATGAGATAGTCAT--ATTTTTATCTGATATTTGCTAGTAATGTACAATTATATTATTCTTCACCTCCAGTCTTCTTAATGTCCCCTTCTCAAATCTGAATCATCTAGATTTGGGAAGCAGACCTGGAAAGTACTCTGATATTGCACTTCACCTTTTGAGGACTCTGTAATTTATGTAAATCACCATGCAACACTGACACATTATTGCTTTCTATTTAGATTCCAGAGTCAGTGTCACAAAACCATTTATGTTACCCCCTGTTGCAGCATTCTCCCCTGCAGCTGACCAGGAAGATGGAAGTCACCATCAATGCCACGGTTAAGGCCCGCTGCCCAATCCAAAAGTTCTTTGGTCAGTATTGGAAACTCTTTTACGTGGCCTCTGTATCTGACAAGCCGGACTGGACTAAACCTTTGCAAAACCCGCCTTTCAAGTCAGGGAACACTCCGTCAAGTGTGCGTATCTCCACGCATT????????????????????????????????????????????????????????????????????????????????????????????????????????????????????????????????????????????????????????????????????????????????????????????????????????????????????????????????????????????????????????????????????????????????????????????????????????????????????????????????????????????????????????????????????????????????????????????????????????????????????????????????????????????????????????????????????????????????????????????????????????????????????????????????????????????????????????????????????????????????????????????????????????????????????????????????????????????????????????????????????????????????????????????????????????????????????????????????????????????????????????????????????????????????????????????????????????????????????????????????????????????????????????????????????????????????????????????????????????????????????????????????????????????????????????????????????????????????????????????????????????????????????????????????????????????????????????????????????????????????????????????????????????????????????????????????????????????????????????????????????????????????????????????????????????????????????????????????????????????????????????????????????????????????????????????????????????????????????????????????????????????????????????????????????????????????????????????????????ATTGGAATGACGGGTGAGGAATGGGGTCTGGGAGGTCATGGGCTCAGGGGACAGTGGCTGCTG--CCAGCAGTGACACTGTATGCTTGATGCACCCAGGGCCATCCTAGGTTTTGTGAATAAGCAACAGGCCCACGACCTGCTCATCAACAAGCCCGACGGCACCTTCCTGTTGCGCTTTAGCGACTCAGAAATAGGGGGCATCACCATCGCCTGGAAGTTTGACTCTCGTGAGTTCCCTACGT-GCCCACACTCTAGCCCCAGTGGCCCTGTCTTCCATTTCCTTGTTCCCTATTCTCCATCAGGCCTGCATCCTTAGCGGGTATCCGGTGGGAAAGATGGGAACTGAGCTTGGAGGGTGGGAGGAGTGTTGCTCAGAAGCACGTTCCCTCTCTGTTGTTTTCCACTTGGGAGAACCTAAAATCCCTGGCCTCC-TGGACTCCAGAACTGCCGGGCGAGTC----------------------CTTCTCTGCCCTGACCCAGCCTTGTTGGTATCTGCTTGCCCGTGGTCATTTCCTTGCCCTATGCC----GAGGAGCACAGGGGTGGGGTTGC-AGTGCAGGCTAGTAAAAGCCCTGATGTCTCTGCAAGCCTGCCCCGAAGGCCCACAGCTCTGATCCTCCTCCCGGGGGTGGTGGGTTGTGAGAATGAGCTTGGCCTTTTCACAGCTGACCGTAACCTGTGGAATCTGAAGCCGTTCACCACGCGGGATTTCTCCATCCGGTCCCTGGCCGACCGGCTGGGGGACCTGAGCTATCTCATCTACGTGTTTCCCGACC??????????????????????????????????????????????????????????????????????????????????????????????????????????????????????????????????????????????????????????????????????????????????????????????????????????????????????????????????????????????????????????????????????????????????????????????????????????????????????????????????????????????????????????????????????????????????????????????????????????????????????????????????????????????????????????????????????????????????????????????????????????????????????????????????????????????ACCACCAAATCATTCCCGTGGTATCCCAGCAGGCT------------GCCCTGCAGCC[C T]CATCACCACTTCCCCATGGTGCCAGCCCAGCAGCCCGCGGTCCCCCAGCAAACCATGATGCCAGCTCCTGGCCAGCACTCCATGACTCCAAGCCAACCCCACCAGCCACACCTCCCTGTGCCCGCCCAGCA---------------GCCCGTCCAGCCGCAGCCTCACCCGGCCCTGCTG---------------------------------------------------------------------------------------------------CCCCAGCCGCCTCTGCCTCCG------ATGTTCCCCATGAGGCCCCTGCCCCC-CATGCTTCCTGACCTGCCTCTGGAGGCTTGGCCCGCAACAGACGCTCAACCAAGGCGGTATCCCCTGCTCTGGGCATCCAGGCCGAATCCATCCATCACCATGGCCAGAAACAGATGTTGCCGCAGCCAGAGCCGGAGCAGATGCCGCCGCC---CGAGACGAAGATGTCGCAGCCCGAGGAGGCGACGCTACCAGAGGCGGAGG---AGAGGTGA-GGGGGTCCGCTCCGT----GGGTGGGGGCCGGGGAGCT-----------GGG------GGTTCAGCCCGTGCTGAAGTCTGCTCTCGCCCCCTCGCTCTCCGCAGTGTGCTGCCGCCGCTACACCGTGACGAGGTGTGCAAGGCAGTAAGCGCCCAGTAGCAAGACCACCGCACTCCTGCC---------TGAAACACTACCAGC??????????????????????????????????????????????????????????????????????CCATAACTGCTGGAGCTTCATGCACAGGAAGTTTAGCAGTGCCCCATGTGAGGCTTACTCCCCAAGGAATGCAACCATGGAATGGTCCTCCCACACAACATCCTGTGGCGTCTGCCACATTGCCCGTCAGGGACTCAAGAGGAAGGGTCATCAGCCAAGCACGCAGCTCAGCAAAAAACTCAGAACGGTGATTGACCGAGCTCGAGAAGTCCGTCGGCGCAAGAGGAGAGCTCAGGCCAGGATCAGCAGCAAGGAACTGATGAAGAAGGTCGCCAACTGCAGCAAGATACATCTCAGTACCCAGCTCCTGGCAGTGGACTTCCCGGCGCACTTTGTGAAATCTATCTCCTGCCAGATTTGTGAACACATTCTGGCGGACCCTGTAGAGACCAGCTGTAAGCATGTATTTTGCAGGATCTGCATTCTCAGATGCCTCAAAGTCATGGGAAGCTATTGTCCTTCTTGCCGGTACCCCTGCTTCTCTACTGACCTGGAGAGTCCAGTGAAGTCTTTTCTGAGCATCTTGAATACCCTGACGGTGAAATGTCCAGCCAAAGAGTGCAATGAGGAGGTCAGCTTGGAAAAATATAATCACCACGTCTCAAGCCACAAGGAATCGAAAGAGACTTTCGTGCATATTAATAAAGGGGGCCGGCCCCGCCAGCATCTCCTGTCCCTGACCCGGAGGGCTCAGAAGCACCGTCTGCGGGAGCTCAAGCTGCAAGTCAAGGCTTTCGCTGACAAAGAAGAAGGTGGGGATGTGAAGGCAGTGTGCCTGACCTTGTTCCTGCTGGCTCTGAGGGCAAGGAATCAACAAACAAAACA?CAACCAAACACAAACACCAAAAAAAAACAAA?CAAAACAA?CAAAAAACAAAAAAAACAACAAAAAAA?CAAAACCCA?CAAACAAAAAAAAAACACAAAAAACAACAAAAAAAACAACACACACACAAACACACAAC?ACCAAC?ACCAAAAAAC?ACCCAAACACCAACCAA?CAA?CAAAC?CCCAAAACCACAAACAACACACAAC?????????????????????????????????????AAAAAAAAAACCCAACACAACCAA??CAAACAAACAACA?ACCCCAACCACACCCCCAAACACCAAAAACAAAAAAAAACAACCCCCAAAAAAAC?AAAAAAAAC???ACAAAACCAAACAACCAAAAACCCAAACACAAAC?ACACCCCACC??AAAACAAA??CCAC?CAAAAAACAAACAAACCCCC?CAAAAACACCACCAAAACCCCCCACAAAC?ACCACAAACC?CCAAAACACAAAACCACCCAACAAAACCAAAAACAAAAAAAACCACAAACCCCAACACAAAA?????????????????????????????????????????????????????????ACACCA??????????????????????CCAAAAAACACCAACAAAA???ACAACA?CACAACACACC?CAC?CAACAAA?CCCCAAAAAAAAAAAAAAAAAAAAAAAAAAAAAAAA?CCCCCAAAAAAAAAAAAAAAACCAA????????????????????CCCCCCCCCAAAAAAAAAA

& [dna]

Balaena_mysticetus	ATGACCAACATCCGAAAAACACACCCACTAATAAAAATTATTAATGACGCCTTCATCGACCTCCCCACCCCATCAAATATCTCTTCATGATGAAACTTCGGTTCCCTACTTGGCCTTTGCCTGATTATACAAATCCTAACAGGCCTATTCCTAGCAATACACTACACACCAGATACAACAACCGCCTTCTCATCAATTACACACATCTGTCGAGACGTAAACTACGGTTGAATCATCCGATATCTACATGCAAATGGAGCCTCCATATTCTTCATCTGCCTCTACGCTCACATAGGACGTGGCCTATACTATGGCTCCCACGCCTTTCAAGAAACATGAAACATTGGGGTAATCCTACTATTCACAGTCATAGCCACTGCATTCGTGGGCTATGTCTTACCCTGAGGACAAATATCATTTTGAGGCGCAACCGTCATCACCAATCTCCTATCAGCAATCCCGTACGTCGGCAATACCTTAGTCGAATGAATCTGAGGTGGTTTCTCCGTAGACAAAGCAACACTAACACGCTTCTTTGCCTTTCACTTCATCCTTCCTTTCATCATCCTAGCATTAGCAATTGTCCACCTCCTATTCCTCCACGAAACAGGATCTAACAATCCCACAGGCATTCCATCCGACATAGACAAAATTCCATTCCACCCCTATTACACAATCAAAGATATCCTAGGCGCCCTACTACTAATCCTAGCCCTACTAATACTAACCCTATTCGCACCCGACCTGCTCGGAGACCCCGATAACTACACCCCAGCAAACCCCCTCAGCACCCCAGCACACATCAAACCAGAGTGATATTTCCTATTTGCATACGCAATCCTACGATCAATTCCTAACAAATTAGGCGGAGTCCTAGCCCTGTTACTCTCAATCCTAATCTTAGCCTTCATCCCAATACTCCATACATCCAAACAACGAAGTATGATATTCCGACCCTTCAGCCAATTCCTATTCTGAATATTAGTCGCAGATCTACTAACCCTAACATGAATCGGCGGCCAACCCGTGGAACACCCCTATGTGATCGTCGGCCAATTCGCATCCATCCTTTACTTTCTCCTAATCCTAGTTCTAATACCAGTAGCTAGTCTTATCGAAAATAAACTCATAAAATGAAGA???TAAAGGTTTGGTCCCAGCCTTTCTATTAGTTCTAAACAGACTTACACATGCGAGCATCTACATCCCGGTGAGAACGCCCTCTAAATCATCAAGGATCAAAAGGAGCGGGTATCAAGCACACTAACACTAGTAGCTCACAACGCCTCGCTTA-GCCACACCCCCACGGGACACAGCAGTGATAAAAATTAAGCCATGAACGAAAGTTTGACTAAGTCATGTTTAC--AAGGGTTGGTAAACTTCGTGCCAGCCACCGCGGTCATACGATTAACCCAAATTAATAGAAACACGGCGTAAAGAGTGTTAAGGAGTCACG--TAAAAT-AAAGTCAAGCCTTAATTAAGCTGTAAAAAGCCCTAATTAA-AACTAAGCCAAACTACGAAAGTGACTTTAATATAATCTGATTACACGACAGCTAAGACCCAAACTGGGATTAGATACCCCACTATGCTTAGCCATAAACTCTAATAGTCAC-AAAACAAGACTACTCGCCAGAGTACTACTAGCAATAGCCTAAAACTCAAAGGACTTGGCGGTGCTTCATACCCCCCTAGAGGAGCCTGTTCTATAAACGATAAACCCCGATCAACCTCACCAACCCTTGCTACTCCAGTCTATATACCGCCATCTTCAGCAAACCCTAAAAG-GGAACGAAAGTAAGCATAACCATCCTA-CATAAAAACGTTAGGTCAAGGTGTAACCTATGGGTTGGGAAGAAATGGGCTACATTTTCTA--TATTA-AGAACATTCCTT-ATACTCACACGAAAGTTTTTATGAAACTTAAAAACCAAAGGAGGATTTAGTAGTAAATCAAGAGCAGAGTGCTTGATTGAACAAGGCCATGGAG-CACGCACACACCGCCCGTCACCCTCCTCAAGTACCCTAGCAA--AGCCCCAGTTCGTTAACTCACGCCAAGCAATC-ATACGAGAGGAGACAAGTCGTAACAAGGTAAGCATACCGGAAGGTGTGCTTGGATGAATACCAATTCTAGCCCACACCCTCCCCA-------------CTTCTACTACTACAAACCAATCAAATAAAACATTCACCATACATTTTAAAGTATAGGAGATAGAAATTTAATT-ACCAGTGGCGCTATAGAGATAGTACCGTAAGGGAAAGATGAAAGA-A-AACCTAAAAGTAGTAAAAAGCAAAGCTTACCCCTTGTACCTTTTGCATAATGACTTAACTAGTA-ATAACTTAGCAAAGAGACCTTAAGTTAAATTACCCGAAACCAGACGAGCTACTTATGAGCAGTAT-TTA-GAACGAACTCATCTATGTGGCAAAATAGTGAGAAGACTTATAAGTAGAGGTGAAAAGCCTAACGAGCCTGGTGATAGCTGGTTGTCCATGAAAAGAATCTCAGTTCAACGTTAAATAATACTAA-AAGCT-ATGCCAAGCCTCAACGTATATTTAATTGTTAGTCTAAAAAGGTACAGCTTTTTAGA-AATGGGTACAACCTTGACTAGAGAGTA--AAATAAACAT--ATCCCATAGTTGGCTTAAAAGCAGGCCATCAATTAAGAAAGCGTTCAAGCTCAACAACAAAA-CAATGTTTTAATTCCAACATTAAACAAAT-CAACTCCTAGCTTAATTACTGGACTAATCTATACAAATATAGAAGCAATACTGTTAACATGAGTAACAAGAAA--TTTTTCTCCTTGCACAAGCTTACATCAGTAGCTGATAGTACACTGATAATTAACAGCAAATAAATA-AAACCCAACACTAAAACATTTATTTAA-ACACTGTTAACCCAACACAGGCGTGCAT-TAAGGAAAGATTAAAAAAAGTAAAAGGAACTCGGCAAACACAAACCCCGCCTGTTTACCAAAAACATCACCTCTAGCATAACCAGTATTAGAGGCACTGCCTGCCCGGTGAC--AA-CAGTTAAACGGCCGCGGTATCCTGACCGTGCAAAGGTAGCATAATCACTTGTTCTCTAATTAAGGACTTGTATGAATGGCCACACGAGGGTTTTACTGTCTCTTACTTTTAATCAGTGAAATTGACCTCCCCGTGAAGAGGCGGGGATAATAAAATAAGACGAGAAGACCCTATGGAGCTTCAATTAATCAACCCAAAAA--TCATAACCTC-AAACCAC-CAAGGGATAA--CAAAATTTTATATGGGCTGACAATTTCGGTTGGGGTGACCTCGGAGCACAAAAA-ACCCTCCGAGTGATT--AAAGCCTAGGCCCACTAGCCAAAGCA----TAATATCACTTATTGATCCAATCTTTT--GATCAACGGAACAAGTTACCCTAGGGATAACAGCGCAATCCTATTCTAGAGTCCATATCGACAATAGGGTTTACGACCTCGATGTTGGATCAGGACATCCTAATGGTGCAGCCGCTATTAAGGGTTCGTTTGTTCAACGATTAAAGTCCTACGTGATCTGAGTTCAGACCGGAGCAATCCAGGTCGGTTTCTATCTATTACGCATTTCTCCCAGTACGAAAGGACAAGAGAAATAAGGCCAACTTCAAA-CAAGCGCCTTCAAA-TAATTAATGACCCACCCTTAACTTAATAATTAAGCGCAAAT-AAACC--TGCCCAAGAGCCAGGGCCT-TGTGACCTTAACTCATATAAATATCATTATAGCCTTTAGCATATCCCTCGTGGGCCTACTAATGTACCGATCCCATCTAATATCCGCACTACTCTGCCTAGAAGGTATAATATTATCACTTTTCGTCCTAGCAGCCCTTACAATCCTAAACTCCCACTTTACCTTAGCCAACATGATACCTATTATCCTCCTAGTATTCGCAGCCTGTGAAGCAGCTATCGGATTAGCCCTATTAGTCACAATCTCCAACACATATGGCACCGACTACGTACAAAACCTCAACCTTCTCCAATGCTAAAGTTCATCATCCCCACAATCATACTAATACCCCTGACCTGACTATCAAAAAATAATTTAATCTGAATCAACTCCACAACCCATAGTCTATTAATTAGCTTCACAAGCCTACTCCTCCTTAACCAACTCAATGATAACAGCCTTAACTACTCCCTAATTTTCTTCTCCGACCCCCTTTCCACCCCACTTCTAATACTAACAATATGACTCCTTCCACTAATACTAATAGCAAG-CCAATCCCACCTCCTCAAAGAACCACCAGTCCGAAAAAAACTCTACATTACGATACTAATTATACTACAAGCTCTTCTAATCATAACATTCACCGCCACCGAACTAATCCTATTCTACATTATATTCGAAGCTACACTGATTCCCACCCTTATTATTATCACCCGCTGAGGTAACCAAACAGAACGACTCAATGCAGGACTATATTTCCTATTTTATACACTAGTTGGATCTCTCCCACTATTAGTGGCACTAACCTACCTACAAAACACAACAGGATCCCTAAACTTCCTACTACTACAACACTGAGCCCAACCACTATCCACCTCCTGATCCAACATCTTCCTATGGTTGGCCTGCATAATAGCCTTCCTAGTAAAGATACCCCTCTACGGATTACACCTTTGATTACCCAAAGCACACGTAGAAGCCCCCATCGCAGGCTCCATGGTCCTTGCAGCCGTGTTACTAAAACTTGGAGGCTACGGCATGTTACGGATCACATCCATGCTTAACCCCCTAACAGAACACATAGCCTACCCATTCCTCATGCTCTCCCTATGAGGAATAATTATAACCAGCTCTATCTGTCTACGTCAAACAGACCTAAAATCACTCATTGCATACTCCTCAGTTAGCCACATAGCACTTGTCATCGCAGCCATCCTCATCCAAACCCCCTGAAGTTACATAGGGGCTACCGCCCTAATAATCGCCCACGGTCTCACATCCTCTATACTATTCTGTCTAGCAAACTCAAACTATGAGCGCATCCACAGTCGAACCATAATCTTAGCTCGAGGCCTGCAAATCTTTCTACCACTAATGGCCACCTGATGACTACTAGCAAGTTTAACAAACCTTGCTCTACCCCCATCTATCAACCTAATCGGAGAACTATTTGTAGTTGTATCAGCCTTCTCATGATCCAACCCCACCATCCTTCTAATAGGAACAAATATTGTAATCACCGCTCTCTACTCCCTATATATACTAATCATGACACAACGCGGCAAACACACACATCACATTAATAACATTACCCCCTCCTTCACACGAGAACATACCCTAATGGCCCTACACATCATCCCCCTCCTACTCCTATCACTTAACCCCAAAATCATCCTAGGCCCTCTTTACTATGAACGAAAATCTATTTGCCCCTTTCATAGCCCCAGTTATAGTAGGTATCCCTATCACCACCCTAATTATTATCCTCCCATCCATTTTATTCCCAACACCAAACCGACTAATCAATAACCGCATGATCTCCATCCAACAATGATTAACCAAACTAACATCAAAACAACTAATAAATACACACAGCCCTAAAGGACAAACCTGATCTCTAATACTTATTTCACTATTCCTATTTATCGCCTCCACCAATCTCCTTGGAATATTACCCCACTCATTCACACCCACCACACAACTCTCAATAAACGTAGGAATAGCCATCCCCCTATGGGCTGGCACTGTTTTTACTGGTTTCCGCAACAAAACAAAAATATCCTTAGCACACTTACTACCACAAGGCACACCCACCTTCCTCATCCCTATACTAGTAATTATCGAAACTATTAGCCTATTCATTCAACCAGTAGCACTAGCCGTACGACTAACTGCCAACATTACAGCCGGTCACCTACTAATACATTTAATCGGAGAAGCAACCCTTGCACTAATAGATATCAGCCTATTTACAACCCTTATTACCTTCACCATTCTCACTCTATTAACCATTCTTGAATTCGCTGTCGCCTTAATCCAAGCCTACGTATTCACCCTCCTAGTAAGCCTATATCTTCATGATAACACATAAATGCCACAACTAGATACATCAACATGACTCCTCACTATCCTATCTATACTCCTAACCCTATTTGTACTACTTCAACTAAAAATTTCAAAACACTCCCACTCCCCCAACCCCAAATTAGTACTAACCAAAACACGAAAACAACAAACCCCTTGAAACACCACATGAACGAAAATCTATTTGCCCCTTTCATAG???????????????ATGTTCATAAACCGCTGACTATTCTCAACCAACCACAAAGATATTGGCACCTTATATTTACTATTTGGTGCCTGAGCAGGAATAGTAGGCACTGGCCTAAGCTTATTAATCCGCGCTGAACTAGGTCAGCCTGGCACACTAATCGGAGACGATCAAGTCTACAATGTATTAGTAACAGCCCACGCCTTCGTAATAATCTTCTTCATAGTAATACCCATTATAATTGGCGGATTTGGAAACTGACTAGTTCCCTTAATAATTGGAGCACCTGACATGGCTTTCCCCCGTATAAATAATATAAGCTTCTGACTACTCCCTCCTTCTTTCCTACTGCTAATAGCATCCTCAATGGTCGAAGCCGGTGCAGGCACAGGCTGAACTGTATATCCCCCTCTAGCCGGAAACCTAGCACATGCAGGAGCTTCAGTCGACCTTACCATCTTCTCTCTACACCTAGCTGGCGTATCCTCTATCCTCGGAGCCATCAACTTTATCACAACTATCATTAACATAAAACCACCCGCCATAACCCAATATCAAACACCTCTTTTCGTATGATCAGTTCTAGTCACAGCAGTACTACTCCTACTATCACTACCTGTCCTAGCGGCTGGAATCACCATGCTATTAACTGACCGAAACCTAAACACAACTTTCTTCGACCCTGCAGGTGGAGGAGACCCAATCCTGTATCAACACCTATTCTGATTTTTTGGTCACCCTGAAGTATACATCTTAATCCTCCCTGGGTTCGGAATAATCTCACACATTGTGACTTATTACTCAGGAAAAAAAGAACCTTTCGGCTATATAGGAATAGTCTGAGCTATGGTATCTATTGGATTCTTAGGCTTCATCGTATGGGCACACCACATATTCACAGTAGGAATAGACGTTGACACACGAGCATACTTCACATCAGCCACTATAATCATCGCCATCCCCACAGGAGTAAAAGTCTTCAGCTGATTAGCAACACTCCATGGAGGCAACATTAAATGATCTCCTGCCCTAATATGAGCCCTAGGCTTCATCTTCCTTTTCACAGTAGGTGGTCTAACCGGCATTGTCCTAGCCAACTCATCATTAGACATTGTCCTACACGACACCTACTACGTAGTTGCCCACTTCCACTATGTACTTTCAATAGGGGCCGTCTTCGCCATTATAGGAGGCTTTGTCCACTGATTCCCACTATTCTCAGGATACACACTTAACTCAACATGAACAAAAATTCACTTTATAATCATATTCGTAGGCGTGAACCTAACATTCTTCCCACAACACTTCTTAGGCTTATCCGGCATACCTCGACGATACTCCGACTACCCAGACGCCTACACAATGTGAAACACTATCTCATCAATAGGCTCATTCATCTCATTAACAGCAGTAATACTAATAATTTTCATCATCTGAGAAGCATTCACATCCAAACGAGAAGTCTCAGCAGTAGACCTCACCTCTACTAACCTTGAATGATTAAACGGATGTCCTCCACCATACCACACATTCGAAGAGCCCGCATACGTCAACCCAAAATGATCAAGA????ATGGCATATCCTCTCCAACTAGGCTTCCAAGATGCAACATCACCTATTATAGAAGAACTTTTACATTTCCATGATCACACATTAATAATTGTTTTCTTAATTAGCTCTCTAGTTCTCTACATCATTACCCTAATACTCACAACTAAATTAACACATACCAGCACCATAGACGCCCAAGAAGTAGAAACTATCTGAACCATCCTTCCAGCCATCATCCTAATTTTAATTGCCTTACCCTCTCTACGAATCCTTTACATAATAGATGAAGTTAATAACCCCTCCCTCACTGTAAAAACAATAGGTCATCAATGATATTGAAGCTACGAGTATACTGACTATGAAGACCTAAACTTCGACTCCTACATAATCCCAACATCAGATCTAAAACCAGGAGAATTACGACTACTAGAAGTAGATAACCGAGTAGTTCTACCCATAGAAATAACAATCCGAATACTAGTCTCCTCAGAAGACGTATTACACTCATGAGCTGTACCTTCCCTAGGCTTAAAAACAGACGCGATCCCAGGACGCCTAAACCAAACAACCTTAATATCAACACGACCTGGCTTATTCTATGGACAATGTTCAGAAATTTGTGGCTCAAATCACAGTTTCATGCCAATCGTCCTAGAGTTAGTGCCCCTGGAAAACTTTGAGAAATGATCTACATCAATACTATAAATGACCCACCAAACCCACTCATATCACATAGTAAACCCCAGTCCTTGACCCCTCACTGGAGCTCTATCAGCACTTCTTATAACATCAGGCCTAATCATATGATTCCACTTCAACTCAATAATCTTGCTTACTTTAGGCTTACTAACAAATATCTTAACAATATACCAATGATGGCGAGACATTATCCGAGAAAGCACCTTCCAAGGCCATCACACACCAACCGTCCAAAAAGGACTTCGATATGGAATAATCCTATTTATCATCTCAGAAGTCCTATTCTTCACAGGCTTCTTCTGAGCCTTCTACCACTCAAGCCTCGCTCCTACTCCAGAACTAGGCGGATGTTGACCGCCAACAGGCATCCACCCTTTAAATCCCCTAGAAGTCCCCCTTCTCAATACCTCCGTGCTGTTGGCCTCCGGTGTATCCATTACCTGAGCTCACCATAGTCTAATAGAAGGAAATCGTAAGCACATACTTCAAGCACTCTTCATCACGATTGCACTGGGTCTCTATTTCACCCTGCTACAAGCATCAGAATACTACGAAGCCCCTTTTACAATCTCAGACGGAATCTATGGATCTACATTCTTCGTAGCCACAGGCTTTCATGGATTGCACGTAATTATCGGATCTACCTTCCTCATTGTCTGCTTCCTACGTCAAATAAAATTCCACTTTACATCAAATCATCATTTTGGCTTCGAAGCCGCTGCTTGATATTGACATTTTGTAGACGTCGTATGATTATTTCTTTATGTATCTATCTATTGATGAGGTTCCTAGATGTTTATAATTAACATCCTAACACTTATCCTCCCTATCCTCCTGGCCGTAGCTTTCCTAACACTAGTAGAACGCAAAATCCTAGGCTACATGCAATTCCGAAAAGGACCAAATATCGTAGGTCCACATGGGCTGCTCCAACCATTCGCTGATGCAATCAAACTATTCACCAAAGAACCCCTACGACCAGCCACATCCTCCACCACCATGTTCATCATTGCACCCGTATTAGCCCTAGCCCTGGCCCTCACCATGTGAAGCCCCTTACCCATGCCTTACCCTCTCATCAACATAAACCTAGGAGTATTATTCATATTAGCAATATCCAGCCTAGCCGTCTATTCCATCCTATGATCCGGCTGAGCCTCCAACTCAAAATATGCACTAATCGGGGCCCTACGAGCAGTAGCACAAACAATTTCATATGAAGTAACACTAGCAATTATCCTCCTATCCGTACTCCTAATAAATGGTTCCTTCACCCTATCAACACTAGCCACAACACAAGAACAACTATGGCTAATCTTCCCAACTTGACCCTTAGCCATAATATGATTCATCTCTACCCTGGCAGAAACCAACCGAGCCCCCTTCGACCTAACAGAAGGAGAATCAGAACTCGTATCCGGCTTCAACGTAGAATATGCAGCAGGCCCCTTTGCTCTATTTTTCCTAGCAGAATATGCCAACATCATTATAATAAATATGTTCACAGCCATCCTATTCCTGGGAACATTCCACGATCCTTACACTCCAGAATTATATACAACAAACCTCATTACCAAAACACTACTACTTACAATATCCTTCCTATGGATCCGAGCATCCTACCCCCGATTCCGATACGATCAACTAATACATTTACTCTGAAAAAGCTTCCTTCCCCTAACACTGGCCCTTTGCATATGACACATCTCACTACCAATTATAACTGCAAGCATTCCCCC-TCAAACATAA??ATAAACCCATCCATCCTTATTATCCTCCTAACAACCCTTATCCTGGGCACGATAATAGTAATCACCAGCTCTCACTGACTACTAGCCTGAATCGGCTTTGAAATAAATATAATAGCCTTCATCCCTATTATAATAAAAAATCCTAGTCCTCGAGCCACAGAAGCCTCTACCAAGTACCTTCTAACACAAGCCACTGCCTCCGCACTACTCATAATAGCAATTATTATCAACTTAATATACTCCGGCCAATGAACCATCACAAAACTATTTAACCCAACAGCATCTACACTAATAACCGTAGCCCTAGCTATCAAACTAGGACTAGCCCCTTTCCACTTCTGAGTCCCAGAAGTAACACAAGGCATCCCCCTAGTCACAGGCCTAATCCTATTAACATGACAAAAACTCGCACCTCTATCAATCCTGTACCAAATCTCACCATCAATTAATATACATTTAATACTAACCATGTCCTTACTCTCCATTTTAGTCGGAGGCTGAGGTGGACTAAATCAAACACAACTCCGAAAGATCATAGCCTACTCGTCAATCGCCCACATAGGATGGATAACAACCATTCTACTATACAGCCCAACCCTAACACTATTAAATTTATTGATCTACATTACAATAACCTTCACCATATTCATACTATTTATCCAAAACTCAACCACCACCACACTATCACTATCCCAAACATGAAATAAAATACCCATTATCACTACCCTTACCATACTTACCCTACTCTCAATAGGAGGGCTCCCGCCATTATCAGGATTTATGCCCAAGTGAATGATTATCCAAGAATTAACAAAAAACGAAATCCTTATTATACCAACATTCATAGCCATCACAGCACTACTTAACCTATACTTCTACATACGCCTCACCTACTCCACAGCGCTAACACTATTCCCCTCCATAAATAACATAAAAATAAAGTGACAATTCGAGCCCACAAAACAAACCATTCTCCTACCAACAGCAATCGTAATATCCACAATACTACTACCCCTCACACCAATACTCTCAACCCTACTATAGATAAATCTCCTATTAACACTATTAACAAACACAACACTGGCCTTACTACTCGTATTTATCGCCTTCTGACTACCCCAACTAAACGTATACGCAGAAAAAACAAGCCCCTATGAGTGCGGATTTGATCCTATAGGATCAGCCCGCCTACCTTTTTCCATAAAATTTTTCCTAGTAGCCATCACATTCCTCCTCTTCGACCTAGAGATCGCCCTCCTACTTCCCCTCCCCTGAGCAATCCAAACAAACAACCTAAATACAATACTCACCATAGCCCTATTCTTAATCTCCCTACTAGCAGCCAGCCTAGCCTACGAGTGAACTCAAGAAGGCTTAGAATGAGCCGAAT-ATAAACCTATTTACCTCCTTCGCCCTACTTACACTACTAATTCTAATCACCCCAATCATAATAACCACCACAAATATCCACAAAAACAACAAATACCAATCTTATGTAAAAAACGTCGTCTTCTGTGCCTTCATCACCAGCCTAATCCCCGCAATAATATATCTTCACACTAACCAAGAAGCACTCATCTCAAACTGACACTGAGTCACCATCCAAACTCTCAAACTAACACTCAGCTTCAAAATAGACTACTTTTCACTCATATTTATACCAGTATCATTATTCATCACATGATCCATTATAGAATTTTCAATATGATATATGCACTCCGACCCCTACATCAATCAGTTCTTTAAATACCTGCTCCTCTTCCTCATCACCATACTAATCCTTGTTACAGCTAATAATCTCTTCCAACTCTTCATCGGTTGAGAAGGAGTAGGGATCATATCCTTCTTACTCATCGGCTGATGATTCGGGCGAACAGACGCAAACACAGCCGCCCTCCAAGCAATCTTATACAACCGCATTGGGGATATCGGACTCCTCGCATCCATAGCATGATTCCTCTCCCACATAAACACATGAGACCTACAAAAGATCTTCCTACTCAACCAAAACTCCCTAAATTTTCCACTCATAGGACTTGTACTAGCCGCAGCTGGAAAATCAGCCCAATTCGGACTCCACCCCTGACTTCCATCAGCAATAGAAGGCCCCACCCCAGTTTCAGCCCTACTCCACTCAAGCACAATAGTTGTAGCAGGAATCTTCTTACTCGTCCGTTTCTACCCCCTAATAGAAAATAGTAAACTCATCCAAACAACAACCCTCTGTTTAGGTGCCATCACAACCTTATTCACAGCCATCTGGCCCCTCACCCAAAACGACATCAAAAAAATCATTGCTTTCTCCACCTCCAGTCAACTAGGCCTGATAATAGTAACAATCGGCCTTAATCAACCCTACTTGGCATTCTTACACATCTGCACACACGCCTTCTTTAAAGCCATACTATTCTTATGTTCCGGCTCCATCATCCACAACCTGAACAATGAACAAGACATTCGAAAGATAGGGGGACTATTTAAAGCCCTTCCATTCACCACAACTGCCCTTATCATCGGATGCCTTGCATTAACAGGAATACCATTCCTCACCGGATTCTACTCCAAAGACCCCATCATTGAAGCTGCCACTTCGTCTTATACCAACGCCTGAGCCCTATTACTAACCTTAACCGCTACCT---CCCTTACAGCTATCTATAGCACTCGCATTATCTTCTTCACACTATTAGGACAACCCCGCTTCCCTCCCTCCACTACCATCAACGAAAACAACCCCATATTAATCAACCCCATCAAACGCCTACTAATCGGAAGCATTTTCGCCGGCTTCATCCTGTCCAACAGCATTCCCCCAATAAACACCCCCCTAATAACCATACCCTTACACCTAAAACTGACCGCCCTTGCAATGACAGCCCTAGGCTTCATCCTCGCATTCGAAATTAACACCCATACACAAAACCTAAAACACACATACCCATCAGACTTCTCCAAATTCTCCACCCTACTCGGATATTTTCCCACAATTATACATCGTCTGCCCCCTCACCTTGACCTACTAATAAGCCAAAAGCTAGCAACCTCCCTACTAGACCTAACCTGATTAGAAACCATTCTACCAAAAACCACAGCCCTTATCCAACTAAAAGCCTCCACACTAACCTCGAACCAACAAGGCCTTATCAAACTTTACTTC-TTATCCTTCCTCATCACCATCACCCTCAGCATAATCTTATTTAATTACCCCGAGTAA?????????
Balaenoptera_bonaerensis	ATGACCAACATCCGAAAAACACACCCACTAATAAAAATTATCAACGACGCATTCGTCGACCTACCCACACCATCAAACATCTCCTCATGATGAAACTTCGGCTCCCTACTCGGCCTCTGCTTAATTGTACAAATCCTAACAGGTCTATTCCTAGCAATACACTACACACCAGACACAACAACCGCCTTCTCATCAGTTACACATATCTGCCGAGACGTAAACTACGGCTGAATTATCCGATATCTACATGCAAACGGAGCCTCCATATTCTTTATTTGCCTTTACGCCCACATAGGACGAGGCCTATACTATGGAACCCACGCCTTCCGAGAAACATGAAATATCGGAGTTATCCTACTGTTCACAGTTATAGCCACTGCATTCGTAGGCTACGTCCTACCCTGAGGACAAATATCATTTTGAGGCGCAACCGTCATCACCAACCTCCTATCAGCAATCCCATACATTGGTACCACCTTAGTTGAATGAATCTGAGGTGGCTTCTCTGTAGACAAAGCAACATTAACACGCTTTTTCGCCTTCCACTTCATCCTCCCTTTCATTATCCTAGCATTAGCAATTGTCCACCTCATTTTCCTCCGCGAAACAGGATCCAATAACCCCACAGGTATTCCATCTGATATAGACAAAATCCCATTCCACCCCTATTACACAATCAAAGACATTCTAGGCGCCCTACTACTAATTCTAACCCTACTAACACTAACCCTATTCGCACCCGACCTGCTCGGAGACCCCGACAACTACACCCCAGCAAACCCACTCAGTACCCCAGCACACATTAAACCAGAATGATATTTTCTATTCGCATACGCAATCCTACGATCAATCCCCAATAAACTAGGCGGAGTCTTAGCCCTATTACTCTCAATCCTAATCCTAGCCTTCATCCCAATACTCCACACATCCAAACAACGAAGCATAATATTCCGACCCTTTAGCCAATTTCTATTCTGAGTACTAGTCGCAGACCTATTAACCCTAACATGGATTGGTGGCCAACCCGTAGAACACCCCTACATAATCGTAGGCCAACTCGCATCCATCCTTTATTTTCTCTTAATCCTAGTACTAATACCAGTAGCTAGCCTTATCGAGAACAAGCTTATAAAATGAAGA???TAAAGGTTTGGTCCCAGCCTTTCTATTAGTTCTTAACAGACTTACACATGCAAGCATCTACATCCCAGTGAGAACGCCCTCTAAATCA-TAAGGATCAAAAGGAGCGGGTATCAAGCACACTAGCACTAGTAGCTCACAACGCCTCGCTTA-GCCACACCCCCACGGGATACAGCAGTGATAAAAATTAAGCCATGAACGAAAGTTTGACTAAGTCATGTTAATC-AAGGGTTGGTAAATTTCGTGCCAGCCACCGCGGTCATACGATTGACCCAAATTAATAGAAGCACGGCGTAAAGAGTGTTAAGGAACTACA--TAAAATTAAAGTCAAATCTTAATTAAGCTGTAAAAAGCCCTAATTAA-AATTAAGCCAAACTACGAAAGTGACTTTAGTATAATCCGATCACACGACAGCTAAGACCCAAACTGGGATTAGATACCCCATTATGCTTAGCCGTAAACCCTAGTAGTCACAAAAACAAGACTATTCGCCAGAGTACTACTAGCAACAGCCTAAAACTCAAAGGACTTGGCGGTGCTTCATATCCCTCTAGAGGAGCCTGTTCTGTAACCGATAAACCCCGATCAACCTCACCAACCCTTGCTACTTCAGTCTATATACCGCCATCTTCAGCAAACCCCAAAAG-GGAATGAAAGTAAGCATAACCATCCTA-CATAAAAACGTTAGGTCAAGGTGTAACCTATGAGTTGGAAAGAAATGGGCTACATTTTCTA--CACTA-AGAACATCTCCT-ATACCCACACGAAAGTTTTTATGAAATTTAAAAACCAAAGGAGGATTTAGTAGTAAATCAAGAGCAGAGTGCTTGATTGAATAAGGCCATGGAG-CACGCACACACCGCCCGTCACCCTCCTCAAGTACCCTAGCTA-GAGCCCCTGTTCATTAACTCAGGCCAAGCAATCCATACGAGAGGAGACAAGTCGTAACAAGGTAAGCATACCGGAAGGTGTGCTTGGACAAAAACCAGCTCTAGCCCATACCCTCCACA-------------CTTCTACTACCATAAACTAATCAAATAAAACATTCACCATACA-TCTAAAGTATAGGAGATAGAAATTTAAAT-ATCAATGGAGCTATAGAGACAGTACCGTAAGGGAAAGATGAAAGA-AGATTCTAAAAGTAATAAAAAGCAAAGCTTACCCCTTGTACCTTTTGCATAATGACTTAACTAGTA-ATAACTTAGCAAAGAGAACTTAAGTTAAATTACCCGAAACCAGACGAGCTACTTATGAGCAGCAC-CTA-GAGCGAACTCGTCTATATGGCAAAATAGTGAGAAGACTTATAAGTAGAGGTGAAAAGCCCAACGAGCCTGGTGATAGCTGGTTGTCCATGAAAAGAATCTCAGTTCGACGTTAAATAATACTAA-AAATCAATGCCAAGCCTTAATGTATATTTAATCGTTAGTCTAAAAAGGTACAGCTTTTTAGA-AATGGGTACAACCTTGACTAGAGAGTA-AAATCAAACAT--ATACCATAGTTGGCCTAAAAGCAG-CCATCAATTAAGAAAGCGTTCAAGCTCAACAACAAAA-CAATGTCTTGATTCCAATATGAAACAAAT-CAACTCCTAGCCTGACTATTGGACTAATCTATATAAACATAGAAGCAATACTGTTAATATGAGTAACAAGAAA--TTTTTCTCCTAGCACAAGCTTACATCAGTAGCTGATAATATACTGATAATTAACAGCAAATAAATA-AAACCCAACACTAAATTATTTATTGAT-ATACTGTTAACCCAACACAGGCGTGCAC-TAAGGAAAGATTAAAAAAAGTAAAAGGAACTCGGCAAACACAAACCCCGCCTGTTTACCAAAAACATCACCTCTAGCATAACTAGTATTAGAGGCACTGCCTGCCCGGTGACT-AA-TCGTTAAACGGCCGCGGTATCCTGACCGTGCAAAGGTAGCATAATCACTTGTTCTCTAATTAGGGACTTGTATGAATGGCCACACGAGGGTTTTACTGTCTCTTACTTTCAATCAGTGAAATTGACCTCCCCGTGAAGAGGCGGGGATAACAAAATAAGACGAGAAGACCCTATGGAGCTTCAATTAATCAACCCAAATA--TCATAACCTT-AAACCAC-CAAGGGATAA--CAAAATCTTATATGGGCTGACAATTTCGGTTGGGGTGACCTCGGAGTACAAAAA-ACCCTCCGAGTGATT--AAAACCTAGGCTCACTAGCCAAAGTA----TGACATCACTTATTGATCCAATCTTTT--GATCAACGGAACAAGTTACCCTAGGGATAACAGCGCAATCCTATTCTAGAGTCCATATCGACAATAGGGTTTACGACCTCGATGTTGGATCAGGACATCCTAATGGTGCAGCCGCTATTAAGGGTTCGTTTGTTCAACGATTAAAGTCCTACGTGATCTGAGTTCAGACCGGAGCAATCCAGGTCGGTTTCTATCTATTATGCATTTCTCCCAGTACGAAAGGACAAGAGAAATAAGGCCAACTTCAAA-CAAGCGCCTTCAAA-CAATTAATGACCTAGTCTCAACTTAATAATTAAGCACAAAC-AAACC--TGCCCAAGA-CCAGGGCCT-TGTGACCTTAATTCATATAAACATTCTCATAGCCTTCAGCATGTCTCTCGTAGGCCTATTAATATATCGATCCCACCTAATATCCGCATTACTCTGTCTAGAAGGTATAATATTATCACTCTTCGTCCTAGCAACCCTCACAATTCTAAGCTCACACTTTACCTTAGCCAATATGATACCTATTATCCTCCTAGTCTTTGCAGCCTGTGAAGCAGCTATCGGACTAGCTTTACTAGTTATAGTATCCAATACGTACGGCACCGACTACGTGCAAAGCCTTAACCTCCTCCAATGCTAAAGTTTATTATTCCTACAATCATATTAATACCCCTAACTTGATTATCAAAAAATAACCTAATCTGAATTAACTCCACAACCCATAGTCTATTAATTAGCTTTTCAAGCCTACTCCTCCTTAATCAACTCAACGACAGCAGCCTCAACTATTCATTAATTTTCTTCTCCGACCCCCTTTCCACCCCACTTCTAATCCTAACAATATGACTTCTCCCCTTAATACTAATAGCAAG-CCAATCACATCTTATTAAGGAACCACCAGTCCGAAAAAAACTCTACATTACAATACTAATCACATTACAAGCCCTCCTAATCATAACATTTACCGCCACCGAATTAATCCTATTTTACATTATATTTGAAGCCACATTAATCCCCACCCTTATCATCATCACTCGCTGGGGTAACCAAACAGAACGACTCAACGCAGGACTATATTTCCTGTTTTACACACTAGTTGGATCCCTCCCACTATTAGTAGCACTAGTATACCTGCAAAACACAACAGGAACCCTAAATTTCTTACTTCTACAACACTGAGTCCAACCACTATCCACCTCCTGATCTAACATCTTTATATGACTAGCCTGCATAATAGCTTTCCTAGTAAAAATACCCCTCTATGGACTACACCTCTGATTACCAAAAGCACATGTAGAAGCCCCCATCGCAGGCTCCATAGTCCTTGCAGCTGTACTACTAAAACTTGGCGGCTACGGCATGCTACGAATTACATCCATGCTTAACCCCCTAACAGAACATATGGCATATCCATTCCTTATACTCTCCCTTTGAGGAATAATCATAACTAGCTCTATCTGTCTACGTCAAACAGACCTAAAATCACTCATCGCATATTCCTCAGTCAGCCATATAGCACTCGTCATCGCAGCCATCCTCATCCAAACCCCCTGAAGCTATATAGGAGCTACCGCTCTAATAATTGCCCATGGCCTCACATCATCTATACTATTTTGTCTAGCAAACTCCAACTATGAACGCATCCATAGCCGAACCATAATCCTAGCCCGAGGCCTACAAGTCTTCCTACCACTAATAGCCACCTGATGACTACTAGCAAGCCTAACAAACCTTGCTCTACCCCCAACCATCAACCTGATCGGAGAACTACTCGTAGTCATATCAATCTTCTCATGATCAAACCCTACTATCCTTCTAATAGGAACAAACATTGTAATTACCGCTCTCTACTCCCTGTATATACTAATCATAACACAACGTGGCAAACACACACACCACATCAACAATATTACCCCATCCTTCACACGAGAACATGCCTTAATAGCCCTACACATTATCCCCCTCCTACTCCTATCACTAAACCCCAAAATTATCTTAGGTCCCCTTTACTATGAACGAAAATCTATTTGCCCCTTTTATAATCCCAATAATACTAGGCCTCCCTATTACCACTCTAATCATCATCCTCCCATCCATCCTATTTCCCACACCAAACCGACTGGTCAACAACCGCACGATTTCCATTCAACAATGACTAACTAAACTCACATCAAAACAATTAATAAATGTACACAGTCCTAAAGGACAAACTTGATCTCTAATACTCATCTCACTATTCCTATTTATTGCCTCCACTAATCTCCTTGGAATATTACCTCACTCATTTACACCTACCACTCAACTTTCAATAAACGTAGGAATAGCTATCCCCCTATGGGCCGGTGCCGTTATCACAGGCTTCCGCAACAAAACAAAAATATCCTTAGCACATCTACTACCACAAGGTACACCCACCTTTCTCATTCCCATACTAGTAATCATTGAAACCATCAGCCTATTCATTCAACCAGTAGCACTAGCCGTACGACTAACTGCCAACATCACAGCAGGTCACTTACTAATACATCTAATTGGAGAAACAACCCTTGTATTAATAAGTACCAGTTTATTAACAGCCCTCATCACTTTCACTATCCTTACTCTATTAACCATTCTTGAATTTGCCGTAGCCCTCATCCAAGCTTACGTATTTACCCTCCTAGTAAGCCTATACCTTCATGATAACACATAAATGCCACAATTAGATACATCAACATGACTACTCACCATCCTCTCTATATTCTTAGCCCTCTTTGTATTATTACAACTAAAAATCTCAAATCACTCCTACTCCCCTAATCCCAAACCAACATACACCAAAACACAAAAACAACAAACCCCTTGGAACACCACATGAACGAAAATCTATTTGCCCCTTTTATAA???????????????ATGTTCATAAACCGCTGACTATTCTCAACCAACCACAAAGACATTGGCACCCTATACTTACTATTTGGTGCCTGAGCAGGAATAGTAGGCACTGGTCTAAGCTTATTAATCCGCGCTGAGCTAGGTCAGCCCGGCACACTAATCGGAGACGACCAAGTCTATAACGTATTAGTAACAGCCCACGCCTTCGTGATAATCTTTTTCATGGTTATGCCTATTATAATTGGCGGATTCGGAAACTGACTGGTCCCCCTAATAATTGGAGCACCCGACATAGCTTTTCCCCGTATAAATAATATAAGCTTCTGACTACTCCCTCCTTCTTTCTTACTATTAATAGCATCTTCAATAGTCGAAGCCGGTGCAGGTACAGGCTGAACTGTATATCCTCCTTTAGCCGGAAACCTAGCACATGCAGGAGCCTCAGTTGACCTCACCATCTTCTCCCTACACCTAGCCGGCGTATCCTCAATCCTCGGAGCCATCAACTTCATCACAACTATCATCAATATAAAACCACCCGCCATAACCCAATATCAAACTCCCCTTTTCGTATGATCCGTCCTAGTCACAGCAGTACTACTCTTACTATCATTACCCGTCTTAGCAGCCGGAATCACTATACTACTTACTGACCGAAACCTAAATACAACCTTCTTCGACCCTGCAGGTGGAGGAGACCCCATTCTATACCAACACCTATTCTGATTCTTTGGTCACCCCGAAGTATATATTCTAATTCTTCCTGGGTTCGGAATAATTTCACACATTGTGACTTATTACTCAGGAAAAAAAGAACCTTTCGGTTATATAGGAATAGTTTGAGCTATAGTATCCATTGGGTTCCTAGGCTTTATCGTATGAGCCCACCACATGTTTACAGGAGGTTTAGACGTTGACACGCGAGCATACTTCACATCAGCTACTATAATTATTGCCATTCCCACAGGAGTAAAAGTCTTCAGCTGATTAGCAACACTACACGGAGGTAACATTAAATGATCCCCTGCCCTAATATGAGCCCTAGGTTTCATCTTCCTCTTCACAGTGGGCGGCCTAACTGGTATTGTCCTAGCCAACTCATCACTAGACATTGTCCTACACGACACCTACTACGTAGTCGCTCATTTCCACTATGTGTTATCAATAGGAGCAGTCTTCGCCATCATAGGAGGCTTTGTCCACTGATTCCCACTATTCTCAGGGTATACACTTAACCCAACATGAACAAAAATTCATTTCATAATCATATTTGTAGGTGTAAACCTAACATTCTTTCCACAACACTTCTTAGGCCTATCCGGTATACCTCGACGGTACTCCGACTACCCAGACGCCTACACAACATGAAATACCATCTCATCCATAGGCTCCTTTATTTCACTAACAGCAGTTATACTAATAATCTTCATTATCTGAGAAGCATTCGCATCCAAACGAGAAGTACTAGCAGTAGATCTCACCACTACCAACCTCGAATGACTAAACGGGTGTCCTCCACCATACCATACATTCGAAGAACCTGCATTCGTCAACCCAAAATGATCAAGA????ATGGCATATCCATTTCAATTAGGCTTCCAAGATGCAACATCACCTATTATAGAAGAACTCCTACACTTTCATGACCACACACTAATAATCGTCTTCCTAATTAGCTCCCTAGTCCTATATATCATTACCCTAATACTCACGACCAAACTAACACATACCAGTACTATAGACGCCCAGGAAGTAGAAACCATTTGAACCATCCTTCCAGCCATCATCCTAATCTTAATCGCCCTACCTTCCTTACGAATCCTTTACATGATAGACGAAGTTAATAATCCCTCCCTCACTGTAAAAACAATGGGCCACCAATGATACTGAAGCTACGAATATACTGACTACGAAGACCTAAGCTTCGACTCTTACATAATCCCAACATCAGACCTAAAGCCAGGAGAACTACGATTATTAGAAGTAGATAATCGAGTTGTCTTACCTATAGAAATAACAATCCGAATACTAGTCTCATCAGAAGACGTACTACACTCATGAGCCGTACCCTCTCTAGGCCTAAAAACAGATGCAATCCCAGGACGCCTAAACCAAACAACCTTAATGTCAACACGACCAGGCCTATTCTATGGACAGTGCTCAGAGATCTGCGGCTCAAACCACAGTTTTATACCGATTGTCCTAGAATTAGTACCCCTAGAAATCTTTGAAAAATGATCTGCGTCAATACTATAAATGACCCACCAAACTCACTCATACCACATAGTAAACCCCAGCCCTTGACCCCTCACTGGAGCTCTATCAGCACTTCTCATAACATCAGGCCTAATTATATGATTCCATTTCAACTCAATAATTTTATTAACTCTAGGCCTATCAACAAATGTCCTAACAATATACCAATGATGACGAGACATCATCCGAGAAAGTACTTTCCAAGGCCACCACACACCAACCGTCCAAAAAGGATTACGATACGGAATGATTTTATTCATCGTCTCAGAAGTCCTATTTTTCACAGGCTTCTTTTGAGCCTTCTACCACTCAAGCCTTGCCCCCACTCCAGAACTAGGCGGATGTTGACCACCAACAGGCATCCGCCCCTTAAATCCTTTAGAAGTTCCCCTCCTCAATACTTCCGTACTGCTAGCCTCTGGCGTATCTATTACCTGAGCCCACCATAGCTTAATAGAAGGAAATCGCAAACACATGCTTCAAGCGCTCTTCATCACAATTGCACTGGGCCTCTACTTCACCCTATTACAAGCATCAGAATACTACGAAGCTCCTTTCACAATCTCAGACGGAATTTATGGCTCTACATTCTTTGTAGCTACAGGTTTTCATGGGTTACATGTAATTATTGGATCAACATTCCTCATCGTTTGTTTCCTACGTCAAGTAAAATTCCACTTTACATCAAACCACCATTTCGGCTTTGAAGCTGCCGCTTGATACTGACACTTTGTAGACGTCGTATGATTATTTCTTTACGTATCTATCTATTGATGAGGTTCCTAGATGTTTATAATTAACATTCTAACACTCATTCTTCCTATCCTCCTAGCCGTAGCATTCCTAACACTAGTAGAACGCAAAATCCTAGGCTACATGCAACTTCGAAAAGGACCAAACATCGTAGGACCACATGGCCTACTCCAACCCTTCGCCGATGCAATCAAATTATTCACCAAAGAACCTCTACGACCAGCTACATCCTCCACTACCATATTCATTATCGCACCAATACTAGCCCTAACCCTGGCCCTCACTATATGAAGCCCCCTACCAATACCATATCCCCTCATTAATATAAATCTGGGGGTGTTATTCATACTAGCAATATCCAGCCTAGCCGTCTACTCCATCCTATGATCCGGCTGAGCCTCCAACTCAAAATACGCACTAATCGGAGCCCTCCGAGCAGTAGCACAAACAATCTCATATGAAGTAACACTAGCTATTATCCTCCTATCAGTACTCCTAATAAATGGTTCATACACCCTATCAACACTAGCCACAACACAAGAACAACTATGACTACTATTCCCATCATGACCCCTAGCCATAATATGATTCATCTCCACTCTAGCAGAAACTAACCGAGCCCCCTTTGATCTAACAGAAGGAGAATCAGAACTTGTATCAGGCTTCAACGTAGAATACGCAGCAGGTCCGTTCGCCCTATTTTTCCTAGCAGAATACGCCAACATCATTATAATAAATATATTTACAGCTATTCTATTCCTAGGAACATACTACGACCCCCACAACCCAGAATTATACACAACAAACCTTATTATCAAAACATTACTACTCACAACATCCTTTCTATGAATTCGAGCATCCTACCCCCGATTCCGATACGACCAACTAATACACCTACTTTGAAAAAACTTCCTTCCCCTAACACTAGCCCTTTGCATGTGACATATCTCATTACCAATCATAACTGCAAGCATTCCCCC-TCAAACATAA??ATAAACCCATTTATCTTTATTCTCCTCCTAACAACCCTTATCCTGGGTACAATAATAGTAATCACCAGCTCTCACTGACTACTAGCCTGAATTGGCTTCGAAATAAACATGATAGCCTTTATCCCTATCATAATAAAAAACCCTAGTCCACGAGCCACGGAAGCTTCCACTAAATATCTTCTAACACAAGCCACCGCTTCCGCATTACTCATAATAGCAGTCATTATTAACTTAATATATTCCGGCCAATGAACCATCACAAAACTATTCAATCCAACAGCATCCATACTCATAACAGTAGCCCTAGCCATCAAACTAGGACTAGCCCCCTTCCACTTCTGAGTTCCAGAAGTAACACAAGGCATTCCCCTAGCCACAGGACTAATCTTACTAACATGACAAAAACTAGCACCCCTATCAATCTTATACCAAATCTCACCTTCAATTAATCTACACCTAATATTAACTATATCTCTGCTTTCCATCTTAATTGGAGGCTGAGGTGGACTAAACCAAACACAACTCCGAAAAATCATAGCTTACTCATCAATCGCCCACATAGGATGGATAACAACCATTCTACTATATAATCCAACCCTAACACTACTAAACCTACTAATCTATATCACAATAACTTTCACCATATTCATATTATTCATTCAAAACTCAACTACTACTACATTATCACTATCCCAAGCCTGAAACAAAACACCCATTATCACAACCCTTACTATACTCACCCTACTCTCAATAGGAGGACTCCCACCACTATCAGGATTCATACCCAAATGAATGATCATCCAAGAACTAACAAAAAACGATATCCTTATTATACCAACATTCATAGCCATCACAGCACTACTCAACCTATATTTCTACATACGCCTCACCTACTCCACAGCACTAACACTATTCCCCTCCACAAACAACATAAAAATAAAATGACAATTCAACTCCACAAAACGAGCCATTCTCCTACCAACAGCAATCGTAATATCCACAATACTACTACCCCTCACACCAATATTCTCAATCCTACTATAGATAAACCTTCTACTAACACTATTAACAAATACAACCCTAGCTATACTACTCGTATTTATTGCCTTCTGACTTCCCCAACTAAACGTATATTCAGAAAAAACAAGTCCATATGAATGCGGATTTGACCCCATAGGATCAGCCCGCCTACCTTTCTCCATAAAGTTTTTCCTGGTAGCCATCACTTTCCTCCTCTTTGACCTAGAAATTGCCCTCCTACTTCCCCTTCCCTGAGCAATCCAATCAAACAACCTAAACACAATACTCACAATAGCCCTATTCTTAATCTCCTTACTAGCAGCTAGCTTAGCTTATGAATGAACCCAAGAAGGCCTAGAATGAGCCGAATAATAAACCTACTTACCTCTTTTGCCCTACTTACACTACTAATCCTAACCACCCCAATCATAGTACCTAACACAAACTCCCACAAAAATAACAAATACCAATCCTATGTAAAAAATATTGTCTTCTGCGCCTTTCTCACCAGCCTAATCCCCGCAATAATCTACCTCCATACAAACCAAGAAACACTCATCTCAAACTGACACTGAGTTACTATTCAAACCCTCAAATTAACACTCAGCTTCAAAATGGATTACTTCTCACTTATATTTATACCAGTAGCACTATTCATTACATGATCCATCATAGAATTCTCCATATGATATATGCACTCCGACCCCTATATTAATCAATTCTTTAAATATCTACTCCTCTTCCTCATTACCATACTAATTCTCGTTACAGCTAACAATCTCTTCCAACTCTTTATTGGATGAGAAGGAGTAGGAATTATATCCTTCTTACTCATTGGCTGATGATTCGGACGAACAGACGCAAACACAGCCGCCCTCCAAGCAATCCTATACAACCGTATTGGAGACATCGGACTCCTCGCATCAATAGCATGATTCCTCTTCAACATAAACACATGAGATCTACAACAAATCTTTATACTCAATCAAAACCCCCTAAACTTCCCCCTAATAGGACTCGTACTAGCCGCAGCTGGAAAGTCAGCCCAATTCGGACTTCACCCCTGACTCCCATCAGCAATAGAAGGTCCCACCCCAGTCTCAGCCCTACTCCACTCAAGCACAATAGTTGTAGCAGGAATCTTCCTACTTGTCCGCTTTTACCCCTTAATAGAAAATAGTAAACCAATCCAAACAGTAACCCTCTGCTTGGGTGCCATCACAACCCTATTCACAGCCATCTGCGCCCTCACCCAAAACGACATCAAGAAGATCATTGCTTTTTCCACCTCCAGTCAACTAGGCCTAATAATAGTAACAATCGGCCTCAACCAACCTTACCTAGCATTCCTACATATTTGCACACACGCCTTCTTTAAAGCCATACTATTCCTATGCTCCGGCTCCATCATCCATAACCTCAACAATGAACAAGACATCCGAAAAATAGGAGGACTATTTAAAGCCCTCCCATTCACCACAACCGCCCTTATCATCGGATGCCTTGCACTAACAGGAATACCATTCCTCGCCGGATTTTACTCCAAAGACCCCATTATCGAAGCCGCCACTTCGTCTTATACCAACGCCTGAGCCCTACTATTAACTTTAATCGCCACCT---CCCTCACAGCCGTCTATAGCACCCGCATCATCTTCTTCGCACTACTAGGACAACCCCGCTTCCCTCCCTCTACAACTATCAACGAAAACAACCCACTACTAATTAACCCCATCAAACGACTACTCATTGGAAGTATCTTCGCCGGCTTCATCCTATCCAACAGCATTCCCCCAATAACCACACCCCTAATAACCATACCCCTGCACCTAAAACTAACCGCCCTTGCAATAACAACCCTCGGTTTCATTATTGCATTTGAAATCAACCTTGATACACAAAACCTAAAATATACACACCCATCAAACTCCTCTAAATTCTCCACCCTACTAGGGTATTTCCCCACAATTATACATCGCCTACCCCCTTACTTTGATCTATTAATAAGCCAAAAACTAGCAACTTCCCTACTAGACTTAATCTGACTAGAAACTATCTTACCAAAAACCACAGCCCTCATCCAATTAAAAGCCTCTACACTAACCTCTAATCAACAAGGCCTTATCAAACTCTACTTC-CTATCTTTCCTCATCACTATTATCCTTATCATAATCCTATTTAGCTACCCCGAGTAA?????????
Caperea_marginata	ATGACCAACATCCGAAAAACACACCCACTAATAAAAATTATCAACAACGCATTCATTGATCTTCCCACCCCATCAAATATCTCCTCATGATGAAACTTCGGTTCCCTACTTGGCCTTTGCCTAATCATACAAATCCTAACAGGCCTATTCCTAGCAATACATTACACGCCAGACACAACAACCGCATTCTCATCAGTCACACATATTTGCCGAGATGTAAACTACGGCTGAGTTATCCGATATCTACATGCAAATGGAGCCTCCATATTTTTCATCTGCATCTACGCCCACATAGGACGTGGCCTATACTACGGCTCTCATGCTTTCCGAGAGACATGAAATATCGGAGTAATCTTATTATTCACAACCATAGCCACTGCATTCGTAGGCTATGTCCTGCCCTGAGGACAGATATCATTCTGAGGCGCAACCGTCATCACCAACCTCCTATCAGCAATCCCATATATTGGTACCACCCTAGTTGAATGAATCTGGGGTGGCTTCTCCGTAGACAAAGCGACACTAACTCGCTTCTTTGCTTTCCACTTCATCCTCCCTTTCATTATTCTAGCGCTAGCAGCTGTTCATCTCCTTTTCCTCCACGAAACAGGATCTAACAACCCCACAGGCATCCCATCCAACATAGACAAAATTCCATTCCACCCCTACTACACAATTAAAGACATCCTGGGCGTCCTACTACTAATCCTGACCCTACTAATATTAACCTTATTTACACCTGACCTGCTTGGAGACCCTGACAACTACACCCCAGCAAATCCCCTCAGCACCCCAGCACACATCAAGCCAGAATGATACTTCCTATTTGCATATGCAATCCTACGATCAATTCCTAATAAATTAGGTGGAGTCCTAGCCTTATTATTTTCAATCCTAATTCTAGCCCTCATTCCAATACTCCACACATCCAAACAACGAAGCATAATGTTTCGACCTTTCAGCCAATTCCTATTCTGAGTGCTAGTCGCAGACCTACTAACCCTAACATGAATTGGTGGCCAACCCGTAGAACACCCTTATGTTATAGTAGGCCAACTCGCATCCATCCTTTATTTCTTCCTGATCTTAATCCTAATGCCAGTAACCAGTCTTATCGAAAATAAACTTATAAAATGAAGA?TTTAAAGGTTTGGTCCCAGCCTTTCTATTAATTCTTAACAGATTTACACATGCAAGTATCCACACCCCGGTGAAAACGCCCTCTAAATCA-TAAAGATTAAAAGGAGCAGGTATCAAGCACGCTAACACTAGCAGCTCACACCGCCTCGCTTA-GCCACACCCCCACGGGACACAGCAGTGATAAAAATTAAGCCATGAACGAAAGTTTGACTAAGTCATGTTAAT--AAGGGTTGGTAAACTTCGTGCCAGCCACCGCGGTCATACGATTAACCCAAATTAATAGAAACACGGCGTAAAGAGTGTTAAAGAATCGTA--TACAAT-AAAGTCAAACCTTAATTAAGCTGTAAAAAGCCCTAACTAA-AAATAAGCCAAACTACGAAAGTGACTTTAATATGATCTGATCACACGACAGCTAAGGCTCAAACTGGGATTAGATACCCCACTATGCTTAGCCGTAAACCCTGATAGTCGC-AAAACAAGACTATTCGCCAGAGTACTACTAGCAATAGCCTAAAACTCAAAGGACTTGGCGGTGCTTCATACCCATCTAGAGGAGCCTGTTCTGTAACCGATAAACCCCGATTAACCTCACCAACCCTTGCTACTCCAGTCTATATACCGCCATCTTCAGCAAACCCTAAAAA-GGAACGAAAGTAAGCATAATTATCTTA-CATAAAAACGTTAGGTCAAGGTGTAACCTATGGGTTGGGAAGAAATGGGCTACATTTTCTA--TA-TA-AGAATACCCCTT-ATATCCGCACGAAAGTTTTTATGAAATCTAAAAACTAAAGGAGGATTTAGTAGTAAATCAAGAGTAGAGTGCTTGATTGAATAAGGCCATGAAG-CACGCACACACCGCCCGTCACCCTCCTCAAGTACACCCGCAT-AAGCCCCAGTCCATTAACCCAGGCCAAGCAATCCATACGAGAGGAGACAAGTCGTAACAAGGTAAGCATACCGGAAGGTGTGCTTGGACAAAAACCAATTCTAGCCCACACTCCCCCCA-------------TTTCTACTACTACATTATAATCAAATAAAACATTCACCATATA-TTTAAAGTATAGGAGATAGAAATCTAACT-ACCAATGGCGCTATAGAAATAGTACCGCAAGGGAAAGATGAAAGA-ATAACCTAAAAGTAATAAAAAGCAAAGCTTACCCCTTGTACCTTTTGCATAATGAATTAACTAGTA-ATAACTTAGCAAAGAGACCTTAAGCTAAACTACCCGAAACCAGACGAGCTACTTACGAGCAGTAT-CTA-GAACAAACTCATCTATGTGGCAAAATAGTGAGAAGACTTATAAGTAGAGGTGAAAAGCCTAACGAGCCTGGTGATAGCTGGTTGTCCATGAAAAGAATTTCAGTTCAACGTTAAATAATACTAA-AAGCC-ATGCCAAGCCTTAACGTATATTTAACCGTTAGTCTAAAAAGGTACAGCTTTTTAGA-AGTGGGTACACCCTTAACTAGAGAGTA--AAATAAATATC-ACACCATAGTTGGCCTAAAAGCAG-CCATCAATTAAGAAAGCGTTCAAGCTCAACAATAAA--TAATGTTTTAATTCCAACATTAAACAAAT-AAACTCCTAGTCTAAATATTGGACTAATCTATATAGATATAGAAGCAATACTGTTAACATGAGTAACAAGAAA--CTTTTCTCCTAGCATAAGCTTATATCAGTGACTGATAATATACCGATAATTAACAGCAAATAAATA-AAACCCAACACCAAGTTATTTAACAAG-ACACTGTTAACCCAACACAGGCATGCACCTAAGGAAAGATTAAAAAAAGTAAAAGGAACTCGGCAAACACAAACCCCGCCTGTTTACCAAAAACATCACCTCTAGCATAACCAGTATTAGAGGCACTGCCTGCCCGGTGACT-AA-TCGTTAAACGGCCGCGGTATCCTGACCGTGCAAAGGTAGCATAATCACTTGTTCTCTAATTAAGGACTTGTATGAACGGCCACACGAGGGTTTTACTGTCTCTTACTTTTAATCAGTGAAATTGACTTCCCCGTGAAGAGGCGGGGATAACAAAATAAGACGAGAAGACCCTATGGAGCTTCAATTAATTAACCCAAAAA--TCATAATCCC-AAACCAC-CAAGGAATAA--CAAAATTTTATATGGGTTAACAATTTTGGTTGGGGTGACCTCGGAGTATAAAAA-ACCCTCCGAGTGATT--AAAGCCTAGACTCACTAGTCAAAGCA----CAACATCACTTATTGATCCAATCTCTT--GATCAACGGAACAAGTTACCCTAGGGATAACAGCGCAATCCTATTCTAGAGTCCATATCGACAATAGGGTTTACGACCTCGATGTTGGATCAGGACATCCTAATGGTGCAGCCGCTATTAAGGGTTCGTTTGTTCAACGATTAAAGTCCTACGTGATCTGAGTTCAGACCGGAGTAATCCAGGTCGGTTTCTATCTATTACGCATTTCTCCCAGTACGAAAGGACAAGAGAAATAAGGCCAACTTCAAA-TAAGCGCCTTCAAA-TAATTAATGATCTAATCTTAACTTAATAATTAAGCGCAAAT-AAATC--TGCCCAAGA-CCAGGGCCT-TGTGACCCTAATTCATATAAATATTATTATAGCCTTCAGTATATCCCTTGTAGGCCTGCTAATGTACCGATCTCACCTAATATCTGCATTACTCTGCCTAGAAAGCATAATATTATCACTCTTCATCTTAGCAACTCTTACAGTCCTAAACTCACACTTCACCTTGGCTAACATCATACCTATTATCCTTCTAGTATTTGCAGCTTGCGAAGCAGCTATTGGACTAGCTTTACTAGTCATAATCTCCAATACATATGGCACTGACTATGTACAAAACCTCAACCTCCTTCAATGCTAAAATTTATTATCCCCACAATAATACTAATACCCCTGACCTGACTATCAAAAAATAACTTAATCTGAATTAATTCCACAACCCACAGCCTATTAATCAGCTTCACAAGCCTACTCCTCTTTAATCAATTTAATGATAATAGCCTCAACTACTCACTGACTTTCTTTTCTGACCCCCTTTCCACCCCACTCTTGATCTTAACAATATGACTCCTCCCTCTTATGCTAATAGCAAG-TCAATCTCATCTTCTCAAAGAATCACTCACCCGAAAAAAACTCTACGTTACAATATTAATCGTACTACAAACCCTCCTGATTATAATATTCACTGCCACCGAACTAATTCTGTTCTATATCATATTTGAAGCTACATTAATCCCCACCCTTATTATTATTACCCGCTGAGGCAACCAAACAGAACGACTTAATGCAGGACTATATTTTTTATTCTATACACTAACAGGATCCCTTCCATTACTAGTAGCACTAACATACCTACAAAACACAACAGGGTCCTTAAACTTTCTACTTCTGCAACACTGAACTCAACCATTATCTCCCACCTGATCTAACATCTTCATATGGTTAGCTTGCATAATAGCTTTCCTAGTAAAAATACCCCTCTACGGACTACACCTTTGACTACCCAAAGCACATGTAGAAGCCCCTATTGCAGGCTCCATAGTTCTTGCAGCCGTATTATTAAAACTAGGGGGTTACGGCATATTACGGATTACATTCATACTTGACCCCTTAACAGAATTTATAGCCTATCCATTTCTTATACTTTCCCTTTGAGGAATAATCATAACCAGCTCTATCTGCTTACGTCAAACTGACCTAAAATCACTCATTGCATACTCCTCAGTTAGTCACATAGCACTTGTCATCGCAGCTATCCTCATCCAAACTCCCTGAAGCTACATAGGAGCCACAGCTCTGATAATTGCCCATGGTCTCACATCCTCTATATTATTCTGCCTAGCAAACTCAAACTATGAACGCATCCATAGTCGAATCATAATCTTAGCCCGAGGCCTGCAAATCTCCCTACCACTAATAGCCACCTGATGATTACTAGCAAGCCTAACAAATCTAGCTCTACCCCCAACCATTAACTTAATCGGAGAACTACTCACAGTTATATCAATTTTCTCATGATCAAATCCCACTATTTTCCTAATAGGAACAAACATTGTAATCACTGCCCTCTACTCCCTGTATATACTAATTATAACACAACGAGGCAAACATACACACCACATCAACAACATTACCCCCTCCTTCACACGAGAACATGCCTTAATAGCCCTACATGTTATCCCCCTCCTACTACTATCACTAAACCCCAAAATTATCTTAGGTCCCCTTTACTATGAACGAAAATTTATTTGCCCCCTTTATAATCCCAATAGTAATAGGTATCCCCATTACCATTTTAATTATTATCCTCCCATCTATTTTATTTCCAACACCAAATCGATTAATTAATAACCGCACAATCTCCATTCAACAATGATTAACTAAACTTACATCAAAACAACTAATAAACGTACACAGTCCTAAAGGACAAACTTGATCTCTAATACTCATTTCACTATTCCTATTTATTGCCTCCACTAACCTCCTTGGAATATTACCTCACTCATTTACACCCACCACGCAACTCTCAATGAACGTAGGAATAGCGATTCCTCTATGAGCAGGCACTGTCGCCACAGGCCTCCGCAACAAAACAAAAATATCCTTAGCACACCTATTACCACAAGGTACACCCACTTTCCTTATCCCAATACTAGTAATTATCGAAACCATTAGCCTCTTCATTCAACCAGTAGCACTAGCCGTACGATTAACTGCCAATATCACAGCAGGTCACTTACTAATGCATTTAATTGGAGAAACAACCCTTACATTAATAAACACCAGTCTATTTACAGCCCTTATTACCTTCATCATCCTTACTTTATTAACTATTCTTGAATTCGCCGTCGCCCTAATTCAAGCCTATGTATTTACTCTCCTAGTAAGCCTATACCTCCATGACAACACATAAATGCCACAACTAGACACATCAACATGACTTCTTACTATTCTATCCATATTCTTAGCTCTCTTCATGTTATTTCAACTAAAAATTTCAAAATACTCCTACCTCCCTAATCCTAAGTTAACTTTCACCAATACACAAAAACAACAAGCCCCTTGAAACACCACATGAACGAAAATTTATTTGCCCCCTTTATAA???????????????ATGTTCATAAACCGCTGACTATTCTCAACCAATCACAAAGACATTGGCACCCTATACTTATTATTCGGCGCCTGAGCAGGAATAGTAGGTACTGGCCTAAGTTTATTAATCCGCGCTGAACTAGGTCAGCCTGGCACACTAATCGGAGACGACCAAGTCTACAATGTGTTAGTAACAGCTCACGCCTTCGTAATAATTTTCTTTATAGTTATACCCATTATAATCGGCGGATTCGGAAACTGACTAGTCCCCTTAATAATCGGAGCCCCTGATATAGCTTTTCCCCGTATAAATAACATAAGCTTCTGATTACTTCCTCCTTCTTTCTTACTATTAATAGCATCCTCAATAGTCGAAGCTGGTGCAGGTACAGGCTGAACTGTATATCCCCCTTTAGCCGGAAACCTAGCCCATGCAGGAGCTTCAGTCGACCTTACCATTTTTTCTCTACACCTAGCTGGTGTATCCTCAATCCTCGGAGCTATTAATTTTATTACAACTATCATTAACATGAAACCACCTGCCATAACTCAATACCAGACGCCTCTCTTCGTATGATCAGTTCTAGTTACAGCAGTACTACTCCTACTATCACTACCAGTCCTAGCAGCTGGAATCACTATGTTATTAACTGACCGAAACCTAAACACAACTTTCTTCGACCCCGCAGTGGGAGGAGACCCAATCCTGTACCAACACCTATTTTGATTTTTTGGTCACCCCGAGGTATATATTTTAATTCTCCCTGGATTCGGAATAATCTCACATATCGTGACTTATTACTCAGGAAAAAAAGAACCTTTCGGCTACATGGGAATGGTTTGAGCCATAGTATCTATCGGGTTCCTAGGCTTTATCGTATGAGCTCACCACATGTTTACAGTAGGTATAGACGTAGACACACGAGCATACTTCACATCAGCCACTATAATCATTGCTATTCCTACGGGGGTAAAAGTCTTCAGTTGACTGGCAACACTACATGGAGGTAATATCAAATGATCTCCAGCCTTAATATGAGCCCTAGGCTTCATCTTCCTTTTCACAGTAGGTGGCTTAACTGGCATCGTCCTGGCTAATTCATCACTAGACATTGTTCTACATGACACTTATTATGTAGTCGCCCATTTCCACTATGTACTCTCAATAGGGGCCGTCTTCGCCATCATAGGAGGTTTTGTCCACTGATTCCCATTATTCTCAGGATATACACTTAACTCAACATGAACAAAAATTCACTTTATAGTTATATTCGTAGGTGTAAACCTAACATTCTTCCCACAACATTTCCTAGGCTTATCAGGTATACCTCGACGGTATTCCGATTACCCAGATGCTTACACAACATGAAATACCATTTCATCTATAGGCTCATTCATTTCACTAACAGCAGTTATACTAATAATTTTCATCATCTGAGAAGCATTCACATCCAAACGAGAAGTATTAGCAGTAGACCTTACCTCCACCAACCTTGAGTGACTAAACGGTTGTCCTCCACCATACCACACATTTGAAGAACCAGCATTTGTTAACCCAAAATGATCAAGA????ATGGCATACCCCTTTCAACTAGGCTTCCAAGATGCAACATCACCTATCATAGAAGAACTTCTACACTTTCATGATCATACATTAATAATTGTTTTCCTAATTAGCTCCTTAGTCCTCTACATCATTACCCTGATACTTACAACCAAACTTACACACACCAGTACGATAGATGCCCAAGAAGTAGAGACCGTCTGAACCATCCTTCCAGCCATTATCCTAATTTTAATTGCCCTGCCTTCTCTACGAATCCTTTACATAATAGATGAAGTCAACAACCCCACTCTCACCGTAAAGACAATAGGCCACCAGTGGTACTGAAGCTATGAATATACTGACTATGAGGACCTTAACTTCGATTCTTACATAATCCCAACATCAGACCTAAAGCCAGGAGAACTTCGACTATTAGAAGTAGATAATCGAGTAGTCTTACCCATAGAAATAACAATCCGAATACTAGTCTCATCAGAAGACGTATTACACTCATGGGCCGTACCTTCTCTAGGTCTAAAAACGGACGCAATCCCAGGACGCCTAAACCAAACAACCTTAATATCAACACGACCAGGCCTGTTCTATGGACAATGTTCAGAGATCTGTGGCTCAAACCATAGTTTCATGCCAATCGTCCTAGAATTAGTACCTCTAGAAACCTTTGAAAAATGATCTATATCTATACTATAAATGACCCACCAAACCCACTCATATCACATAGTAAACCCTAGCCCTTGGCCCCTTACCGGAGCCCTATCAGCACTCCTCATAACATCAGGCCTAATCATATGATTCCACTTCAACTCAATAGTTCTACTAACCTTAGGCTTATTAACAAATATCTTAACAATATATCAATGATGACGAGATATTATTCGAGAAAGCACCTTCCAAGGTCACCATACACCAACTGTCCAAAAAGGACTTCGATATGGGATAATCCTGTTCATTATCTCAGAAGTCCTATTCTTCACAGGCTTCTTCTGAGCCTTCTACCACTCAAGCCTCGCTCCCACTCCTGAATTAGGCGGATGCTGACCACCAACAGGCATTCACCCGTTAAATCCCCTAGAAGTCCCTCTCCTTAATACCTCCGTACTACTAGCCTCTGGCGTATCTATTACTTGAGCCCACCATAGCCTAATAGAAGGAAATCGCAAACATATACTTCAAGCACTTTTCATCACAATTGCACTCGGCCTCTACTTCACCCTACTACAAGCATCAGAATACTACGAAGCCCCCTTCACGATCTCAGACGGAATTTATGGCTCTACATTCTTCGTAGCTACAGGCTTCCATGGATTGCACGTAATCATTGGATCCACTTTCCTCATTGTTTGCTTCATACGCCAAATAAAGTTCCACTTTACATCGAATCACCATTTTGGCTTTGAAGCCGCTGCTTGATATTGACATTTCGTAGACGTCGTATGGTTATTTCTTTACGTATCTATCTATTGATGAGGTTCTTAGATGTTTATAATTAACATTCTAACACTCATTCTCCCTATTCTCCTAGCCGTAGCATTCCTAACACTAGTAGAACGCAAAATCTTAGGTTATATACAGTTCCGTAAAGGACCAAATGTCGTAGGTCCACATGGCCTACTCCAACCCTTTGCTGATGCTATCAAACTATTTACTAAAGAACCCCTACGACCAGCTACGTCCTCAACCACTATATTTATTATTGCACCTGTACTAGCCCTAACCCTAGCCCTCACTATATGAAGCCCACTACCCATGCCACACCCCCTCATCAATATAAATCTAGGGGTACTATTCATATTAGCAATATCTAGTTTAGCAGTCTATTCTATTCTATGATCCGGCTGAGCCTCTAACTCAAAGTACGCACTAATCGGAGCCCTACGAGCAGTAGCACAAACAATTTCATATGAAGTAACACTAGCCATCATTCTTCTATCAGTACTTCTAATAAATGGCTCCTACACCTTATCAATACTAACTGTAACACAAGAACAATTATGATTATTATTCCCAACATGACCCTTAGCCATAATATGATTCATCTCCACCTTAGCAGAAACCAATCGGGCCCCTTTCGACCTGACAGAAGGAGAATCAGAACTCGTATCCGGCTTCAATGTAGAATACGCAGCAGGTCCTTTCGCCCTATTTTTCCTAGCAGAATACACCAACATCATCATAATAAATATACTCACAGTTATCCTATTCCTAGGAACATTCTATGATCCCTACAACCCAGAATTGTACACAATAAACCTCACCACCAAAACTTTAATACTTACAATACTCTTCCTATGGATCCGAGCATCCTATCCCCGATTCCGATATGATCAACTAATACACCTATTATGAAAAAATTTCCTTCCCCTAACACTAGCCTTTTGCATATGACATATCTCACTGCCAATTATAACTGCAAGCATCCCCCC-TCAAACATAA??ATAAATCCATCCATTTTCATTATTCTCCTAACAACCCTCATCCTAGGTACAATAATAGTAATTACCAGCTCTCACTGACTACTAGCCTGAATCGGCTTCGAAATAAATATGATAGCTTTCATTCCTATCATAATAAAAAACCCCAGCCCCCGAGCCACGGAAGCTTCCACCAAGTATCTCCTAACACAAGCCACCGCTTCCACATTACTCATGATAGCAATTATCATTAACTTAATATACTCCGGCCAATGAACCATCATAAAACTATTCAATCCCACAGCATCCACACTTATAACAATAGCCTTAGCCATTAAACTAGGACTAGCTCCCTTCCATTTCTGAGTACCAGAAGTAACACAGGGCATCCCCCTAGCCACAGGCCTAATTCTATTAACATGACAAAAACTTGCACCCCTATCAATCCTGTATCAAATTTCACAATCAATTAATCTACACCTAATACTAACTATATCTTTACTCTCCATCTTAATCGGAGGCTGAGGCGGACTAAACCAAACACAACTTCGAAAAATTATAGCCTATTCATCAATCGCCCATATAGGATGAATAACAACCATTCTATTATATAACCCAACACTAATACTATTAAATTTATTAATCTACATCACAATAACCTTCACCATATTCATATTATTTATTCAAAACTCAACCACCACTACACTATCATTAGCCCAAATATGAAACAAAACACCCACCATTATAACTCTTACTATACTCACCCTCCTCTCAATAGGAGGACTCCCACCACTATCGGGATTTATACCCAAATGAATAATTATTCAAGAACTGACAAAAAACGATATACTCATTATACCAATATTTATAGCCACCACAGCACTACTCAACCTATATTTCTATATACGCCTAACCTACTCCACAGCACTAACAATATTCCCCTCAACAAATAATATAAAAATAAAATGACAATTTAGCTCCACAAAACGAACAACCCTCCTACCAACAGCAATCGTAATTTCCACAATACTATTACCCCTCACCCCAATACTTTCAACTCTATTATAGATAAACCTTCTACTAACATTATTAACAAACTTAATATTAGCCCTACTACTCACATTTATCGCCTTCTGACTCCCCCAACTAAATATATACGCAGAAAAAACAAGCCCATATGAATGCGGATTTGACCCTATAGGATCAGCCCGTCTACCTTTCTCCATAAAATTCTTCCTAGTAGCTATCACTTTCCTTCTCTTTGACCTAGAAATCGCCCTCCTACTTCCACTTCCCTGGGCAATCCAAACAAATAATTTAAATACTATACTTATTATAGCCCTATTCCTAATTTCTCTACTAGCAGCTAGCTTAGCCTATGAATGAACCCAAGGAGGCCTAGAATGAGCCGAAT-ATAAACCTATTCACTTCCTTCTCCCTACTCACATTGCTAATCCTAGCTGCCCCAATCATAATACCCAATATAAATGCCCACGAAAGCAACAAATACCAACACTATGTAAAAAACATCGTCTTCTGTGCCTTCATTATTAGCCTAATTCCAGCAATAATGTATCTTCATACAAATCAAGAAACACTCATCTCAAACTGACACTGACTTACCATCCAAACCCTCAAACTAACACTTAGCTTCAAAATAGACTACTTTTCACTCATGTTTATACCAGTAGCACTATTCATCACATGATCCATTATAGAGTTTTCTATATGGTATATACACTCCGACCCCTACATCAACCAATTCTTTAAATATCTCCTCCTTTTTCTCATCACCATACTAATCCTTGTTACAGCTAATAATCTCTTTCAACTCTTCATCGGATGGGAAGGAGTAGGCATTATATCCTTCTTACTCATCGGCTGATGGTTCGGACGAACAGACGCAAACACAGCCGCCCTCCAAGCAATCCTATATAATCGTATCGGGGATATTGGACTCCTCGCATCAATAGCATGATTTCTTTCCAACATAAACACATGGGACTTACAACAGATTTTTATACTTAGCCAAATCCCCTTAAACTTCCCTCTCATAGGACTCGTACTAGCCGCAGCTGGAAAATCAGCCCAATTCGGACTCCACCCCTGACTCCCATCAGCAATAGAAGGTCCCACCCCAGTCTCAGCCTTACTCCACTCAAGCACAATAGTTGTAGCAGGGATCTTCTTACTCGTTCGCTTCCACCCTTTAGTAGAAACTAATAAGATTATCCAAACAGTAATTCTCTGTTTAGGCGCTATTACAACCCTATTTACAGCTATCTGCGCTCTCACCCAAAACGACATCAAAAAAATCATCGCTTTTTCTACCTCTAGCCAACTGGGCCTAATAATAGTCACAATCGGCCTTAACCAACCTTACTTAGCATTCTTACATATCTGCACACACGCCTTCTTTAAAGCAATGCTATTCCTATGCTCTGGCTCCATTATCCATAATCTAAACAATGAACAAGACATTCGAAAAATAGGAGGACTATTTAAAGCCCTCCCATTTACCACAACTGCCCTCATTATTGGATGCCTAGCACTAACAGGAATACCATTCCTTACCGGATTTTACTCCAAAGACCCTATTATTGAAGCCGCCACTTCGTCTTACACCAACGCCTGAGCCCTATTATTAACTTTAACTGCTACCT---CCCTCACAGCCATTTACAGCACCCGCATCATCTTCTTTGCGCTACTAGGACAACCCCGCTTCCCTCCCTCCACAACTATCAATGAAAATAACCCCCTATTAATTAACCCCATCAAACGCCTCCTAATCGGAAGTATTTTCGCCGGTTTCATCCTATCCAACAGTATTCCCCCAACAACTACCCCTCTAATAACTATACCTCTACACCTAAAACTAACTGCCCTTGTAGTAACAACCCTAGGCTTCATTATCGCATTCGAAATTAACCTTGATACACAAAACCTAAAGTATATGCACCCATCAAAATCCTCCAAATTCTCCACTTTATTAGGATATTTCCCCACAATCATGCATCGCCTACCCCCTCACCTTGACCTATTAATAAGCCAAAAATTAGCGACTTCACTACTAGACCTAACTTGATTAGAAACCATTCTACCCAAAACCACAGCCCTAATTCAACTAAAAGCCTCTACATTAACTTCAAATCAACAAGGCCTCATCAAACTCTATTTC-CTGTCTTTCCTTATTACCATTACTCTTAGCATAACCATATTTAACCACCTCGAGTAA?????????
Eschrichtius_robustus	ATGACCAACATCCGAAAAACACACCCACTAATAAAAATCATCAACGACGCATTCGTCGATCTCCCCACCCCATCAAACATCTCCTCATGATGAAACTTCGGCTCCCTACTTGGCCTCTGCTTAATTATACAAATCCTAACGGGCCTATTCCTAGCAATACACTACACACCAGACACAACAACCGCCTTCTCATCAATCACACATATTTGCCGAGATGTAAATTATGGCTGAATTATCCGATACCTACATGCAAATGGAGCCTCCATATTCTTCATTTGCCTCTACGCCCACATGGGACGAGGCCTATATTACGGCTCCCACGCCTTCCGAGAGACATGAAACATCGGAGTCATCCTACTATTCACGGTTATAGCCACCGCATTCGTAGGCTACGTCCTACCCTGAGGACAAATATCATTCTGAGGCGCAACCGTTATCACCAACCTCCTATCAGCAATCCCATACATTGGCACTACCCTAGTCGAATGGGTCTGAGGCGGTTTTTCTGTAGATAAAGCAACACTAACACGCTTCTTTGCCTTCCACTTCATCCTTCCATTCATTATCCTAGCACTAGCAATTGTCCACCTCATTTTCCTCCACGAAACGGGATCCAACAACCCCACAGGCATTCCATCCAACATAGACAATATCCCATTCCACCCCTATTACACAATTAAAGACATACTAGGCGCCCTGCTACTAATCCTAACCCTACTAATACTAACCCTATTCGCACCCGACCTGCTCGGAGACCCAGACAACTATACCCCAGCAAACCCACTCAGCACCCCAACACATATTAAACCAGAGTGATATTTCCTATTTGCATACGCAATCCTACGATCGATCCCCAACAAATTAGGCGGAGTCTTAGCCCTACTACTCTCAATCCTAATCCTAGCTTTCATCCCAATACTCCATACATCCAAACAACGAAGCATAATATTTCGACCCTTTAGCCAATTCCTGTTCTGAGTACTAGTTGCAGACCTACTAACCCTTACATGGATCGGCGGCCAACCCGTAGAACACCCCTACATAATTGTAGGCCAATTCGCATCCATCCTTTACTTCCTCTTAATTCTAGTATTAATACCAGTAGCTAGTCTTATCGAGAACAAACTTATAAAATGAAGACTTTAAAGGTTTGGTCCCAGCCTTTCTATTAGTTCTTAACAGACTTACACATGCAAGCATCTACATCCCAGTGAGAATGCCCTCTAAATCA-CAAAGATCAAAAGGAGCGGGTATCAAGCGCGCTAGCACTAGCAGCTCACAACACCTCGCTTAAGCCACACCCCCACGGGACACAGCAGTGATAAAAATTAAGCTATGAACGAAAGTTTGACTAAGTCATGTTAATT-AAGGGTTGGTAAACTTCGTGCCAGCCACCGCGGTCATACGATTGACCCAAATTAATAGAAATACGGCGTAAAGAGTGTTAAAGAGTCACA--TAAAAT-AAAGTCAAACCTTAATTAAGCTGTAAAAAGCCCTAATTAA-AACTAAGCCAAACTACGAAAGTGACTTTAATATGATCTAATCACACGACAGCTAAGACCCAAACTGGGATTAGATACCCCACTATGCTTAGCCGTAAACCCTAATAGTCAC-AAAACAAGACTATTCGCCAGAGTACTACTAGCAACAGCTTAAAACTCAAAGGACTTGGCGGTGCTTCATACCCCTCTAGAGGAGCCTGTTCTGTAACCGATAAACCCCGATCAACCTCACCAACCCTTGCTACTTCAGTCTATATACCGCCATCTTCAGCAAACCCTAAAAG-GGAACGAAAGTAAGCATAACCATCCTA-CATAAAAACGTTAGGTCAAGGTGTAACCTATGGGTTGGGAAGAAATGGGCTACATTTTCTA--AGCTA-AGAATATCCCCT-ATATCCACACGAAAGTTTTTATGAAACTTAAAAACTAAAGGAGGATTTAGTAGTAAATCAAGAGCAGAGTGCTTGATTGAATAAGGCCATGAAG-CACGCACACACCGCCCGTCACCCTCCTCAAGTACCCCAGCTA-AAGCCCCAGTCCATTAACCCAGGCCAAGCAATTCGTACAAGAGGAGACAAGTCGTAACAAGGTAAGCATACCGGAAGGTGTGCTTGGACAAAAACTAGCTCTAGCCCACACCCTCCCAA-------------TCTCTACTATCATAACTTAATCAAATAAAACATTCATCGTCCA-TCTAAAGTATAGGAGATAGAAATTTAAAT-ATCAGTGGCGCTATAAAGATAGTACCGTAAGGGAAAGATGAAAGA-TAATCCTAAAAGTAATAAAAAGCAAAGCTTACCCCTTGTACCTTTTGCATAATGACTTAACTAGTA-ATAACTTAGCAAAGAGACCTTAAGTTAAATCACCCGAAACCAGACGAGCTACTTATGAGCAGCAC-TTA-GAACGAACTCATCTATGTGGCAAAATAGTGAGAAGACTTATAAGTAGAGGTGAAAAGCCTAACGAGCCTGGTGATAGCTGGTTGTCCATGAAAAGAATCTCAGTTCAACGTTAAACAATACTAA-AAGCCAATGCCAAGCCTTCACGTATGTTTAACAGTTAATCTAAAAAGGTACAGCTTTTTAGA-AATGGGTACAACCTTCACTAGAGAGTATAAATTAAACAC--ACACCATAGTTGGCCTAAAAGCAG-CCACCAATTAAGAAAGCGTTCAAGCTCGACAACAAAA-CAATGTTTTAATTCCAATATTAAA-AAAT-TAACTCCTAGCCTGACTATTGGACTAATCTATACAAACATAGAAGCAATACTGTTAATATGAGTAACAAGAAA--TTTTTCTCCTAGCACAAGCTTATATCAGCAACTGATAATATACTGATAATTAACAGCAAATAAGTA-AAACCCAACACTAAATTATTTATCAAA-ACACTGTTAATCCAACACAGGCGTGCAT-TAAGGAAAGATTAAAAAAAGTAAAAGGAACTCGGCAAACACAAACCCCGCCTGTTTACCAAAAACATCACCTCTAGCATAACCAGTATTAGAGGCACTGCCTGCCCGGTGACT-AA-TAGTTAAACGGCCGCGGTATCCTGACCGTGCAAAGGTAGCATAATCACTTGTTCTCTAATTAGGGACTTGCATGAATGGCCACACGAGGGTTTAACTGTCTCTTACTTTTAATCAGTGAAATTGACCTCCCCGTGAAGAGGCGGGGATAACAAAACAAGACGAGAAGACCCTATGGAGCTTCAATTAATCAACCCAATAAA-TCAAAACCTT-AAACCAC-CAAGGGACAA--CAAAATTTTATATGGGCTGACAATTTCGGTTGGGGTGACCTCGGAGCACAAAAA-ACCCTCCGAGTGATTT-AAAACCTAGGCTCACTAGCCGAAGTA----TAATATCACTTATTGATCCAATCTATT--GATCAACGGAACAAGTTACCCTAGGGATAACAGCGCAATCCTATTCTAGAGTTCATATCGACAATAGGGTTTACGACCTCGATGTTGGATCAGGACATCCTAATGGTGCAGCCGCTATTAAGGGTTCGTTTGTTCAACGATTAAAGTCCTACGTGATCTGAGTTCAGACCGGAGTAATCCAGGTCGGTTTCTATCTATTACGCATTTCTCCTAGTACGAAAGGACAAGAGAAATAAGGCCAACTTCAAA-CAAGCGCCTTCAAA-CAATTAATGATCTAATCTCAACTTAATAATCAAGCGCAAAC-AAACTC-TGCCCAAGA-CCAGGGCCA-TGTGACCTTAATCCATATAAATATTCTCATAGCCTTTAGCATGTCCCTTGTGGGCCTATTAATATACCGATCCCACCTAATGTCCGCATTACTCTGTCTAGAGGGTATAATATTATCACTTTTCGTCCTAGCAGCCCTCACAATCCTAAACTCACACTTCACCTTAGCTAACATAATGCCTATCATCCTCCTAGTCTTCGCAGCCTGTGAAGCAGCCATCGGACTAGCCTTATTGGTTATAGTCTCCAACACATACGGTACTGACTACGTACAAAACCTTAATCTTCTCCAATGCTAAAATTTATTATTCCTACAATCATACTAATACCCCTAACCTGACTATCAAAAAATAACCTAATCTGAATTAACTCCACAACCCACAGTCTATTAATCAGCTTATCAAGCCTACTCCTCCTTAATCAACTCAACGACAACAGCCTTAACTACTCACTAGTCTTCTTCTCCGACCCCCTCTCCGCCCCACTCTTAATCCTGACAATATGACTCCTTCCCTTAATGTTAATAGCAAG-CCAATCCCATCTTGCCAAAGAACCCCCAGTTCGAAAAAAACTCTACGTTACAATACTAATCATACTACAAACCCTCCTAATCATAACATTCACTGCCACAGAACTAATCCTATTTTACATTATATTTGAAGCTACACTAATCCCCACCCTTATCATCATCACTCGCTGAGGTAACCAAACAGAACGACTCAATGCAGGACTATATTTCCTATTCTATACACTAATTGGATCCCTCCCATTATTAGTAGCACTCCTATACCTACAAAACACAACAGGATCCCTAAATTTTCTACTTCTACAACACTGAGCCCAACCACTATCCACTTCCTGATCCAACATCTTCATATGGTTAGCCTGCATAATAGCATTCCTAGTAAAAATACCCCTCTACGGATTACACCTTTGATTACCCAAAGCACATGTAGAGGCCCCCATCGCAGGCTCCATAGTCCTTGCAGCCGTGCTACTAAAACTCGGAGGCTATGGTATGCTACGAATCACACCCATGCTTGGTCCCCTAACAGAACACATAGCATACCCATTCCTCATGCTCTCCCTCTGAGGAATAGTCATAACCAGCTCTATCTGTTTACGTCAAACAGACCTAAAATCGCTCATTGCATACTCCTCAGTCAGCCATATAGCACTCGTCATTGCAGCCATCCTCATCCAAACCCCCTGAAGCTATATAGGGGCTACCGCTCTAATAATTGCCCATGGCCTCACATCCTCTATACTATTCTGTCTAGCAAACTCGAACTACGAACGTATTCATAGCCGAACCATAATTCTAGCCCGAGGCCTACAAATCTTCCTACCACTAATAGCTACCTGATGACTACTAGCGAGCCTGACAAATCTTGCTCTACCCCCAACCATCAACCTAATCGGAGAGCTACTCGTAGTTATATCAATCTTCTCATGATCAAACCCTACCATCCTCCTAATAGGGACAAACATCGTAATCACCGCTCTCTACTCCCTATACATGCTAATCATAACACAACGTGGTAAACACACACACCACATCAACAATATCACCCCGTCCTTCACACGAGAACATGCCTTAATAGCCCTACACATCATCCCCCTCCTACTCCTGTCACTAAACCCTAAAATCATTCTAGGTCCTCTTTACTATGAACGAAAATTTATTTGCCCCTTTCATAACTCCAGTGATACTAGGCATCCCTATTACCACTCTAATCATTATTCTCCCATCTATCTTATTTCCTACACCAAATCGACTAGTCAACAACCGTACAATCTCCATCCAACAGTGATTGACCAAACTCACATCAAAACAACTAATAAACGTACACAACCCTAAAGGGCAAACTTGATCTCTAATACTTACCTCACTCTTCCTATTTATTGCCTCCACTAACCTCCTTGGAATATTACCTCACTCATTCACACCTACCACACAACTCTCAATAAACGTAGGAATGGCTATCCCCCTATGAGCCGGTACCGTCGCCACAGGCTTACGCAATAAAACAAAAATGTCCTTAGCCCATTTATTACCACAAGGCACACCCACTTTTCTTATTCCTATACTAGTAATTATTGAAACCATCAGCCTATTCATTCAACCAATAGCACTAGCCGTACGACTAACTGCCAACATCACAGCAGGTCACCTACTAATACATCTAATCGGAGAAACAACCCTCGTACTAACAAGTATCAGCCCATTTACAGCCCTTATCACTTTCATTATCCTAACCCTATTAACTATTCTTGAATTTGCTGTCGCCCTAATTCAAGCTTATGTCTTTACCCTCCTAGTAAGCCTATACCTTCATGATAACACATAAATGCCACAACTAGATACATCAACATGACTCCTTACCATCCTATCTATACTCTTAACCCTCTTTGTACTATTCCAATTAAAAATCTCAAAGTACTCCTACTCCCCTGACCCCAAACTAACACTAACTAAAACACAAAAACAACAAACCCCTTGAAACACCACATGAACGAAAATTTATTTGCCCCTTTCATAA???????????????ATGTTCATAAACCGCTGACTATTCTCAACCAATCACAAAGACATTGGCACCCTATATTTACTATTTGGTGCCTGAGCAGGAATAGTAGGCACTGGCCTAAGCTTATTAATTCGCGCTGAACTAGGTCAGCCTGGCTCGCTAATCGGAGATGATCAAATCTACAACGTGCTAGTAACAGCCCACGCCTTCGTAATAATCTTCTTCATGGTCATACCTATTATGATTGGAGGATTCGGAAACTGACTAGTCCCCCTAATGATCGGAGCACCTGATATAGCTTTCCCTCGTATAAATAACATAAGCTTCTGACTGCTCCCTCCTTCCTTCCTACTATTAATAGCATCTTCAATGGTCGAAGCTGGTGCAGGCACAGGCTGAACTGTGTATCCCCCTCTAGCCGGAAACCTAGCACATGCAGGAGCTTCAGTTGACCTTACCATCTTCTCCCTACACCTAGCCGGCGTATCCTCAATCCTCGGAGCCATCAACTTCATCACAACTATCATCAACATAAAACCACCTGCCATAACCCAATACCAAACTCCACTTTTCGTATGATCAGTTCTAATCACAGCAGTCCTACTCCTACTATCATTACCTGTCTTAGCAGCCGGAATCACCATGCTACTTACTGATCGAAACCTAAATACAACTTTCTTCGACCCCGCAGGTGGAGGAGATCCAATCCTATACCAACACCTATTCTGATTCTTTGGCCACCCCGAAGTATATATTCTAATTCTTCCTGGGTTCGGAATAATTTCACACATTGTGACTTATTACTCAGGAAAAAAAGAACCTTTCGGCTATATGGGAATAGTTTGGGCTATGGTATCCATCGGGTTCTTAGGCTTCATCGTATGGGCCCACCATATGTTTACAGTAGGTATAGACGTTGATACACGAGCATATTTCACATCAGCTACTATAATTATTGCCATCCCCACAGGAGTAAAAGTCTTCAGCTGATTAGCAACACTACACGGAGGTAATATTAAATGATCCCCTGCCCTAATGTGAGCCCTAGGTTTCATCTTCCTCTTCACAGTAGGCGGCCTAACCGGTATCGTCCTAGCCAATTCATCACTAGACATTGTCCTACACGATACCTACTATGTAGTTGCTCACTTCCACTATGTCTTATCAATAGGAGCAGTCTTCGCCATTATAGGAGGCTTTGTCCACTGATTTCCACTATTCTCAGGATATACACTTAACACAACATGAACAAAAATCCACTTTATAATCATGTTCGTAGGTGTAAACCTAACATTCTTCCCACAACACTTCTTAGGCCTATCCGGTATACCTCGACGATACTCCGACTATCCAGACGCCTACACAACATGAAATACTATTTCATCTATAGGCTCATTTATTTCACTAACAGCAGTTATGCTAATAATTTTCATTATCTGAGAAGCATTCACATCCAAACGAGAAGTACTAGCAGTAGACCTTACCTCCACCAATCTTGAATGACTAAACGGATGTCCCCCACCATATCATACGTTCGAAGAACCAGCATTCGTCAACCCAAAATGATCAAGA????ATGGCATACCCATTCCAACTAGGCTTCCAAGATGCAACATCACCCATTATAGAAGAACTCCTACACTTTCACGACCACACACTAATAATTGTTTTCCTAATTAGCTCTTTAGTTCTCTACATCATCACTCTAATACTTACAACCAAACTAACACACACCAGCACAATAGATGCCCAAGAAGTAGAGACCATCTGAACCATCCTCCCAGCTATCATCCTAATTTTAATTGCCCTGCCTTCCCTACGGATCCTTTATATAATAGACGAAGTCAACAACCCCTCCCTCACTGTAAAAACAATAGGCCACCAATGATACTGAAGTTATGAATATACCGACTACGAAGACCTAAGCTTCGACTCCTACATAATTCCAACATCAGATCTAAAGCCAGGAGAACTACGACTATTGGAAGTAGACAACCGAGTTGTTTTACCCATAGAAATAACAATCCGAATACTAGTCTCATCAGAAGACGTACTCCATTCATGAGCCGTACCCTCCTTAGGCCTAAAAACAGATGCAATCCCAGGGCGCCTAAACCAAACAACCTTAATATCAACGCGACCAGGCCTATTCTATGGACAATGTTCAGAAATCTGCGGCTCAAACCATAGTTTTATACCAATTGTCCTAGAACTAGTACCCCTAGAGATTTTTGAAAAGTGATCTGCATCAATACTATAAATGACCCACCAAACTCACTCATACCACATAGTAAACCCCAGCCCCTGACCCCTCACTGGAGCTCTATCAGCACTTCTTATAACATCAGGCCTAATTATATGATTCCACTTCAACTCAATGATCTTACTGACTCTAGGCTTATCAACAAACATCTTAACAATATACCAATGATGACGAGATATCATCCGAGAAAGCACCTTCCAAGGCCACCATACACCAACCGTCCAAAAGGGACTACGATACGGAATGATTCTGTTCATTATTTCAGAAGTCCTTTTCTTCACAGGCTTCTTCTGAGCCTTTTACCACTCAAGCCTTGCCCCTCCCCCAGAACTAGGCGGGTGTTGACCACCAACAGGTATCCACCCTTTAAACCCATTAGAAGTTCCCCTCCTCAATACCTCTGTACTACTAGCCTCTGGCGTATCTATCACCTGAGCCCACCATAGCTTAATGGAAGGAAACCGCAAACACATGCTTCAAGCACTCTTCATCACAATTGCACTAGGCCTCTACTTCACCCTACTACAAGCATCAGAATACTACGAAGCCCCTTTCACAATCTCAGACGGAATTTATGGCTCTACCTTCTTTGTAGCCACAGGCTTCCACGGCCTACACGTAATCATTGGGACTACTTTCCTTATCGTTTGTTTCCTACGTCAAATAAAATTCCACTTCACATCAAATCACCATTTCGGCTTTGAAGCCGCCGCTTGATACTGACACTTTGTAGACGTCGTATGATTATTTCTTTACGTATCTATCTATTGATGAGGTTCCTAGATGTTTATAATTAACATCCTGATACTCATCCTTCCTATCCTCCTAGCCGTAGCATTCCTAACATTAGTAGAACGCAAAATCCTAGGCTACATACAACTCCGAAAGGGACCAAATATTGTAGGCCCACATGGCTTATTCCAACCCTTCGCCGACGCAATTAAACTATTCACTAAAGAACCCCTACGACCAGCTACATCCTCCACTACCATATTTATTATCGCACCAGTACTAGCCCTAACCCTAGCCCTCACTATATGAAGCCCCCTACCCATACCATATCCCCTCATCAACATAAACCTAGGAGTACTATTCATACTAGCCATGTCCAGCCTGGCCGTCTACTCCATCCTATGATCCGGCTGAGCCTCCAACTCAAAATACGCATTAATCGGAGCCCTACGAGCAGTAGCACAAACAATTTCATACGAAGTAACACTAGCTATTATCCTCCTATCAGTTCTCCTAATAAATGGTTCCTACACCCTATCAACACTAGCTACAACACAAGAACAACTATGACTACTATTTCCATCATGACCTTTAGCCATAATATGATTTATCTCCACCCTAGCAGAAACCAACCGAGCTCCCTTCGACCTAACAGAGGGAGAATCAGAACTTGTATCAGGCTTCAACGTAGAATATGCAGCAGGCCCTTTCGCCCTATTCTTCCTAGCAGAATATGCCAACGTCATCATAATAAACATACTCACAGCTATTCTATTCCTAGGGACATTCCACAATCCCTATAACCCAGAATTATACACAACAAACCTTATTATCAAAACACTACTACTCACAATATCCTTTCTATGGATCCGAGCATCCTATCCCCGATTCCGATATGATCAACTAATACACCTACTCTGAAAAAACTTCCTTCCCCTAACACTAGCCCTTTGCATATGGCATATCTCACTACCAATTATAACTGCAAGTATTCCCCC-CCAAACATAA??ATTAACCCATACATCTTTACTATCCTCCTAACAACCCTCATCCTAAGTACAATAATAGTAATCACCAGCTCCCACTGATTAATAGCCTGAATCGGCCTCGAAATAAACATAATAGCTTTCATCCCTATCATAATAAAAACCCCTAATCCTCGAGCCACAGAAGCTTCTACTAAATACCTCCTAACACAAGCCACCGCTTCCGCATTACTCATAATGGCAATTATCATTAATTTAATATACTCCGGCCAATGAACCATCACAAAACTATTCAACCCAACAGCATCCACACTCATAACAGTAGCCCTAGCCATCAAATTAGGCTTAGCCCCCTTTCACTTCTGAGTCCCAGAGGTAACACAAGGCATTCCCCTAACCACAGGCCTAATCCTACTAACATGACAAAAACTAGCACCCCTATCGATCCTATACCAAATTTCACCATCAATTAATTTATACTTAATTTTAACCATATCCTTACTTTCCATCTTAATCGGAGGCTGAGGCGGCCTAAACCAAACACAACTTCGAAAAATCATAGCCTACTCATCAATCGCCCACATAGGATGAATAACAACTATTCTACCATATAATCCAACCCTAACGTTACTAAACCTACTAATTTACATCACAATGACCTTCACCATATTCATACTATTCATCCAAAACTCAACCACCACCACATTATCACTATCCCAAGCTTGAAACAAGACACCCATCATCACAACTCTTACCATACTCACCCTACTCTCAATAGGAGGACTCCCACCACTATCAGGATTTATACCCAAATGAATAATTATTCAAGAACTGACAAAAAACGATATACTCATTATACCAACACTCATAGCCATTGTAGCATTACTCAACCTATATTTCTACATACGCCTCACCTATGCCACAGCACTAACACTATTCCCCTCCACAAACAATATAAAAATAAAATGGCAATTCAACCCCACAAAACGAGCCACTCTCCTACCAACAGCAATCGTAATTTCCACAATACTATTACCCCTCACACCAATACTCTCAATCTTACTATAGATAAACCTTCTACTAACACTACTAACAAATACAACACTAACCCTACTACTCGCATTCATCGCCTTCTGACTCCCCCAACTAAATACATACACAGAAAAGACAAGTCCTTATGAATGCGGGTTTGACCCCATAGTATCAGCTCGCCTACCTTTCTCCATAAAATTTTTCCTAGTAGCCATTACCTTTCTCCTCTTCGACTTAGAAATCGCCCTCTTACTCCCCCTTCCTTGAGCAATCCAATCAAACAACCTAAATACAATACTTACAATAGCCTTATTCTTAATCTCCCTACTAGCAGCTAGCCTGGCTTACGAATGGACTCAAGAAGGCCTGGAATGAGCCGAAT-ATAAACCTATTCACCTCTTTCACCCTACTCACACTACTAATCCTGATCACCCCAATTATAGTATCTAACACAAACCCCCATAAAAGCAACAAATATCAATCCCATGTAAAAAACGTTGTCTTCTGTGCCTTTATCACCAGCCTAATCCCCGCAATAATATACCTTCATACAAATCAAGAAACACTCATCTCAAACTGACACTGAATTACCATCCAAACACTCAAACTAACACTCAGCTTCAAAATAGACTACTTTTCACTTATATTCATACCAGTAGCACTATTCATTACATGGTCCATTATAGAATTCTCAATATGGTATATACACTCCGACCCCTACATCAACCAATTCTTTAAATACTTACTCCTCTTCCTCATTACCATGCTAATCCTTGTCACAGCTAACAACCTCTTCCAACTTTTTATCGGATGAGAAGGAGTAGGAATTATATCTTTCTTACTCATTGGCTGATGATTCGGACGAACAGACGCAAATACAGCCGCTCTCCAGGCAATCCTATACAACCGTATCGGAGACATCGGACTCCTCACATCAATAGCATGATTTCTCTCCAACATAAACACATGGGACCTACAACAAATCTTTATACTCAACCAAAACCCCCTAAACCTCCCCCTTATAGGACTCGTACTAGCCGCGGCTGGAAAATCAGCCCAATTCGGACTCCACCCTTGACTCCCATCAGCAATAGAAGGTCCTACCCCAGTCTCAGCCTTACTCCACTCGAGCACAATAGTCGTAGCAGGAGTCTTCTTACTCGTCCGCTTCCACCCCTTAATAGAAAATAATAAACCAATCCAAATAATAACCCTCTGCTTAGGTGCTATCACAACCCTATTCACAGCCATCTGTGCCCTCACCCAAAACGACATTAAAAAGATCATTGCCTTCTCCACTTCTAGCCAACTAGGCCTAATGATAGTAACAATCGGCCTCAACCAACCTTACTTAGCATTTCTACACATTTGCACACACGCCTTCTTTAAAGCCATACTATTCCTATGTTCCGGTTCCATCATCCACAACCTAAACAACGAACAAGACATCCGAAAAATAGGAGGGCTATTTAAGGCCCTCCCATTCACTACAACTGCCCTTATCATTGGATGCCTTGCACTAACAGGAATACCATTCCTCACCGGATTTTACTCCAAAGACCCTATTATCGAAGCCGCCACTTCGTCTTATACCAACGCCTGAGCCCTATTATTAACCTTAGTCGCCACCT---CCCTTACGGCCATCTACAGCACCCGCATCATCTTCTTCGTACTACTAGGACAACCCCGCTTCCCTCCCTCCACAACCATCAATGAAAATAACCCACTACTAATCAACCCTATCAAACGGCTACTCATCGGAAGTATCTTCGCTGGCTTCATCCTATCCAACAGTATTCCCCCAATAACTACACCCCTAATAACCATACCCCTCCACCTAAAACTAACCGCCCTTACAATAACAACCCTAGGCTTCATCATCGCATTCGAAATTAGCCTTGACACACAAAATCTAAAATACACACAACCATCAAACTCCTCTAAATTCTCCACCCTACTAGGCTATTTCCCCACAATCATACACCGTATACCTCCCCACCTCAACCTATCAATAAGCCAAAAGCTAGCAACCTCCCTACTAGACCTGACCTGACTAGAGAATATCTTACCAAAAACCACAGCCCTTATTCAACTAAAAGCCTCTACAATAACTTCCAACCAACAAGGTCTCATCAAACTCTACTTC-TTATCTTTCCTCATCACCATTACTCTCAGCATAATCTTATTTAACTACCCCGAGTAA?????????
Eubalaena_australis	ATGACCAACATCCGAAAAACACACCCACTAATAAAAATTATTAATGACGCCTTCATCGACCTCCCCACCCCATCAAATATCTCTTCATGATGAAACTTCGGCTCCCTACTTGGCCTTTGTCTAATTATACAAATCCTAACAGGCCTATTCCTAGCAATACACTACACACCAGACACAACAACCGCCTTCTCATCAATCACACACATCTGTCGAGACGTAAACTACGGTTGAATTATCCGATATCTACATGCAAACGGAGCCTCCATATTCTTCATTTGCCTCTACGCCCACATAGGACGCGGCCTATACTACGGCTCCTACGCCTTTCAAGAAACATGAAACATTGGAGTAATCCTACTATTCACAGTCATAGCCACTGCGTTCGTGGGCTATGTCCTGCCCTGAGGACAAATATCATTCTGAGGTGCAACCGTCATCACCAATCTCCTATCAGCAATCCCATACATCGGTAATACCTTAGTCGAATGAATCTGAGGTGGTTTCTCCGTAGACAAAGCAACACTAACACGCTTCTTTGCCTTCCACTTCATCCTTCCCTTCATCATCCTAGCATTAGCAATCGTCCACCTTCTATTTCTCCACGAAACAGGATCTAACAATCCTACAGGCATCCCATCTAATATAGATAAAATTCCATTCCACCCCTATTACACAATCAAGGATATCCTAGGCGCCCTACTACTAATCCTAACCCTACTAATACTAACCCTATTTGCACCTGACCTGCTTGGAGACCCCGATAACTACACCCCAGCAAACCCCCTCAGCACCCCAGCACATATTAAACCAGAATGATATTTCCTATTCGCATACGCAATCCTACGATCAATTCCTAACAAATTAGGCGGAGTCCTAGCCCTATTACTCTCAATCCTAATCCTAGCCTTCATCCCAATACTCCATACATCCAAACAACGAAGCATAATATTCCGACCCTTCAGCCAATTCCTGTTCTGAGTATTAGTCGCAGATCTACTAACCCTAACATGAATCGGCGGCCAACCCGTGGAACACCCCTATATAATCGTAGGCCAATTCGCATCCATCCTTTACTTTCTCCTAATTCTAGTTTTAATACCAACGGCTAGTCTTATCGAAAACAAACTCATAAAATGAAGA???TAAAGGTTTGGTCCCAGCCTTTCTATTAGTTCTAAACAGACTTACACATGCAAGCATCTACACCCCGGTGAGAACACCCTCTAAATCATCAAGGATCAAAAGGAGTGGGTATCAAGCACGCTAACAATAGCAGCTTACGACGCCTCGCTTA-GCCACACCCCCACGGGACACAGCAGTGATAAAAATTAAGCCATGAACGAAAGTTTGACTAAGTCATGTTTAC--AAGGGTTGGTAAACTTCGTGCCAGCCACCGCGGTCATACGATTAACCCAAATTAATAGGAATACGGCGTAAAGAGTGTTAAGGAGTTACA--TAAAAT-AAAGTCAAGCCTTAATTAAGCTGTAAAAAGCCCTAATTAA-AACTAAGCCAAACTACGAAAGTGACTTTAATATAATCTGATTACACGACAGCTAAGATCCAAACTGGGATTAGATACCCCACTATGCTTAGCCATAAACTCCAATAGTCGC-GAAACAAGACTACTCGCCAGAGTACTACTAGCAACAGCCTAAAACTCAAAGGACTTGGCGGTGCTTCATACCCCCCTAGAGGAGCCTGTTCTATAAACGATAAACCCCGATCAACCTCACCAACCCTTGCTACTACAGTCTATATACCGCCATCTTCAGCAAACCCCAAA-G-GGAACGAAAGTAAGCATAAACATCCCA-CATAAAAACGTTAGGTCAAGGTGTAACCTATGGGTTGGGAAGAAATGGGCTACATTTTCTA--TATTA-AGAACATTCCTT-ATACTCACACGAAAGTTTTTATGAAACTTAAAAACCAAAGGAGGATTTAGCAGTAAATCAAGAGCAGAGTGCTTGATTGAATAAGGCCATGGAG-CACGCACACACCGCCCGTCACCCTCCTCAAGTACCCTAGCAA--AGCCCCAGTTCGTTAACCCCCGCTAAGCAATC-ATACGAGAGGAGACAAGTCGTAACAAGGTAAGCATACCGGAAGGTGTGCTTGGACAAACACCAGTTCTAGCCCACACCCTCCCCA-------------CTTCTACTACTACAAACCAATCAAATAAAACATTCACCATACACTTTAAAGTATAGGAGATAGAAATTTAATT-ACCAGTGGCGCTATAGAGATAGTACCGTAAGGGAAAGATGAAAGA-A-AACCTAAAAGTAATAAAAAGCAAAGCTTACCCCTTGTACCTTTTGCATAATGACTTAACTAGTA-ATAACTTAGCAAAGAGACCTTAAGTTAAATTACCCGAAACCAGACGAGCTACTTACGAGCAGTAT-TTA-GAACGAACTCATCTATGTGGCAAAATAGTGAGAAGACTTATAAGTAGAGGTGAAAAGCCTAACGAGCCTGGTGATAGCTGGTTGTCCATGAAAAGAATCTCAGTTCAACGTTAAATAATACTAATAAGCC-ATGCCAAGCCTCAACGTATATTTAATTGTTAGTCTAAAAAGGTACAGCTTTTTAGA-AATGGGTACAACCTTGACTAGAGAGTA--AAACAAACAT--ACACCATAGTTGGCTTAAAAGCAG-CCATCAATTAAGAAAGCGTTCAAGCTCAACAACAAAA-CAATGTTTTAATCCCAACATTAAACAAAT-CAACTCCTAACCTAATTACTGGACTAATCTATACAAATATAGAAGCAATACTGTTAACATGAGTAACAAGAAA--TTTTTCTCCTTGCACAAGCTTACATCAGTAACTGATAGTACACTGATAATTAACAGCAAATAAATA-AAACCCAACACTAAACCATTTATTTAA-GCACTGTTAACCCAACACAGGCGTGCAT-TAAGGAAAGATTAAAAAAAGTAAAAGGAACTCGGCAAACACAAACCCCGCCTGTTTACCAAAAACATCACCTCTAGCATAACCAGTATTAGAGGCACTGCCTGCCCGGTGAC--AA-CAGTTAAACGGCCGCGGTATCCTGACCGTGCAAAGGTAGCATAATCACTTGTTCTCTAATTAAGGACTTGTATGAATGGCCACACGAGGGTTTTACTGTCTCTTACTTTTAATCAGTGAAATTGACCTCCCCGTGAAGAGGCGGGGATAATAAAATAAGACGAGAAGACCCTATGGAGCTTCAATTAATCAACCCAAAAA--TCACAACCTT-AAACCAC-CAAGGGATAG--CAAAACTTTACATGGGCTGACAATTTCGGTTGGGGTGACCTCGGAGCACAAAAA-ACCCTCCGAGTGATT--AAAGCCTAGGCCCACCAGCCAAAGCA----TAGTATCACTTATTGATCCAATCTTTT--GATCAACGGAACAAGTTACCCTAGGGATAACAGCGCAATCCTATTCTAGAGTCCATATCGACAATAGGGTTTACGACCTCGATGTTGGATCAGGACATCCTAATGGTGCAGCCGCTATTAAGGGTTCGTTTGTTCAACG-TTAAAGTCCTACGTGATCTGAGTTCAGACCGGAGCAATCCAGGTCGGTTTCTATCTATTACGCATTTCTCCCAGTACGAAAGGACAAGAGAAATAAGGCCAACTTCAAA-CAAGCGCCTTCAAA-TAATTAATGATCCAGTCTTAACTTAATAATTAAGCGCAAAC-AAACC--TGCCCAAGA-CCAGGGCCT-TGTGACCTTAATCCATATAAATATCATTATAGCCTTTAGCATGTCCCTCGTGGGCCTACTGATGTATCGATCCCATCTAATGTCCGCACTACTCTGCCTAGAAGGTATAATATTATCACTTTTCGTCCTAGCAGCCCTTACAATTCTAAACTCCCACTTTACCTTGGCCAACATAATACCCATTATCCTCCTAGTATTCGCAGCCTGTGAAGCAGCTATCGGATTAGCCCTATTAGTCACAATCTCCAACACATATGGCACCGACTACGTACAAAACCTCAACCTCCTCCAATGCTAAAATTCATCATCCCCACAATCATACTAATACCCTTGACCTGATTATCAAAAAATAACTTAATCTGAATCAACTCCACAACCTACAGTCTATTAATTAGCTTCACAAGCCTACTCCTCCTTAACCAACTCAATGATAACAGCCTTAATTACTCCCTAATTTTCTTCTCCGACCCCCTTTCCACCCCACTTCTAATATTAACAATATGACTCCTTCCACTAATACTAATAGCAAG-CCAATCTCACCTCCTAAAAGAACCACCCGTCCGAAAAAAACTCTACATTACAATACTAATTATACTACAAGTCCTTCTAATCATAACATTCACCGCCACCGAACTAATTCTATTCTACATTATATTCGAAGCTACGCTAATCCCCACCCTTATTATTATTACCCGCTGAGGTAACCAAACGGAACGACTCAATGCAGGACTGTATTTCCTTTTTTATACACTAGTTGGATCCCTCCCACTATTAGTAGCACTAATCTACCTACAAAACACAACAGGATCCTTAAATTTTCTACTACTACAACACTGAGCCCAACCACTGTCCACCTCCTGATCCAATATCTTCCTATGATTGGCTTGCATAATAGCCTTTCTAGTAAAAATACCCCTCTACGGACTACACCTTTGACTACCCAAAGCACACGTAGAAGCCCCTATCGCAGGTTCCATGGTCCTTGCAGCCGTATTACTAAAACTTGGAGGCTACGGCATGTTACGAATCACATCCATGCTTAACCCCTTAACAGAACACATAGCCTACCCATTCCTCATGCTCTCCCTATGAGGAATAATTATAACCAGCTCTATCTGTTTACGCCAAACAGACCTAAAATCACTCATCGCATACTCCTCAGTCAGCCACATAGCACTTGTCATTGCAGCCATCCTCATCCAAACCCCCTGAAGTTACATAGGGGCTACCGCCCTAATAATCGCTCACGGTCTCACATCCTCTATACTATTCTGTCTAGCAAACTCAAACTATGAACGTATCCATAGCCGAACCATAATCTTAGCCCGAGGCCTGCAAATTTTTCTACCACTGATAGCCACCTGATGACTACTAGCAAGCTTAACAAACCTTGCTCTACCCCCATCCATCAACCTAATCGGAGAACTATTCGTGGTCATATCAGCCTTCTCATGATCTAACCCCACCATCCTTCTAATAGGAACAAACATTGTAATCACCGCTCTCTACTCCTTATATATACTAATCATAACACAACGCGGCAAGCACACACATCACATTAATAATATTACTCCCTCCTTCACACGAGAACATGCCCTAATGGCCCTACACATCATCCCCCTCCTACTCCTATCACTCAACCCCAAAATCATCCTAGGCCCTCTTTACTATGAACGAAAATCTATTTGCCCCTTTCATAACCCCAGTTATAGTAGGTATTCCTATCACCACCCTAATTATTATCCTCCCATCCATTTTATTCCCAACACCAAACCGACTAATCAACAACCGCACAATCTCCATCCAACAATGATTAACTAAACTAACATCAAAACAACTAATAAGTGCACACAGCCCTAAAGGACAAACCTGATCTCTAATACTTATTTCATTATTCCTATTTATTGCCTCCACCAATCTTCTTGGAATATTACCCCACTCATTCACACCCACCACACAACTCTCAATAAATGTAGGAATAGCCATCCCCCTATGGGCTGGCACTGTTTTTACTGGATTTCGCAACAAAACAAAAATATCCTTAGCACACCTACTACCACAAGGCACACCCACCTTTCTTATTCCTATGCTAGTAATTATCGAAACTATCAGCCTATTTATTCAACCAGTAGCACTGGCCGTACGACTAACTGCCAACATTACAGCAGGTCACCTACTAATACATTTAATTGGAGAAGCAACCCTTGCACTAATAAATATCAGCCTACTTACAACCCTTATCACCTTTATTATTCTCACTCTATTGACCATCCTTGAATTCGCTGTCGCCTTAATCCAAGCCTACGTATTCACCCTCCTAGTAAGCCTATACCTTCATGATAACACATAAATGCCACAACTAGATACATCAACATGACTCCTCACTATCCTATCTATACTCCTAACCCTATTTGTACTACTTCAACTAAAAATTTCAAAACACTCCCACTCCCCCAACCCCAAATTAGTACTAACCAAAACACAAAAACAACAAACCCCTTGAGACACCACATGAACGAAAATCTATTTGCCCCTTTCATAA???????????????ATGTTCATAAACCGCTGACTATTCTCAACCAACCACAAAGACATTGGCACCTTATATTTATTATTTGGCGCCTGAGCAGGAATAGTAGGCACTGGCCTAAGCTTATTAATTCGCGCTGAACTAGGTCAGCCTGGCACACTAATCGGAGACGATCAAGTCTACAACGTATTAGTAACAGCCCACGCCTTTGTAATAATCTTCTTCATAGTAATACCCATTATAATCGGTGGATTTGGAAACTGACTAGTTCCCTTAATAATTGGAGCACCTGACATGGCTTTCCCCCGTATAAATAATATAAGCTTCTGACTACTCCCTCCTTCTTTCCTACTGCTAATAGCATCCTCAATGGTCGAAGCCGGTGCAGGCACAGGCTGAACTGTATATCCCCCTCTAGCCGGAAACCTAGCACATGCAGGAGCTTCAGTCGACCTTACCATTTTCTCTCTACACCTAGCTGGCGTATCCTCTATCCTCGGAGCCATTAACTTTATCACAACTATTATTAACATAAAACCACCTGCCATAACCCAATACCAAACACCTCTTTTCGTATGATCAGTCCTAGTCACAGCAGTGCTGCTCCTACTATCACTACCTGTCCTAGCAGCTGGAATCACCATGCTATTGACTGACCGAAACCTAAATACAACTTTCTTCGACCCTGCAGGCGGAGGAGACCCAATCCTGTATCAACACCTATTCTGATTTTTTGGTCACCCTGAAGTGTATATCTTAATCCTCCCTGGGTTCGGAATAATTTCACACATTGTGACTTATTACTCAGGAAAAAAAGAACCTTTCGGCTATATAGGAATAGTCTGAGCTATGGTATCTATCGGATTCTTAGGCTTCATCGTATGGGCGCACCACATATTCACAGTAGGAATAGACGTTGACACACGAGCATACTTCACATCAGCCACTATAATCATCGCCATCCCTACAGGGGTAAAAGTCTTCAGTTGATTAGCAACACTCCACGGAGGCAACATTAAATGATCTCCTGCCCTAATATGAGCCCTAGGCTTCATCTTCCTTTTCACAGTAGGTGGTCTAACAGGCATCGTCCTGGCCAACTCATCATTAGACATTGTCCTACACGATACCTACTACGTAGTTGCCCATTTCCACTATGTACTTTCAATAGGGGCCGTCTTCGCCATTATAGGAGGCTTTGTCCACTGATTCCCGCTATTCTCAGGGTACACGCTTAACTCAACATGAACAAAAATTCACTTTATAATCATATTCGTAGGCGTAAACCTAACATTCTTCCCACAACACTTCTTAGGTCTATCCGGCATACCTCGACGATACTCCGACTATCCAGACGCCTACACAATATGAAATACTATCTCATCAATAGGCTCATTCATCTCATTAACAGCAGTTATACTAATAATTTTCATCATCTGAGAAGCATTCGCATCCAAACGAGAAGTACTAGCAGTAGACCTCACCTCTACTAACCTTGAATGATTAAACGGATGTCCTCCACCATACCACACATTCGAAGAACCCGCATACATCAACCCAAAATGATCAAGA????ATGGCATATCCTCTCCAACTAGGCTTCCAAGATGCAACATCACCTATCATAGAAGAACTTCTACATTTCCATGATCACACATTAATAATTGTTTTCTTAATTAGCTCCTTAGTCCTCTACATCATTACCCTAATACTCACAACTAAGTTAACACATACCAGCACCATAGATGCCCAAGAAGTAGAAACTATCTGAACTATCCTTCCAGCCATCATCCTAATCTTAATTGCCTTGCCCTCTCTACGAATCCTTTACATAATAGATGAAGTTAATAACCCCTCCCTCACCGTAAAAACAATAGGTCACCAATGATATTGAAGCTACGAGTATACTGACTACGAAGACCTAAACTTCGACTCCTACATAATCCCAACATCAGACCTAAAACCAGGAGAATTACGACTACTAGAAGTAGATAACCGAGTAGTCCTACCCATAGAAATAACAATCCGAATATTAGTCTCCTCAGAAGACGTACTACACTCATGGGCCGTACCTTCCCTGGGCTTAAAAACAGATGCAATCCCAGGACGCCTAAACCAAACAACCTTAATATCAACACGACCTGGCCTATTCTACGGACAATGTTCAGAAATTTGTGGCTCAAATCACAGTTTTATACCAATTGTCCTGGAATTAGTACCCCTAGAAAACTTTGAAAAATGATCTACATCAATACTATAAATGACCCACCAGACCCACTCATATCACATAGTAAACCCCAGTCCTTGACCCCTCACTGGAGCTCTATCAGCACTTCTTATAACATCAGGCCTAATTATGTGATTCCATTTCAACTCAATAATCCTGCTAACTTTAGGCTTACTAACAAATATCTTAACAATATACCAATGATGACGAGACATTATCCGAGAAAGCACATTCCAAGGCCATCACACACCAACCGTCCAAAAAGGACTTCGATATGGAATAATCCTATTTATCATCTCAGAAGTCTTATTCTTCACAGGCTTCTTCTGAGCCTTCTACCACTCAAGCCTCGCTCCCACTCCAGAACTAGGTGGATGTTGACCACCAACAGGCATCCACCCCTTAAATCCCCTAGAAGTTCCCCTTCTCAACACCTCTGTGCTGTTGGCCTCTGGCGTATCCATTACCTGAGCTCACCACAGTCTAATAGAAGGAAACCGTAAACACATACTTCAAGCGCTCTTCATCACAATTACACTAGGTCTCTATTTCACCCTACTACAAGCATCAGAATACTACGAAGCCCCTTTCACAATTTCAGACGGAATCTACGGATCCACATTCTTCGTAGCCACGGGCTTTCATGGATTACACGTAATTATCGGATCTACCTTCCTCATTGTTTGCTTCCTACGTCAAATAAAATTCCACTTTACATCAAACCACCATTTTGGCTTCGAAGCCGCTGCTTGATATTGACATTTTGTAGACGTCGTATGATTATTTCTTTATGTATCTATCTATTGATGAGGCTCCTAGATGTTTATAATTAACATCCTAACACTTATCCTCCCCATCCTCCTGGCCGTAGCATTCCTAACACTAGTAGAACGCAAAATCCTAGGCTACATGCAATTCCGAAAAGGACCAAACATCGTAGGCCCACATGGCCTGCTCCAACCATTCGCTGATGCAATCAAACTATTCACCAAAGAACCCCTACGACCAGCCACATCCTCCACTACCATGTTCATTATTGCACCCGTACTAGCCCTGACCCTAGCCCTCACCATGTGAAGCCCCTTACCCATGCCTTACCCCCTCATCAATATAAACCTAGGAGTATTATTTATATTAGCAATATCCAGCCTAGCCGTCTACTCCATCCTATGATCCGGCTGAGCCTCCAACTCGAAGTACGCACTAATTGGAGCCTTACGAGCAGTAGCACAAACAATTTCATATGAAGTAACATTAGCCATTATCCTCCTATCTGTACTCCTAATAAACGGTTCCTTCACCCTATCAACACTAGCCACAACACAAGAACATCTATGACTAATCTTCCCAACCTGACCCCTAGCCATAATATGATTCATCTCTACCTTGGCAGAAACTAACCGAGCCCCCTTCGACCTAACAGAAGGAGAATCAGAACTCGTATCCGGCTTCAACGTAGAATACGCAGCAGGCCCTTTTGCTCTATTCTTCCTAGCAGAATACGCCAACATCATTATAATAAATATATTCACAGCTATCCTATTCCTAGGAACATTCCACGACCCTCACACTCCAGAACTATATACAACAAATCTCATTATCAAAACACTACTTCTCACAATATCCTTCCTATGAATCCGAGCATCCTACCCCCGATTCCGATACGACCAACTAATACATTTACTCTGAAAAAGTTTCCTTCCCCTGACACTAGCCCTCTGCATATGACACATCTCACTACCAATTATAACTGCAAGCATCCCCCC-TCAAACGTAA??ATAAACCCATCAATCCTTATTATTCTCCTAACAACCCTTATCCTGGGTACAATAATAGTAATTACCAGCTCTCACTGACTACTAGCCTGAATCGGCTTTGAAATAAACATAATAGCCTTCATCCCTATTATAATAAAAAACCCTAGTCCCCGAGCCACAGAAGCCTCCACTAAATATCTTCTAACACAAGCCACTGCCTCCGCACTGCTCATAATAGCAATCATTATTAACTTAATATACTCCGGCCAATGAACCGTCACAAAACTATTCAACCCAACAGCATCCACACTCATAACTGTAGCCCTAGCTATCAAACTAGGACTAGCTCCTTTCCACTTCTGAGTCCCAGAAGTAACACAAGGCATCCCCCTAGTCACAGGCCTAATCCTATTAACATGACAAAAGCTCGCACCTCTGTCAATCCTATACCAAATCTCACCATCAATTAATTTACACCTAATACTAACCATATCCTTACTCTCCATTTTAATTGGGGGCTGAGGTGGACTAAACCAAACACAACTTCGAAAAATCATAGCCTACTCATCAATCGCCCACATAGGATGGATAACAACCATTCTACTATACAGTCCAACCCTAACACTATTAAACTTGTTGATTTACATTACAATAACCTTCACCATATTCATATTATTTATCCAAAACTCAACCACCACCACACTATCACTATCCCAAACATGAAACAAAATACCCGTTATCACTACCCTTACCATACTTACCCTACTCTCAATAGGAGGACTCCCACCACTATCAGGATTTATGCCCAAGTGAATGATCATCCAAGAACTAACAAAAAACGAAATCCTTATTATGCCAACGTTCATGGCCATCACAGCACTACTTAACCTATACTTCTACATACGCCTCACCTACTCCACAGCACTAACACTATTTCCTTCCATAAATAATATAAAAATAAAATGACAATTCGACTCCACAAAACAAACCATTCTCCTACCAACAGCAATCGTAATATCCACAATACTACTACCCCTCACACCAATACTCTCAACCCTACTGTAGATAAACCTCCTATTAACACTACTAACAAACACAACACTGGCCCTACTACTCGTATTTATCGCTTTCTGACTACCCCAACTAAATGCATATGCAGAAAAAACGAGCCCCTATGAATGTGGATTTGATCCTATAGGATCAGCCCGCCTACCTTTTTCCATAAAATTTTTCCTAGTAGCTATCACGTTCCTCCTCTTCGATCTGGAGATCGCCCTTCTACTTCCCCTCCCCTGAGCAATCCAAACAAATAATCTAAATACAATACTCACCATAGCCCTATTCCTAATCTCCCTACTAGCAGCCAGCCTAGCCTACGAATGAACTCAAGAGGGCCTAGAATGAGCCGAATAATAAACCTATTTACCTCCTTCGCCCTTCTCACACTACTAATTCTAACCACCCCAATCGTAATATCCACCACAAGCATCCACAAAAACAACAAATACCAGTCTTATGTAAAAAACATCGTCTTCTGTGCCTTCATCACCAGCCTAATCCCTGCAATAGTATACCTTCATACCAACCAAGAAGCACTCATCTCAAACTGACACTGAATTACTATCCAAACCCTCAAACTAACACTCAGCTTCAAAATAGATTACTTTTCACTCATATTTATACCAGTATCATTATTCATCACATGATCCATTATAGAATTCTCAATATGATATATGCACTCCGACCCCTACATTAATCAATTCTTTAAATACCTACTCCTTTTCCTCATCACTATATTAATCCTTGTTACAGCTAACAACCTCTTCCAGCTCTTCATCGGTTGAGAAGGAGTAGGAATCATATCCTTCCTACTCATCGGCTGATGATTCGGACGAACAGACGCAAACACAGCCGCCCTCCAAGCAATCCTATACAACCGCATTGGAGACATCGGACTTCTCGCATCAATAGCATGATTCCTCTCTAACATAAACACATGAGACCTACAACAAATTTTTATACTTAACCAAAACTCCCCGAACTTTCCACTCATGGGACTTGTACTAGCCGCAGCTGGAAAATCAGCCCAATTCGGACTCCACCCCTGACTTCCATCAGCAATAGAAGGCCCCACCCCAGTTTCAGCCCTACTCCACTCAAGCACAATAGTTGTAGCAGGAATTTTCCTACTTGTCCGTTTCTACCCTCTAATAGAAAATAATAAATTTATCCAAACAACAACCCTCTGCTTAGGCGCTATCACAACCTTATTCACAGCCATCTGCGCCCTCACCCAAAATGACATCAAAAAAATCATTGCTTTCTCCACCTCCAGCCAACTAGGCCTGATAATAGTAACAATCGGCCTCAACCAACCGTACCTAGCATTTCTACACATTTGCACACACGCTTTCTTCAAGGCTATATTATTCTTATGTTCTGGCTCCATCATCCATAACCTGAACAATGAACAAGACATTCGAAAGATGGGAGGACTATTCAAGGCCCTCCCATTCACCACAACTGCTCTCATCATCGGATGCCTTGCACTAACAGGAATACCATTCCTCACTGGATTCTACTCCAAAGACCCCATCATTGAAACTGCCACTTCGTCGTATACCAACGCCTGAGCCCTACTACTAACCTTAACCGCCACCT---CCCTCACAGCTATTTATAGCACTCGCATTATCTTCTTCACGCTATTAGGACAACCCCGCTTCCCTCCCTCCACAACCATCAATGAAAATAATCCCCTATTAATCAACCCCATCAAACGCCTACTAATCGGAAGCATTTTCGCCGGCTTCATCCTATCCAACAGCATTCCTCCAATAAACACCCCCTTGATAACCATGCCCCTACACCTAAAACTGACTGCCCTTGCAATAACAACCCTAGGCTTCATCCTCGCATTCGAAATTAACACCCACACACAAAACCTAAAACACACATACCCATCAAACTTCTCCAAATTCTCCACCTTACTAGGATACTTTCCCACAATCATACATCGTCTGCCCCCTCACCTTGACTTGCTAATAAGCCAAAAACTAGCAACTTCCCTACTAGACCTAACCTGATTAGAGACCATTCTACCAAAAACCACAGCCCTTATCCAACTAAAAGCTTCCACACTAACCTCAAACCAACAAGGCCTTATCAAGCTTTATTTC-CTATCTTTCCTCATCACCATCATCCTCAGCATAATCTTATTTAATTACCCCGAGTAA?????????
Eubalaena_glacialis	ATGACCAACATCCGAAAAACACACCCACTAATAAAAATTATTAATGACGCCTTCATCGACCTCCCCACCCCATCAAATATCTCTTCATGATGAAACTTCGGCTCCCTACTTGGCCTTTGTCTAATTATACAAATCCTAACAGGCCTATTCCTAGCAATACACTACACACCAGACACAACAACCGCCTTCTCATCAATCACACACATCTGTCGAGACGTAAACTACGGTTGAATTATCCGATATCTACATGCAAACGGAGCCTCCATATTCTTCATTTGCCTCTACGCCCACATAGGACGCGGCCTATACTACGGCTCCTACGCCTTTCAAGAAACATGAAACATTGGAGTAATCCTACTATTCACAGTCATAGCCACTGCGTTCGTGGGCTATGTCCTGCCCTGAGGACAAATATCATTCTGAGGTGCAACCGTCATCACCAATCTCCTATCAGCAATCCCATACATCGGTAATACCTTAGTCGAATGAATCTGAGGTGGTTTCTCCGTAGACAAAGCAACACTAACACGCTTCTTTGCCTTCCACTTCATCCTTCCCTTCATCATCCTAGCATTAGCAATCGTCCACCTTCTATTTCTCCACGAAACAGGATCTAACAATCCTACAGGCATCCCATCTAATATAGATAAAATTCCATTCCACCCCTATTACACAATCAAGGATATCCTAGGCGCCCTACTACTAATCCTAACCCTACTAATACTAACCCTATTTGCACCTGACCTGCTTGGAGACCCCGATAACTACACCCCAGCAAACCCCCTCAGCACCCCAGCACATATTAAACCAGAATGATATTTCCTATTCGCATACGCAATCCTACGATCAATTCCTAACAAATTAGGCGGAGTCCTAGCCCTATTACTCTCAATCCTAATCCTAGCCTTCATCCCAATACTCCATACATCCAAACAACGAAGCATAATATTCCGACCCTTCAGCCAATTCCTGTTCTGAGTATTAGTCGCAGATCTACTAACCCTAACATGAATCGGCGGCCAACCCGTGGAACACCCCTATATAATCGTAGGCCAATTCGCATCCATCCTTTACTTTCTCCTAATTCTAGTTTTAATACCAACGGCTAGTCTTATCGAAAACAAACTCATAAAATGAAGA????????????????????????????????????????????????????????????????????????????????????????????????????????????????????????????????????????????????????????????????????????????????????????????????????????????????????????????????????????????????????????????????????????????????????????????????????????????????????????????????????????????????????????????????????????????????????????????????????????????????????????????????????????????????????????????????????????????????????????????????????????????????????????????????????????????????????????????????????????????????????????????????????????????????????????????????????????????????????????????????????????????????????????????????????????????????????????????????????????????????????????????????????????????????????????????????????????????????????????????????????????????????????????????????????????????????????????????????????????????????????????????????????????????????????????????????????????????????????????????????????????????????????????????????????????????????????????????????????????????????????????????????????????????????????????????????????????????????????????????????????????????????????????????????????????????????????????????????????????????????????????????????????????????????????????????????????????????????????????????????????????????????????????????????????????????????????????????????????????????????????????????????????????????????????????????????????????????????????????????????????????????????????????????????????????????????????????????????????????????????????????????????????????????????????????????????????????????????????????????????????????????????????????????????????????????????????????????????????????????????????????????????????????????????????????????????????????????????????????????????????????????????????????????????????????????????????????????????????????????????????????????????????????????????????????????????????????????????????????????????????????????????????????????????????????????????????????????????????????????????????????????????????????????????????????????????????????????????????????????????????????????????????????????????????????????????????????????????????????????????????????????????????????????????????????????????????????????????????????????????????????????????????????????????????????????????????????????????????????????????????????????????????????????????????????????????????????????????????????????????????????????????????????????????????????????????????????????????????????????????????????????????????????????????????????????????????????????????????????????????????????????????????????????????????????????????????????????????????GTGACCTTAATTCATATAAATATCATTATAGCCTTTAGCATGTCCCTCGTGGGCCTACTGATGTATCGATCCCATCTAATGTCCGCACTACTCTGCCTAGAAGGTATAATATTGTCACTTTTCGTCCTAGCAGCCCTTACAATTCTAAACTCCCACTTTACCTTGGCCAACATAATACCCATTATCCTCCTAGTATTCGCAGCCTGTGAAGCAGCTATCGGATTAGCCCTATTAGTCACAATCTCCAACACATATGGCACCGACTACGTACAAAATCTCAACCTCCTCCAATGCTAAAATTCATCATCCCCACAATCATACTAATACCCTTGACCTGATTATCAAAAAATAACTTAATCTGAATCAACTCCACAACCTACAGTCTATTAATTAGCTTCACAAGCCTACTCCTCCTTAACCAACTCAATGATAACAGCCTTAATTACTCCCTAATTTTCTTCTCCGACCCCCTTTCCACCCCACTTCTAATATTAACAATATGGCTCCTTCCACTAATACTAATAGCAAG-CCAATCTCACCTCCTAAAAGAACCACCCGTCCGAAAAAAACTCTACATTACAATACTAATTATATTACAAGTCCTTCTAATCATAACATTCACCGCCACCGAACTAATTCTATTCTACATTATATTCGAAGCTACGCTAATCCCCACCCTTATTATTATTACCCGCTGAGGTAACCAAACGGAACGACTCAATGCAGGGCTGTATTTCCTATTTTATACACTAGTTGGATCCCTCCCACTATTAGTAGCACTAATCTATCTACAAAACACAACAGGATCCTTAAACTTTCTACTACTACAACACTGAGCCCAACCACTATCCACCTCCTGATCCAATATCTTCCTATGATTGGCTTGCATAATAGCCTTCCTAGTAAAAATACCCCTCTACGGACTACACCTTTGACTACCCAAAGCACACGTAGAAGCCCCTATCGCAGGTTCCATAGTCCTTGCAGCCGTATTACTAAAACTTGGGGGCTACGGCATGTTACGAATCACACCCATGCTTAACCCCTTAACAGAACACATAGCCTACCCATTCCTCATGCTCTCCCTATGAGGAATAATTATAACCAGCTCTATCTGTTTACGCCAAACAGACCTAAAATCACTCATCGCATACTCCTCAGTCAGCCACATAGCACTTGTCATCGCAGCCATCCTCATCCAAACCCCCTGAAGTTACATAGGGGCTACCGCCCTAATAATCGCTCACGGTCTCACATCCTCTATACTATTCTGTCTAGCAAACTCAAACTATGAACGTATCCATAGCCGAACCATAATCTTGGCCCGAGGCCTGCAAATTTTTCTACCACTGATAGCCACCTGATGACTACTAGCAAGCTTGACAAACCTTGCTCTACCCCCATCTATCAACCTAATCGGAGAACTATTCGTGGTCATATCAGCCTTCTCATGATCTAACCCCACCATCCTTCTAATAGGAACAAACATTGTAATCACCGCTCTCTACTCCTTATACATACTAATCATAACACAACGCGGCAAGCACACACATCACATTAACAATATTACTCCCTCCTTCACACGAGAACATGCCCTAATGGCCCTACACATCATCCCCCTCCTACTCCTATCACTTAATCCCAAAATCATTCTAGGCCCTCTTTACT??????????????????????????????????????????????????????????????????????????????????????????????????????????????????????????????????????????????????????????????????????????????????????????????????????????????????????????????????????????????????????????????????????????????????????????????????????????????????????????????????????????????????????????????????????????????????????????????????????????????????????????????????????????????????????????????????????????????????????????????????????????????????????????????????????????????????????????????????????????????????????????????????????????????????????????????????????????????????????????????????????????????????????????????????????????????????????????????????????????????????????????????????????????????????????????????????????????????????????????????????????????????????????????????????????????????????????????????????????????????????????????????????????????????????????????????????????????????????????????????????????????????????????????????????????????????????????????????????????????????????????????????????????????????????????????????????????????????????????????????????????????????????????????????????????????????????????????????????????????????????????????????????????????????????????????????????????????????????????????????????????????????????????????????????????????????????????????????????????????????????????????????????????????????????????????????????????????????????????????????????????????????????????????????????????????????????????????????????????????????????????????????????????????????????????????????????????????????????????????????????????????????????????????????????????????????????????????????????????????????????????????????????????????????????????????????????????????????????????????????????????????????????????????????????????????????????????????????????????????????????????????????????????????????????????????????????????????????????????????????????????????????????????????????????????????????????????????????????????????????????????????????????????????????????????????????????????????????????????????????????????????????????????????????????????????????????????????????????????????????????????????????????????????????????????????????????????????????????????????????????????????????????????????????????????????????????????????????????????????????????????????????????????????????????????????????????????????????????????????????????????????????????????????????????????????????????????????????????????????????????????????????????????????????????????????????????????????????????????????????????????????????????????????????????????????????????????????????????????????????????????????????????????????????????????????????????????????????????????????????????????????????????????????????????????????????????????????????????????????????????????????????????????????????????????????????????????????????????????????????????????????????????????????????????????????????????????????????????????????????????????????????????????????????????????????????????????????????????????????????????????????????????????????????????????????????????????????????????????????????????????????????????????????????????????????????????????????????????????????????????????????????????????????????????????????????????????????????????????????????????????????????????????????????????????????????????????????????????????????????????????????????????????????????????????????????????????????????????????????????????????????????????????????????????????????????????????????????????????????????????????????????????????????????????????????????????????????????????????????????????????????????????????????????????????????????????????????????????????????????????????????????????????????????????????????????????????????????????????????????????????????????????????????????????????????????????????????????????????????????????????????????????????????????????????????????????????????????????????????????????????????????????????????????????????????????????????????????????????????????????????????????????????????????????????????????????????????????????????????????????????????????????????????????????????????????????????????????????????????????????????????????????????????????????????????????????????????????????????????????????????????????????????????????????????????????????????????????????????????????????????????????????????????????????????????????????????????????????????????????????????????????????????????????????????????????????????????????????????????????????????????????????????????????????????????????????????????????????????????????????????????????????????????????????????????????????????????????????????????????????????????????????????????????????????????????????????????????????????????????????????????????????????????????????????????????????????????????????????????????????????????????????????????????????????????????????????????????????????????????????????????????????????????????????????????????????????????????????????????????????????????????????????????????????????????????????????????????????????????????????????????????????????????????????????????????????????????????????????????????????????????????????????????????????????????????????????????????????????????????????????????????????????????????????????????????????????????????????????????????????????????????????????????????????????????????????????????????????????????????????????????????????????????????????????????????????????????????????????????????????????????????????????????????????????????????????????????????????????????????????????????????????????????????????????????????????????????????????????????????????????????????????????????????????????????????????????????????????????????????????????????????????????????????????????????????????????????????????????????????????????????????????????????????????????????????????????????????????????????????????????????????????????????????????????????????????????????????????????????????????????????????????????????????????????????????????????????????????????????????????????????????????????????????????????????????????????????????????????????????????????????????????????????????????????????????????????????????????????????????????????????????????????????????????????????????????????????????????????????????????????????????????????????????????????????????????????????????????????????????????????????????????????????????????????????????????????????????????????????????????????????????????????????????????????????????????????????????????????????????????????????????????????????????????????????????????????????????????????????????????????????????????????????????????????????????????????????????????????????????????????????????????????????????????????????????????????????????????????????????????????????????????????????????????????????????????????????????????????????????????????????????????????????????????????????????????????????????????????????????????????????????????????????????????????????????????????????????????????????????????????????????????????????????????????????????????????????????????????????????????????????????????????????????????????????????????????????????????????????????????????????????????????????????????????????????????????????????????????????????????????????????????????????????????????????????????????????????????????????????????????????????????????????????????????????????????????????????????????????????????????????????????????????????????????????????????????????????????????????????????????????????????????????????????????????????????????????????????????????????????????????????????????????????????????????????????????????????????????????????????????????????????????????????????????????????????????????????????????????????????????????????????????????????????????????????????????????????????????????????????????????????????????????????????????????????????????????????????????????????????????????????????????????????????????????????????????????????????????????????????????????????????????????????????????????????????????????????????????????????????????????????????????????????????????????????????????????????????????????????????????????????????
Eubalaena_japonica	ATGACCAACATCCGAAAAACACACCCACTAATAAAAATTATTAACGACGCCTTCATCGATCTCCCCACTCCATCAAATATCTCTTCATGATGAAACTTCGGCTCCCTACTTGGCCTTTGTCTAATTATACAAATCCTAACAGGCCTATTCCTAGCAATACACTACACACCAGACACAACAACCGCCTTCTCATCAATCACACACATCTGTCGAGACGTAAACTACGGTTGAATTATCCGGTATCTACATGCAAACGGAGCCTCCATATTCTTTATTTGCCTCTACGCCCACATAGGACGCGGCCTATACTACGGCTCCTACGCCTTTCAAGAAACATGAAACATTGGAGTAATCCTACTATTCACAGTCATAGCCACTGCATTCGTAGGCTATGTCCTGCCCTGAGGACAAATATCATTCTGAGGTGCAACCGTCATCACCAATCTCCTATCAGCAATCCCATACATCGGTAACACCTTAGTCGAATGAATCTGAGGTGGTTTCTCCGTAGACAAAGCAACACTAACACGCTTCTTTGCCTTCCACTTCATCCTTCCCTTCATCATCCTAGCATTAGCAATCGTCCACCTTCTATTTCTCCACGAAACAGGATCTAACAATCCTACAGGCATCCCATCTAACATAGATAAAATTCCATTCCACCCCTATTACACAATCAAAGATATCCTAGGCGCCCTACTACTAATCCTAACCCTACTAATACTGACCCTATTCGCACCTGACCTGCTTGGAGACCCCGATAACTACACCCCAGCAAACCCCCTCAGCACCCCAGCACATATTAAACCAGAATGATATTTCCTATTCGCATACGCAATCCTACGATCAATTCCCAACAAATTAGGCGGAGTCCTAGCCCTATTACTCTCAATCCTAATCCTAGCCTTCATCCCAATACTCCATACATCCAAACAACGAAGCATAATATTCCGACCCTTCAGCCAATTTCTGTTCTGAGTATTAGTCGCAGATCTACTAACCCTAACATGAATTGGCGGCCAACCCGTGGAACACCCCTATGTGATCGTAGGCCAATTCGCATCCATCCTTTACTTTCTCCTAATTCTAGTTTTAATACCAACGGCTAGTCTTATCGAAAATAAACTCATAAAGTGAAGA???TAAAGGTTTGGTCCCAGCCTTTCTATTAGTTCTAAACAGACTTACACATGCAAGCATCTACACCCCGGTGAGAACACCCTCTAAATCATCAAGGATCAAAAGGAGTGGGCATCAAGCACACTAGCAATAGCAGCTTACGACGCCTCGCTTA-GCCACACCCCCACGGGACACAGCAGTGATAAAAATTAAGCCATGAACGAAAGTTTGACTAAGTCATGTTTAC--AAGGGTTGGTAAACTTCGTGCCAGCCACCGCGGTCATACGATTAACCCAAATTAATAGGAATACGGCGTAAAGAGTGTTAAGGAATTACA--TAAAAT-AAAGTCAAGCCTTAATTAAGCTGTAAAAAGCCCTAATTAA-AACTAAGCTAAACTACGAAAGTGACTTTAATATAATCTGATTACACGACAGCTAAGATCCAAACTGGGATTAGATACCCCACTATGCTTAGCCATAAACTCTAATAGTCAC-GAAACAAGACTACTCGCCAGAGTACTACTAGCAACAGCCTAAAACTCAAAGGACTTGGCGGTGCTTCATACCCCCCTAGAGGAGCCTGTTCTATAAACGATAAACCCCGATCAACCTCACCAACCCTTGCTACTACAGTCTATATACCGCCATCTTCAGCAAACCCCAAA-G-GGAACGAAAGTAAGCATAAACATCCCA-CATAAAAACGTTAGGTCAAGGTGTAACCTATGGGTTGGGAAGAAATGGGCTACATTTTCTA--TATTA-AGAACATTCCTT-ATACTCACACGAAAGTTTTTATGAAACTTAAAAACCAAAGGAGGATTTAGCAGTAAATCAAGAGCAGAGTGCTTGATTGAATAAGGCCATGGAG-CACGCACACACCGCCCGTCACCCTCCTCAAGTACCCTAGCAA--AGCCCCAGTTCGTTGACCCACGCTAAGCAATC-ATACGAGAGGAGACAAGTCGTAACAAGGTAAGCATACCGGAAGGTGTGCTTGGACAAACACCAGTTCTAGCCCACACCCTCCCCA-------------CTTCTACTACCACAAACCAATCAAATAAAACATTCACCATACACTTTAAAGTATAGGAGATAGAAATTTAATT-ACCAGTGGCGCTATAGAGATAGTACCGTAAGGGAAAGATGAAAGA-A-AACCTAAAAGTAATAAAAAGCAAAGCTTACCCCTTGTACCTTTCGCATAATGACTTAACTAGTA-ATAACTTAGCAAAGAGACCTTAAGTTAAATTACCCGAAACCAGACGAGCTACTTACGAGCAGTAT-TTATGAACGAACTCATCTATGTGGCAAAATAGTGAGAAGACTTATAAGTAGAGGTGAAAAGCCTAACGAGCCTGGTGATAGCTGGTTGTCCATGAAAAGAATCTCAGTTCAACGTTAAATAATACTAATAAGCC-ATGCCAAGCCTCAACGTATATTTAATTGTTAGTCTAAAAAGGTACAGCTTTTTAGA-AATGGGTACAACCTTGACTAGAGAGTA--AAATAAACAT--ACACCATAGTTGGCTTAAAAGCAG-CCATCAATTAAGAAAGCGTTCAAGCTCAACAACAAAA-CAATGTTTTAATCCCAACATTAAACAAAT-CAACTCCTAGCCTAATTACTGGACTAATCTATACAAATATAGAAGCAATACTGTTAACATGAGTAACAAGAAA--TTTTTCTCCTTGCACAAGCTTACATCAGTAACTGATAGTACACTGATAATTAACAGCAAATAAATA-AAACCCAACACTAAACCATTTATTTAA-GCACTGTTAACCCAACACAGGCGTGCAT-TAAGGAAAGATTAAAAAAAGTAAAAGGAACTCGGCAAACACAAACCCCGCCTGTTTACCAAAAACATCACCTCTAGCATAACCAGTATTAGAGGCACTGCCTGCCCGGTGAC--AA-CAGTTAAACGGCCGCGGTATCCTGACCGTGCAAAGGTAGCATAATCACTTGTTCTCTAATTAAGGACTTGTATGAATGGCCACACGAGGGTTTTACTGTCTCTTACTTTTAATCAGTGAAATTGACCTCCCCGTGAAGAGGCGGGGATAATAAAATAAGACGAGAAGACCCTATGGAGCTTCAATTAATCAACCCAAAAA--TCACAACCTT-AAACCAC-CAAGGGATAA--CAAAACTTTATATGGGCTGACAATTTCGGTTGGGGTGACCTCGGAGCACAAAAA-ACCCTCCGAGTGATT--AAAGCCTAGGCCCACTAGCCAAAGCA----TAAAATCACTTATTGATCCAATCTTTT--GATCAACGGAACAAGTTACCCTAGGGATAACAGCGCAATCCTATTCTAGAGTCCATATCGACAATAGGGTTTACGACCTCGATGTTGGATCAGGACATCCTAATGGTGCAGCCGCTATTAAGGGTTCGTTTGTTCAACGATTAAAGTCCTACGTGATCTGAGTTCAGACCGGAGCAATCCAGGTCGGTTTCTATCTATTACGCATTTCTCCCAGTACGAAAGGACAAGAGAAATAAGGCCAACTTCAAA-CAAGCGCCTTCAAA-TAATTAATGATCCAGTCTTAACTTAATAATTAAGCGTAAAC-AAACC--TGCCCAAGA-CCAGGGCCT-TGTGACCTTAATTCATATAAATATCATTATAGCCTTTAGCATGTCCCTCGTGGGCCTACTGATGTATCGATCCCATCTAATGTCCGCACTACTCTGCCTAGAAGGTATAATATTGTCACTTTTCGTCCTAGCAGCCCTTACAATTCTAAACTCCCACTTTACCTTGGCCAACATAATACCCATTATCCTCCTAGTATTCGCAGCCTGTGAAGCAGCTATCGGATTAGCCCTATTAGTCACAATCTCCAACACATATGGCACCGACTACGTACAAAATCTCAACCTCCTCCAATGCTAAAATTCATCATCCCCACAATCATACTAATACCCTTGACCTGATTATCAAAAAATAACTTAATCTGAATCAACTCCACAACCTACAGTCTATTAATTAGCTTCACAAGCCTACTCCTCCTTAACCAACTCAATGATAACAGCCTTAATTACTCCCTAATTTTCTTCTCCGACCCCCTTTCCACCCCACTTCTAATATTAACAATATGGCTCCTTCCACTAATACTAATAGCAAG-CCAATCTCACCTCCTAAAAGAACCACCCGTCCGAAAAAAACTCTACATTACAATACTAATTATATTACAAGTCCTTCTAATCATAACATTCACCGCCACCGAACTAATTCTATTCTACATTATATTCGAAGCTACGCTAATCCCCACCCTTATTATTATTACCCGCTGAGGTAACCAAACGGAACGACTCAATGCAGGGCTGTATTTCCTATTTTATACACTAGTTGGATCCCTCCCACTATTAGTAGCACTAATCTATCTACAAAACACAACAGGATCCTTAAACTTTCTACTACTACAACACTGAGCCCAACCACTATCCACCTCCTGATCCAATATCTTCCTATGATTGGCTTGCATAATAGCCTTCCTAGTAAAAATACCCCTCTACGGACTACACCTTTGACTACCCAAAGCACACGTAGAAGCCCCTATCGCAGGTTCCATAGTCCTTGCAGCCGTATTACTAAAACTTGGGGGCTACGGCATGTTACGAATCACACCCATGCTTAACCCCTTAACAGAACACATAGCCTACCCATTCCTCATGCTCTCCCTATGAGGAATAATTATAACCAGCTCTATCTGTTTACGCCAAACAGACCTAAAATCACTCATCGCATACTCCTCAGTCAGCCACATAGCACTTGTCATCGCAGCCATCCTCATCCAAACCCCCTGAAGTTACATAGGGGCTACCGCCCTAATAATCGCTCACGGTCTCACATCCTCTATACTATTCTGTCTAGCAAACTCAAACTATGAACGTATCCATAGCCGAACCATAATCTTGGCCCGAGGCCTGCAAATTTTTCTACCACTGATAGCCACCTGATGACTACTAGCAAGCTTGACAAACCTTGCTCTACCCCCATCTATCAACCTAATCGGAGAACTATTCGTGGTCATATCAGCCTTCTCATGATCTAACCCCACCATCCTTCTAATAGGAACAAACATTGTAATCACCGCTCTCTACTCCTTATACATACTAATCATAACACAACGCGGCAAGCACACACATCACATTAACAATATTACTCCCTCCTTCACACGAGAACATGCCCTAATGGCCCTACACATCATCCCCCTCCTACTCCTATCACTTAATCCCAAAATCATTCTAGGCCCTCTTTACTATGAACGAAAATCTATTTGCCCCTTTCATAACCCCAGTTATAGTAGGTATCCCTATCACCACCCTAATTATTATCCTCCCATCCATTTTATTCCCAACACCAAACCGACTAATCAACAACCGCACAATCTCTATCCAACAATGATTAACTAAACTAACATCAAAACAACTAATAAGTACGCACAGCCCTAAAGGACAAACCTGATCTCTAATACTTATTTCATTATTCCTATTTATTGCCTCCACCAATCTTCTTGGAATATTACCCCACTCATTCACACCCACCACACAACTCTCAATAAATGTAGGAATAGCCATCCCCCTATGGGCTGGCACTGTTTTTACTGGATTTCGCAACAAAACAAAAATATCCTTAGCACACCTACTACCACAAGGCACACCCACCTTTCTTATTCCTATGCTAGTAATTATCGAAACTATCAGCCTATTTATTCAACCAGTAGCACTGGCCGTACGACTAACTGCCAACATTACAGCAGGTCACCTACTAATACATTTAATTGGAGAAGCAACCCTTGCACTAATAAATATCAGTCTACTTACAACCCTTATCACCTTTATTATTCTTACTCTATTAACCATCCTTGAATTCGCTGTAGCCTTAATCCAAGCCTACGTATTCACCCTCCTAGTAAGCCTATACCTTCATGATAACACATAAATGCCACAACTAGATACATCAACATGACTCCTCACTATCCTATCTATACTCCTAACCCTATTTGTATTACTTCAACTAAAAATTTCAAAACACTCCCACTCCCCCAACCCCAAATTAGTACTAACCAAAACACAAAAACAACAAACCCCTTGAGACACCACATGAACGAAAATCTATTTGCCCCTTTCATAA???????????????ATGTTCATAAACCGCTGACTATTCTCAACCAACCACAAAGACATTGGCACCTTATATTTATTATTTGGCGCCTGAGCAGGAATAGTAGGCACTGGCCTAAGCTTATTAATTCGCGCTGAACTAGGTCAGCCTGGCACACTAATCGGAGACGATCAAGTCTACAACGTACTAGTAACAGCCCACGCCTTTGTAATAATCTTCTTCATAGTAATACCCATTATAATCGGTGGATTTGGAAACTGACTAGTTCCCTTAATAATTGGAGCACCTGACATGGCTTTCCCCCGTATAAATAATATAAGCTTCTGACTACTCCCTCCTTCTTTCCTACTACTAATAGCATCCTCAATGGTCGAAGCCGGTGCAGGCACAGGCTGAACTGTATATCCCCCTCTAGCCGGAAACCTAGCACATGCAGGAGCTTCAGTCGACCTTACCATTTTCTCTCTACACCTAGCTGGCGTATCCTCTATCCTCGGAGCCATTAACTTTATCACAACTATCATTAACATAAAACCACCTGCCATAACCCAATACCAAACACCTCTTTTCGTATGATCAGTCCTAGTTACAGCAGTGCTGCTCCTACTATCACTACCTGTCCTAGCAGCTGGAATCACCATGCTATTAACTGACCGAAACCTAAATACAACTTTCTTCGACCCTGCAGGTGGAGGAGACCCAATCCTGTATCAACACCTATTCTGATTTTTTGGTCACCCTGAAGTATATATCTTAATCCTCCCTGGGTTCGGAATAATTTCACACATTGTGACTTATTACTCAGGAAAAAAAGAACCTTTCGGCTATATAGGAATAGTCTGAGCTATGGTATCTATCGGATTCTTAGGCTTCATCGTATGGGCACACCACATATTTACAGTAGGAATAGACGTTGACACACGAGCATACTTCACATCAGCCACTATAATCATCGCCATCCCTACAGGGGTAAAAGTCTTCAGTTGATTAGCAACACTCCACGGAGGCAACATTAAATGATCTCCTGCCCTAATATGAGCCCTAGGCTTCATCTTCCTTTTCACAGTAGGTGGTCTAACAGGCATCGTCCTGGCCAACTCATCATTAGACATTGTCCTACACGATACCTACTACGTAGTTGCCCATTTCCACTATGTACTTTCAATAGGGGCCGTCTTCGCCATTATAGGAGGCTTTGTCCACTGATTCCCGCTATTCTCAGGGTACACGCTTAACTCAACATGAACAAAAATTCACTTTATAATCATATTCGTAGGCGTAAACCTAACATTCTTCCCACAACACTTCTTAGGTCTATCCGGTATACCTCGACGATACTCCGACTATCCAGACGCCTACACAATATGAAATACTATCTCATCAATAGGCTCATTCATCTCATTAACAGCAGTTATACTAATAATTTTCATCATCTGAGAAGCATTCGCATCCAAACGAGAAGTACTAGCAGTAGACCTCACCTCTACTAACCTTGAATGATTAAACGGATGTCCCCCACCATACCACACATTCGAAGAACCCGCATACATCAACCCAAAATGATCAAGA????ATGGCATATCCTCTCCAACTAGGCTTCCAAGATGCAACATCACCTATTATAGAAGAACTTCTACATTTCCATGATCACACATTAATAATTGTTTTCTTAATTAGCTCCTTAGTTCTCTATATCATTACCCTAATACTCACAACTAAATTAACACATACCAGCACCATAGATGCCCAAGAAGTAGAAACTATCTGAACTATCCTTCCAGCCATCATCCTAATCTTAATTGCCTTGCCCTCTCTACGAATCCTTTACATAATAGACGAAGTTAATAATCCCTCCCTCACCGTAAAAACAATAGGTCACCAATGATATTGAAGCTACGAGTATACTGACTACGAAGACCTAAACTTCGACTCCTACATAATCCCAACATCAGACCTAAAACCAGGAGAATTACGACTACTAGAAGTAGATAACCGAGTGGTACTACCCATAGAAATAACAATCCGAATATTAGTCTCCTCAGAAGACGTATTACACTCATGAGCCGTACCTTCCCTGGGCTTAAAAACAGATGCGATCCCAGGACGCCTAAACCAAACAACCTTAATATCAACGCGGCCTGGCCTATTCTACGGGCAATGTTCAGAGATTTGCGGCTCAAATCACAGTTTTATACCAATTGTTCTGGAATTAGTACCCCTAGAAAACTTTGAAAAATGATCTACATCAATACTATAAATGACCCACCAGACCCACTCATATCACATAGTAAACCCCAGTCCTTGACCCCTCACTGGAGCTCTATCAGCACTTCTTATAACATCAGGCCTAATTATGTGATTCCACTTCAACTCAATAATCCTGCTAACTTTAGGCTTACTAACAAATATCTTAACAATATACCAATGATGACGAGACATTATCCGAGAAAGCACATTCCAAGGCCATCACACACCAACCGTCCAAAAAGGACTTCGATATGGAATAATCCTATTTATCATCTCAGAAGTCTTATTCTTCACAGGCTTCTTCTGAGCCTTCTACCACTCAAGCCTCGCTCCCACTCCAGAACTAGGTGGATGTTGACCACCAACAGGCATCCACCCCTTAAATCCCCTAGAAGTTCCCCTTCTCAACACCTCTGTGCTGTTGGCCTCTGGCGTATCCATTACCTGAGCCCACCACAGTCTAATAGAAGGAAACCGTAAACACATACTTCAAGCGCTCTTCATCACAATTACACTAGGTCTCTATTTCACCCTACTACAAGCATCAGAATACTACGAAGCCCCTTTCACAATTTCAGACGGAATCTACGGATCTACATTCTTCGTAGCCACGGGCTTTCATGGATTACACGTAATTATCGGATCTACCTTCCTCATTGTTTGCTTCCTACGTCAAATAAAATTCCACTTTACATCAAACCACCATTTTGGCTTCGAAGCCGCTGCTTGATATTGACATTTTGTAGACGTCGTATGATTATTTCTTTATGTATCTATCTATTGATGAGGCTCCTAGATGTTTATAATTAACATCCTAACACTTATCCTCCCCATCCTCCTAGCCGTAGCATTCCTAACACTAGTAGAACGCAAAATCCTAGGCTACATACAATTCCGAAAGGGACCAAACATCGTAGGCCCACATGGCCTGCTCCAACCATTCGCTGATGCAATCAAACTATTCACCAAAGAACCCCTACGACCAGCCACATCCTCCACTACCATGTTCATTATTGCACCCGTACTAGCCCTGACCCTAGCCCTCACCATGTGAAGCCCCTTACCCATGCCTTACCCCCTCATCAATATAAACCTAGGAGTATTATTTATATTAGCAATATCCAGCCTAGCCGTCTATTCCATCCTATGATCCGGCTGAGCCTCCAACTCGAAGTACGCACTAATTGGAGCCCTACGAGCAGTAGCACAAACAATTTCATATGAAGTAACATTAGCCATTATCCTCCTATCTGTACTCCTAGTAAACGGTTCCTTCACCCTATCAACACTAGCCACAACACAAGAACATCTATGACTAATCTTCCCAACCTGACCCCTAGCCATAATATGATTCATCTCTACCTTGGCAGAAACTAACCGAGCCCCCTTCGACCTAACAGAAGGAGAATCAGAACTCGTATCCGGCTTCAACGTAGAATATGCAGCAGGCCCTTTTGCTCTATTCTTCCTAGCAGAATACGCCAACATCATTATAATAAATATATTCACAGCTATCCTATTCCTAGGAACATTTCACGACCCTCACACTCCAGAACTATATACAACAAACCTCATTATCAAAACACTACTACTCACAATATCCTTCCTATGAATCCGAGCATCCTACCCCCGATTCCGATACGACCAACTAATACATTTACTCTGAAAAAGTTTCCTTCCCCTGACACTAGCCCTCTGCATATGACACATCTCACTACCAATTATAACTGCAAGCATCCCCCC-TCAAACGTAA??ATAAACCCATCAATCCTTATTATCCTCCTAACAACCCTTATCCTGGGTACAATAATGGTAATTACCAGCTCTCACTGACTACTAGCCTGAATCGGCTTTGAAATAAACATAATAGCCTTCATTCCTATTATAATGAAAAACCCCAGTCCCCGAGCCACAGAAGCCTCCACTAAATATTTTCTAACACAAGCCACTGCCTCCGCACTGCTCATAATAGCAATCATTATCAACTTAATATACTCCGGCCAATGAACCGTCACAAAACTATTTAACCCAACAGCATCCACACTTATAACTGTAGCCCTAGCTATCAAACTAGGACTAGCTCCCTTCCACTTCTGAGTCCCAGAAGTAACACAAGGCATCCCCCTAGTCACAGGCCTAATCCTATTGACATGACAAAAACTCGCACCTCTATCAATCCTATACCAAATCTCGCCATCAATTAATTTACACCTAATACTAACCATATCCTTACTCTCCATTTTAATTGGGGGCTGAGGTGGACTAAACCAAACACAACTTCGAAAAATCATAGCCTACTCATCAATCGCCCACATAGGATGGATAACAACCATTCTACTATACAGTCCAACCCTAACACTATTAAACTTGTTGATTTACATTACAATAACCTTCACCATATTCATATTATTTATCCAAAACTCAACCACCACCACACTATCACTATCCCAAACATGAAACAAAATACCCGTTATCACTACCCTTACCATACTTACCCTACTCTCAATAGGAGGACTCCCACCACTATCAGGATTTATGCCCAAATGAATGATCATCCAAGAATTAACAAAAAACGAAATCCTTATTATGCCAACGTTCATGGCCATCACAGCACTACTTAACCTATACTTCTACATACGCCTCACCTACTCCACAGCACTAACACTATTCCCTTCCATAAATAACATAAAAATAAAATGACAATTCGACTCCACAAAACAAGCCATTCTCCTACCAACAGCGATCGTAATATCCACAATACTACTACCCCTCACACCAATACTCTCAACCCTACTGTAGATAAACCTCCTATTAACACTATTAACAAACACAACACTGGCCCTACTACTCGTATTTATCGCTTTCTGACTACCCCAACTAAATGCATATGCAGAAAAAACAAGCCCCTATGAATGTGGATTTGATCCTATAGAATCAGCCCGCCTACCTTTTTCCATAAAATTCTTCCTAGTAGCTATCACGTTCCTCCTCTTCGATCTAGAAATCGCCCTTCTACTTCCCCTCCCCTGAGCAATCCAAACAAATAATCTAAATACAATACTCACTATAGCCCTATTCCTAATCTCCCTACTAGCAGCCAGCCTAGCCTACGAATGAACTCAAGAGGGCCTAGAATGAGCCGAATAATAAACCTATTTACCTCCTTCGCCCTACTCACACTACTAATTCTAACCACCCCAATCGTAATATCCACCACAAGCACCTACAAAAACAACAAATACCAATCTTATGTAAAAAACATCGTCTTCTGTGCCTTCATCACCAGCCTAATCCCTGCAATAATATATCTTCATACCAACCAAGAAGCACTCATCTCAAACTGACACTGAGTTACTATCCAAACCCTCAAACTAACACTCAGCTTCAAAATAGATTACTTTTCACTCATATTTATACCAGTATCATTATTCATCACATGATCCATTATAGAATTCTCAATATGATATATGCACTCCGACCCCTACATTAATCAATTCTTTAAATACCTACTCCTTTTCCTCATCACTATATTAATCCTTGTTACAGCTAACAACCTCTTCCAGCTCTTCATCGGTTGAGAAGGAGTAGGGATCATATCCTTCCTACTCATCGGCTGATGATTCGGACGAACAGACGCAAATACAGCCGCCCTCCAAGCAATCCTATATAACCGCATTGGAGACATCGGACTTCTCGCATCAATAGCATGATTCCTCTCTAACATAAACACATGAGACCTACAACAAATCTTTATACTTAACCAAAACTCCCCGAACTTTCCACTCATGGGACTTGTACTAGCCGCAGCTGGAAAGTCAGCCCAATTCGGACTCCACCCCTGACTTCCATCAGCAATAGAGGGCCCCACCCCAGTTTCAGCCCTACTCCACTCAAGCACAATAGTTGTAGCAGGAATCTTCCTACTTGTCCGTTTCTACCCTCTAATAGAAAATAATAAATTTATCCAAACAACAACCCTCTGCTTAGGCGCTATCACAACCTTATTCACAGCCATCTGTGCCCTCACCCAAAATGACATCAAAAAAATCATTGCTTTCTCCACCTCCAGCCAACTAGGCCTGATAATAGTAACAATCGGCCTCAACCAACCGTACCTGGCATTTCTACACATTTGCACACACGCTTTCTTCAAGGCTATATTATTCTTATGTTCTGGCTCCATCATCCATAACCTGAACAATGAACAAGACATTCGAAAGATAGGAGGACTATTCAAGGCCCTCCCATTCACCACAACTGCCCTCATCATCGGATGCCTTGCATTAACAGGAATACCATTCCTCACTGGATTCTACTCCAAAGACCCCATCATTGAAACTGCCACTTCGTCGTATACCAACGCCTGAGCCCTACTACTAACCTTAACCGCCACCT---CCCTCACAGCTATCTATAGCACTCGCATTATCTTCTTCACGCTATTAGGACAACCCCGCTTCCCTCCCTCCACAACCATCAACGAAAATAATCCCCTATTAATCAACCCCATCAAACGCCTACTAATCGGAAGCATTTTCGCCGGCTTCATCCTATCCAACAGCATTCCTCCAATAAACACCCCCTTGATAACCATGCCCTTACACCTAAAACTGACCGCCCTTGCAATAACAACCCTAGGCTTCATCCTCGCATTCGAAATTAACATCCACACACAAAACCTAAAACACACATACCCATCAAACTTCTCCAAATTCTCCACCTTACTAGGATACTTTCCCACAATCATACATCGTCTGCCCCCTCACCTTGACTTGCTAATAAGCCAAAAACTAGCAACCTCCCTACTAGACCTAACCTGATTAGAAACCATTCTACCAAAAACCACAGCCCTTATCCAACTAAAAGCTTCCACACTAACCTCAAACCAACAAGGCCTTATCAAGCTTTATTTC-CTATCTTTCCTCATCACCATCATCCTCAGCATAATCTTATTTAATTACCCCGAGTAA?????????
Megaptera_novaeangliae	ATGACCAACATCCGAAAAACACACCCACTAATAAAAATTATCAACGACACATTCATTGATCTACCCACCCCATCAAATATCTCCTCATGATGAAACTTCGGTTCCCTACTCGGCCTTTGCTTAATTATACAAATCCTAACAGGCCTATTCCTAGCAATACACTACACACCAGACACAACAACCGCCTTCTCATCAGTCACACACATCTGTCGAGACGTAAATTATGGCTGAATTATCCGATACCTACATGCAAATGGGGCCTCCATATTCTTCATCTGCCTCTACGCTCACATAGGACGAGGCCTATACTACGGCTCCTACGCCTTTCGAGAAACATGAAACATCGGAGTTATTCTACTATTCACAGTTATAGCCACTGCATTCGTAGGCTACGTCCTACCCTGAGGACAAATATCATTCTGAGGCGCAACCGTCATCACCAACCTTCTATCAGCAATCCCATACATTGGTACTACCCTAGTCGAATGAATCTGGGGCGGTTTTTCCGTAGACAAAGCAACACTAACACGTTTCTTTGCTTTCCACTTCATCCTCCCCTTCATCATTACAGCATTAGCAATCGTCCACCTCATTTTCCTCCACGAAACAGGATCCAACAACCCCACAGGCATCCCATCCAACATAGACAAAATCCCATTCCACCCTTACTACACAATCAAAGACACTCTAGGCGCCCTATTACTAATCCTAACCCTACTAATGTTAACCCTATTCGCACCTGACCTGCTTGGAGACCCAGATAACTACACCCCAGCAAACCCACTCAGTACCCCAGCACACATTAAACCAGAGTGATATTTCCTATTTGCATACGCAATCCTACGATCAATCCCCAACAAACTAGGCGGAGTCTTAGCCTTGCTACTCTCAATCCTAATCCTAGCTTTCATCCCAATACTCCACACATCCAAACAACGAAGCATGATGTTTCGACCCTTTAGCCAGTTTCTGTTTTGAATACTAGTAGCAGACCTATTAGCCCTAACATGAATCGGCGGCCAACCCGTAGAACACCCATACATAATCGTAGGCCAACTCGCATCCATCCTCTACTTCCTCTTAATCCTAGTATTAATACCAATAACTAGTCTTATCGAGAACAAACTTATAAAATGAAGA???TAGAGGTTTGGTCCCAGCCTTCCTATTAGTTCTTAACAGACTTACACATGCAAGCATCCACATCCCAGTGAGAACGCCCTCTAAATCA-CAAAGATCAAAAGGAGCGGGTATCAAGCACGCTAACATTAGCAGCTCACAACGCCTCGCTTA-GCCACGCCCCCACGGGACACAGCAGTGATAAAAATTAAGCTATGAACGAAAGTTTGACTAAGTCATGTTAATT-AAGGGTTGGTAAACTTCGTGCCAGCCACCGCGGTCATACGATTGACCCAAATTAATAGGAACACGGCGTAAAGAGTGTTAAGGAGCCACA--TAAAAT-AAAGTCAAACCTTAATTAAGCTGTAAAAAGCCCTAATTAA-AATTAAGCCAAACTACGAAAGTGACTTTAACATAACCTGATCACACGACAGCTAAGACCCAAACTGGGATTAGATACCCCACTATGCTTAGTCGTAAACCCTAATAGTCAC-AAAACAAGACTATTCGCCAGAGTACTACTAGCAACAGCCTAAAACTCAAAGGACTTGGCGGTGCTTCATACCCCTCTAGAGGAGCCTGTTCTGTAACCGATAAACCCCGATCAACCTCACCAACCCTTGCTACTTCAGTCTATATACCGCCATCTTCAGCAAACCCTAAA-G-GGAGCAAAAGTAAGCATAACCATCCTA-CATAAAAACGTTAGGTCAAGGTGTAACCTATGGGTTGGGAAGAAATGGGCTACATTTTCTA--AGCTA-AGAACATCCCCT-A--CCCACACGAAAGTTTTTATGAAACTTAAAAACCAAAGGAGGATTTAGTAGTAAATCAAGAGCAGAGTGCTTGATTGAATAAGGCCATGAAG-CACGCACACACCGCCCGTCACCCTCCTCAAGTACCCCAGCTA-AAACCTCAGTTCATTAATTCAGGCCAAGCAATTTGTACGAGAGGAGACAAGTCGTAACAAGGTAAGCATACCGGAAGGTGTGCTTGGACAAAAACCAGCTCTAGCCCACACCCCCCCCCCTTTTTTTTTCTTTTTCTACTACCACAAGTCAATCAAATAAAACATTCACCACTCG-TTTAAAGTATAGGAGATAGAAATTTAAAT-ATCAGTGGCGCTATAGAGATAGTACCGTAAGGGAAAGATGAAAGA-AAATC-TAAAAGTAATAAAAAGCAAAGCTTACCCCTTGTACCTTTTGCATAATGACTTAACTAGTA-ATAACTTAGCAAAGAGACCTTAAGTTAAATTACCCGAAACCAGACGAGCTACTTATGAGCAGTAC-CTA-GAACGAACTCATCTATGTGGCAAAATAGTGAGAAGACTTATGAGTAGAGGTGAAAAGCCTAACGAGCCTGGTGATAGCTGGTTGTCCATGAAAAGAATCTCAGTTCAACGTTAAATAATACTAACAAGCCCATGCCAAGCCTTAACGTATATTTAACCGTTAATCTAAAAAGGTACAGCTTTTTAGA-AATGGGTACAACCTTAACTAGAGAGTA-AAATAAAACAT--AAACCATAGTTGGCCTAAAAGCAG-CCATCAATTAAGAAAGCGTTCAAGCTCGACAACAAAA-CAATGTTTTAATTCCAATATTAAATAAAT-CAACTCCTAGCCTGACTATTGGACCAATCTATATAAACATAGAAGCAACACTGTTAATATGAGTAACAAGAAA--TTTTTCTCCTAGCACAAGCTTATATCAGCAACTGATAATATACTGATAATTAACAGCAAATAAATA-AAACCCAACACTAAATTATTTATTAAG-ACACTGTTAACCCAACACAGGCGTGCAT-TAAGGAAAGATTAAAAAAAGTAAAAGGAACTCGGCAAACACAAACCCCGCCTGTTTACCAAAAACATCACCTCTAGCATAACCAGTATTAGAGGCACTGCCTGCCCGGTGACT-AG-TCGTTAAACGGCCGCGGTATCCTGACCGTGCAAAGGTAGCATAATCACTTGTTCTCTAATTAAGGACTTGTATGAATGGCCACACGAGGGTTTTACTGTCTCTTACTTTTAATCAGTGAAATTGACCTCTCCGTGAAGAGGCGGAGATAACAAAATAAGACGAGAAGACCCTATGGAGCTTCAATTAATCAACCCAATAAA-TCACAACCTT-AAACCAC-CAAGGGACAA--CAAAATTTTATGTGGGTTGACAATTTCGGTTGGGGTGACCTCGGAGCACAAAAA-ACCCTCCGAGTGATT--AAAACTTAGGCCCACTAGCCAAAGTG----TAGTATCATTTATTGATCCAATCTTTT--GATCAACGGAACAAGTTACCCTAGGGATAACAGCGCAATCCTATTCTAGAGTTCATATCGACAATAGGGTTTACGACCTCGATGTTGGATCAGGACATCCTAATGGTGCAACCGCTATTAAGGGTTCGTTTGTTCAACGATTAAAGTCCTACGTGATCTGAGTTCAGACCGGAGTAATCCAGGTCGGTTTCTATCTATTACGCATTTCTCCCAGTACGAAAGGACAAGAGAAATAAGGCCAACTTCAAA-CAAGCGCCTTCAAA-CAATTAATGATCCAGTCTCAACTTAATAATTAAGCGCAAAC-AAACC--TGCCCAAGA-CCAGGGCCC-TATGACCTTAATTCATATAAATATTCTCATAGCCTTCAGCATATCCCTTGTAGGCCTATTAATATATCGATCCCACCTAATATCCGCACTACTCTGTCTAGAAGGTATAATATTATCACTCTTCGTCCTAGCAACCCTCACAATCCTAAGCTCACACTTCACTTTAGCTAACATGATACCTATTATCCTCCTAGTCTTCGCAGCTTGTGAAGCAGCCATCGGACTAGCCTTGCTAGTCATAGTCTCCAACACATATGGCACTGACTACGTGCAAAACCTCAACCTCCTCCAATGCTAAAGTTTATTATTCCTACAATAATACTAGTACCCCTAACCTGATTATCAAAAAACAACCTAATCTGAATTAACTCCACAGCCCACAGTCTATTAATCAGCTTCTCAAGCCTACTCCTCCTTAATCAACTCAACGACAACAGCCTCAACTACTCACTAATCTTCTTCTCCGACCCCCTTTCTACCCCACTCCTAATACTAACAATATGACTCCTCCCCTTAATACTAATAGCAAG-CCAATCCCATCTCATCAAAGAGCCACCAATCCGAAAAAAACTCTACATTACAATACTGATCACACTACAAGCCCTCCTAATTATAACATTCACTGCCACCGAACTAATCCTATTTTACATCATATTTGAAGCCACACTAATCCCTACCCTCATCATTATTACTCGCTGAGGTAACCAAACAGAACGACTCAACGCAGGGCTATATTTCCTATTCTATACACTAATTGGGTCACTCCCACTACTAGTAGCATTACTGTATCTACAAAACACAACGGGATCCCTAAACTTCCTACTTCTGCAACACTGAGCCCAACCACTATCTACCTCCTGATCCAATATCTTCCTGTGACTAGCCTGCATGATAGCTTTCTTAGTAAAAATACCCCTCTATGGACTACACCTTTGATTACCCAAAGCACATGTAGAAGCCCCCATTGCAGGCTCCATAGTCCTTGCAGCCGTACTACTAAAACTCGGGGGCTATGGTATGCTACGGATCACATCCATGCTCAACCCCCTAACAGAACACATAGCATATCCATTCCTCATGCTCTCCCTTTGAGGAATAATCATAACTAGCTCCATCTGCTTACGTCAAACAGACCTAAAATCACTCATTGCATACTCCTCAGTCAGCCACATAGCACTCGTCATCGCAGCCATTCTCATCCAAACCCCCTGAAGCTATATAGGGGCCACCGCTCTAATAATTGCCCACGGCCTCACATCCTCTATACTATTCTGTCTGGCAAACTCGAACTACGAACGCATTCATAGCCGAACCATAATCCTGGCCCGAGGCCTACAAGTCTTTCTACCTCTAATAGCAACCTGATGACTACTAGCAAGCTTAACAAACCTTGCTCTACCCCCAACCATCAACCTAATCGGAGAACTACTCGTAGTTATATCAGTCTTCTCCTGATCAAACCCTACTATTATTCTAATAGGAACAAATATTGTAATCACTGCTCTCTACACTCTATATATACTAATCATAACACAACGTGGCAAACATACACACCACATCAACAATATCACCCCTTCCTTCACACGAGAACATGCCTTAATGGCCCTACACATTATTCCCCTCCTACTCCTATCACTAAATCCTAAAATCATCTTAGGCCCTCTTTACTATGAACGAAAATTTATTTGCCCCTTTTATAATCCCAATTATGCTAGGTATCCCTATTACCACTCTAATCATCATTCTCCCATCTATCCTATTCCCTGCACCAAATCGACTAATCAACAACCGCACAATCTCCATTCAACAGTGATTGACTAAACTCACGTCAAAACAACTAATAAATGTACACAGCCCTAAAGGACAAACTTGAGCTCTAATACTCATCTCACTATTCTTATTTATCGCCTCCACCAATCTCCTTGGAATATTACCTCACTCATTTACACCCACCACACAACTCTCAATAAACGTAGGAATGGCCATCCCCCTATGAGCTGGTACCGTTGCCACAGGCTTCCGCAACAAAACAAAAATATCTTTAGCACATCTACTACCACAGGGCACACCCACTTTTCTTATTCCCATATTAGTAATCATTGAAACTATCAGCCTATTCATTCAACCAGTAGCACTAGCCGTACGACTAACCGCCAACATCACAGCAGGTCACTTATTAATACATCTAATTGGAGAAACAACCCTCACACTAATAAATACTAGCCTATTTACAGCCCTTATCACCTTTACAATCCTTGCCCTACTAACCATTCTTGAATTTGCTGTCGCCCTAATTCAAGCTTACGTATTTACCCTCCTAGTAAGCCTATACCTCCATGACAACACATAAATGCCACAATTAGACACATCAACATGACTCCTTACCATCCTATCTATACTCTTAACCCTCTTTGTACTATTCCAACTAAAAATCTCAAAGCACTCCTATTCCCCTAGCCCCAAACTAACACCCACTAAAACACAAAAACAACAAGCTCCTTGAAATACCACATGAACGAAAATTTATTTGCCCCTTTTATAA???????????????ATGTTCATAAACCGCTGACTATTCTCAACCAACCACAAAGACATCGGCACCCTATATTTATTATTTGGTGCCTGAGCAGGAATAGTAGGCACTGGCCTAAGCTTATTAATTCGCGCTGAGCTAGGTCAGCCTGGCACACTAATCGGAGATGACCAAGTCTACAACGTATTAGTAACAGCCCATGCCTTCGTGATAATTTTCTTCATGGTTATACCTATTATAATTGGCGGATTCGGAAACTGACTAGTCCCCCTAATAATTGGAGCACCTGACATAGCTTTTCCTCGTATAAATAATATAAGCTTCTGACTACTCCCTCCTTCTTTCTTATTATTAATAGCATCCTCAATGGTCGAAGCTGGTGCAGGTACAGGCTGAACTGTATATCCCCCCTTAGCCGGAAACCTAGCACATGCAGGAGCTTCAGTTGACCTTACCATCTTCTCCCTACACCTAGCCGGCGTGTCCTCAATCCTCGGGGCTATCAACTTCATCACAACCATTATTAACATAAAACCACCTGCCATGACCCAATATCAGACCCCTCTTTTCGTATGATCAGTCCTAGTCACAGCAGTATTACTCCTACTATCATTACCCGTTTTAGCAGCCGGAATCACCATGCTACTTACTGACCGAAACCTAAATACAACCTTCTTCGACCCTGCGGGTGGAGGAGACCCAATTCTGTACCAACACCTATTCTGATTCTTTGGCCACCCTGAAGTATACATTCTAATTCTTCCTGGGTTCGGAATAATTTCACACATTGTGACTTATTACTCAGGAAAAAAAGAACCCTTCGGCTATATAGGAATAGTCTGAGCCATGGTATCCATTGGGTTCTTAGGTTTTATCGTATGGGCCCACCATATATTTACAGTAGGTATAGACGTTGATACACGAGCATATTTCACATCAGCCACTATAATTATTGCTATTCCCACAGGGGTAAAAGTCTTCAGTTGACTAGCAACACTACACGGGGGTAATATTAAATGATCTCCTGCCCTAATATGAGCCCTAGGTTTCATTTTCCTCTTCACAGTGGGCGGTCTAACTGGTATCGTCCTAGCCAACTCATCACTAGACATTGTCCTACATGATACTTACTATGTAGTTGCTCACTTCCACTATGTCCTATCAATAGGAGCAGTCTTCGCCATTATAGGAGGCTTTGTCCACTGATTTCCACTATTCTCAGGATACACACTTAACACAACATGAACAAAAATTCACTTCATAATCATGTTCGTAGGTGTAAATCTAACATTCTTTCCACAACATTTCTTAGGCCTGTCCGGTATACCTCGACGATACTCCGATTACCCAGATGCCTACACAACATGAAATACTATTTCATCTATAGGCTCATTTATCTCACTAACAGCAGTCATACTAATAATCTTCATTATCTGAGAAGCATTTACATCCAAACGAGAAGTGCTAGCAGTAGACCTCACCTCTACCAACCTTGAATGACTAAATGGGTGTCCTCCACCATACCATACATTCGAAGAACCAGCATTTGTCAACCCAAAATGATCAAGA????ATGGCATATCCATTCCAACTAGGTTTCCAAGATGCAGCATCACCCATTATAGAAGAACTCCTACATTTCCATGATCATACACTAATAATCGTTTTTCTAATTAGCTCCTTAGTCCTCTACATTATTACCCTGATACTTACAACCAAACTAACACATACTAGTACAATAGATGCCCAAGAAGTAGAAACTGTCTGAACCATCCTTCCAGCCATCATCTTAATTTTAATTGCCTTACCTTCCTTACGAATCCTTTACATGATAGACGAAGTCAATAACCCCTCCCTCACTGTAAAAACAATAGGCCACCAATGATACTGAAGCTATGAATATACTGACTACGAAGACCTAAGTTTCGACTCCTACATAATCCCAACACCAGACCTAAAACCAGGAGAGCTGCGATTATTAGAAGTAGATAACCGAGTTGTTTTACCCATAGAAATAACAATCCGAATATTAGTCTCATCAGAAGACGTACTCCACTCATGAGCCGTACCCTCCTTAGGCCTAAAAACGGATGCAATCCCAGGACGCCTAAACCAAACAACCTTAATATCAACACGACCAGGCCTATTCTACGGACAATGCTCAGAAATCTGCGGCTCAAACCATAGTTTTATACCAATTGTCCTAGAATTAGTACCCCTAGAAACCTTTGAAAAATGATCTGTATCAATATTGTAAATGACCCACCAAACCCACTCATACCACATAGTAAACCCCAGCCCTTGACCCCTTACTGGAGCTCTATCAGCCCTTCTCATAACATCAGGCCTAATTATATGATTCCACTTCAACTCAATAGTACTACTAACTCTGGGCCTATCAACAAACATCCTAACAATATACCAATGATGACGAGATATCATCCGAGAAAGCACTTTCCAAGGCCATCATACACCAACCGTCCAAAAAGGGTTACGATATGGAATAGTTTTATTTATTGTCTCAGAAGTCCTATTTTTCACAGGCTTCTTCTGAGCCTTTTACCACTCAAGCCTTGCCCCCACTCCAGAACTAGGCGGGTGTTGACCACCAACAGGCATCCATCCTTTAAATCCCTTAGAAGTTCCCCTCCTTAATACTTCCGTATTGTTAGCCTCTGGCGTATCTATTACCTGAGCCCACCATAGCCTAATGGAAGGAAACCGCAAGCACATACTTCAAGCACTCTTCATCACAATTGCACTAGGCCTCTACTTCACCCTATTACAAGCATCAGAGTACTACGAAGCCCCTTTCACAATCTCAGACGGAATTTACGGCTCTACCTTCTTCGTAGCCACAGGCTTTCACGGATTACACGTAATTATTGGATCCACTTTCCTTATCGTCTGCTTCCTACGTCAAGTAAAATTTCACTTCACATCAAATCACCATTTTGGCTTTGAAGCTGCTGCTTGATACTGGCACTTTGTAGACGTCGTATGACTATTTCTTTATGTATCTATCTATTGATGAGGTTCCTAGATGTTTATAATTAATATTCTAATACTCATTCTCCCTATCCTCCTAGCCGTAGCATTCCTAACACTAGTAGAACGCAAAATTCTAGGCTACATGCAATTCCGAAAGGGACCAAACATCGTAGGCCCACATGGCTTACTCCAACCCTTCGCCGATGCGATCAAACTATTCACTAAAGAACCCCTACGACCAGCTACATCCTCAACTACTATATTCATCATTGCACCAGTGCTAGCCCTGACCCTAGCTCTCACTATATGAAGCCCCCTACCCATACCATACCCCCTCATCAACATAAACCTAGGAGTACTATTCATACTAGCAATATCCAGCCTAGCCGTCTACTCCATCCTATGATCCGGCTGAGCCTCCAACTCGAAATACGCACTAATTGGAGCCCTACGAGCAGTAGCACAAACAATTTCATATGAAGTAACACTGGCTATCATCCTCCTATCAGTACTCCTAATAAATGGCTCCTATACTTTATCAACACTAGCCACAACACAAGAACAACTATGACTACTAATTCCATCATGACCCTTAGCCATAATATGATTTATCTCCACTTTAGCAGAGACTAACCGAGCTCCTTTCGACCTAACAGAAGGAGAATCAGAACTCGTATCAGGCTTCAACGTAGAATACGCAGCAGGCCCTTTCGCCCTATTTTTCCTAGCAGAATATGCCAACATCATTATAATGAATATACTTACAGCCATCTTATTCCTAGGAACATTCTACAACCCCCACAACCCAGAATTGTACACAACAAACCTTATTATCAAAACACTATTACTCACAATATCCTTTCTATGAATTCGAGCATCCTATCCCCGATTCCGATATGACCAACTAATGCACCTACTCTGAAAAAATTTCCTTCCCTTAACACTAGCCCTTTGCATGTGACATATCTCGCTACCAATCATAACTGCAAGTATTCCCCC-TCAAACATAA??ATAAACCCATCCATCTTTATTATCCTCCTGACAACCCTTATCCTAAGTACAGTAATGGTAGCCACCAGCTCCCACTGACTACTAGCCTGAATCGGCTTCGAAATAAACATGATAGCCTTCATCCCTATCATAATAAAAACCCCTAGTCCCCGAGCCACAGAAGCTTCCACTAAATATCTCCTAACACAAGCCACCGCTTCCGCACTACTCATGATAGCAGTCATTATTAACTTAATGTACTCTGGCCAATGAACCATTACAAAACTATTTAACCCAACAGCATCCACACTCATAACAGTAGCCCTAGCCATCAAATTAGGACTAGCCCCCTTTCACTTTTGAGTCCCAGAAGTAACACAAGGCATCCCCCTAACCACAGGCCTAATCCTACTAACATGACAAAAACTAGCACCCTTATCAATCTTATACCAAATCTCACCATCAATTAATTTACACCTAATATTAACTATATCCCTACTTTCCATCTTAATCGGAGGCTGAGGTGGACTAAACCAAACACAACTTCGAAAAATCATAGCCTACTCATCAATCGCCCACATAGGATGAATAACGGCCATTCTACTATACAATCCAACCCTGACATTACTAAATCTACTAATTTATATCACAATAACTTTCACCATATTCATACTATTCATTCAAAACTCAACTACCACTACACTATCACTATCTCAAACCTGAAATAAAATACCCATCATCACAACCCTTACCATACTCACCCTACTCTCAATAGGAGGACTCCCACCACTATCAGGATTTATACCCAAATGAATAATTATCCAAGAACTAACAAAAAACGATATACTCATCATACCAACATTCATAGCTATCACAGCATTACTCAACCTATACTTTTACATACGTCTCACTTACTCCACAGCACTAACACTATTTCCCTCCGTAAATAATATAAAAATAAAATGACAATTCTACTCCACAAAACGAACCACTCTCCTACCAACAGCAATCGTAATTTCCACTATACTACTACCCCTCACACCAATACTCTCAATCCTACTATAGATAAACCTTCTACTAACATTATTAACAAATACAACACTAGCCTTACTACTCGTATTCATCGCTTTCTGACTCCCACAACTAAACGTATACGCAGAAAAAACAAGCCCCTATGAATGCGGATTTGACCCCATAGGATCAGCTCGCCTACCTTTCTCCCTAAAATTCTTCCTAGTGGCCATTACCTTCCTTCTCTTTGACCTAGAAATCGCCCTCTTACTCCCCCTTCCCTGGGCAATCCAGTCAAACAACCTAAACACAATACTCACAATAGCCTTATTCTTAATATCCCTACTAGCAGCTAGCTTAGCTTATGAATGAACTCAAGAAGGCCTAGAATGAGCTGAATAATAAACCTATTTACCTCCTTCACCCTACTTACACTACTAATCCTGACAACCCCAATTATAACATCATATACAAATTCCCACATAAACAATAAATATCAATCTTATGTAAAAAACATTGTCCTCTGCGCCTTCGTCACCAGTCTAATTCCCGCAATAATGTACCTTCACACAAATCAAGAAACACTCATCTCAAACTGACACTGAGTCACAATCCAAACCCTCAAACTAACACTTAGCTTTAAAATAGACTACTTCTCACTTATATTTATACCAGTAGCACTATTCGTTACATGATCTATTATAGAGTTCTCAATATGATATATACACTCCGACCCTTACATCAACCAATTTTTTAAGTATCTACTCCTCTTCCTCATCACCATGCTAATCCTTGTTACAGCTAACAATCTCTTCCAACTTTTTATCGGATGAGAAGGAGTAGGAATTATATCCTTCTTACTTATTGGCTGATGATTCGGACGAACAGACGCAAACACAGCCGCCCTCCAAGCAATCCTATACAATCGTATCGGAGACATCGGACTCCTTGCATCAATAGCATGATTTCTCTCTAACATAAACACATGAGATCTACAACAAATCTTCATACTCAACCAAAACCCCCTAAATTTCCCCCTCATAGGACTCGTATTAGCCGCAGCTGGAAAATCAGCCCAATTCGGACTCCACCCTTGACTCCCATCAGCAATAGAAGGTCCTACCCCAGTCTCAGCCCTACTCCACTCAAGCACAATAGTTGTAGCAGGAATCTTCTTGCTTGTTCGCTTCTACCCTTTAATAGAAAATAATAAGCTGATCCAAACAGTAACCCTCTGCTTAGGCGCTATCACAACCCTATTCACAGCCATCTGCGCCCTCACCCAAAATGACATTAAAAAAATCATTGCTTTCTCCACCTCAAGCCAACTAGGCCTAATAATAGTAACAATTGGCCTTAACCAACCCTACTTAGCATTCCTACACATTTGCACACATGCCTTCTTTAAAGCTATACTATTCCTATGTTCTGGCTGCATCATCCATAACCTAAACAATGAACAAGACATCCGAAAAATAGGAGGGCTATTTAAGGCCCTCCCTTTCACCACAACTGCCCTTATCATCGGATGTCTTGCATTAACAGGAATACCATTTCTCACCGGATTCTACTCCAAAGACCCCATTATTGAAGCCGCCACTTCGTCTTATACCAACGCCTGAGCCCTATTATTAACCTTAACCGCCACCT---CCCTTACGGCTGTCTATAGCACCCGCATCATTTTCTTCGCATTACTAGGACAACCCCGCTTCCCTCCCTCCACAACCATCAACGAAAATAACCCACTATTAATTAACCCCATCAAACGACTACTCATCGGAAGTATCTTTACCGGCTTCATCCTATTCAACAGTATCCCCCCAATAACTACACCCCTAATAACCATGCCCCTGCATCTAAAAATAACCGCTCTTGCAATAACAACCCTAGGCTTCATTATCGCATTCGAAATTAACCTTAACACACAAAATCTAATATACACACATCCCTCAAACTCCTATAAATTCTCCACCCTACTAGGCTATTTCCCCACAATCATACATCGCCTACCACCTCACCTCGACCTATCAATGAGCCAAAAACTAGCAACTTCCCTACTAGACCTAACCTGACTAGAAACTATTTTACCAAAAACCACAGCCCTTATCCAACTAAAAGCCTCCACACTAATTTCCAAACAACAAGGCCTCATCAAACTCTACTTC-TTATCTTTCCTCATCACCATCACCCTCAGCATAATCTTATTTAATTACCCCGAGTAA?????????
Physeter_macrocephalus	ATGACCAACATCCGAAAATCACACCCATTAATAAAAATCATTAACAATGCATTCATCGACCTCCCTACCCCATCAAACATTTCCTCATGATGAAACTTCGGCTCCCTACTTGGACTCTGCCTGATCATACAAATCCTAACAGGCCTATTCCTAGCAATACACTACACACCAGACACAACAACCGCTTTCTCATCAATCACACACATTTGCCGAGACGTCAATTACGGCTGGACCATCCGATACCTACATGCAAACGGAGCTTCCATATTTTTCATTTGCCTTTACACTCACATGGGCCGTGGCCTGTACTACGGCTCCTACATCTTCCAAGAAACATGAAACGTTGGAATGATACTCCTAATCACAGTAATAACCACCGCATTCGTAGGTTACGTACTGCCCTGAGGACAAATATCATTCTGAGCCGCAACCGTTATCACAAACCTTCTATCAGCAATTCCCTATATCGGCACCACCCTAGTAGAGTGAGTTTGAGGCGGTTTCTCCGTAGATAAGGCAACACTGACACGCTTCTTCACTCTCCACTTCATCCTCCCCTTTATCACCCTAACACTAACAATAGTACATCTCCTATTTCTCCATGAAACAGGATCCAACAACCCCACAGGAATTCCCTCCAACATAGACAAAATCCCATTCCACCCCTACCACACAATCAAAGACACCATAGGTGCCCTACTACTAATCCTATCCCTACTTACACTAACCCTGTTCGCACCCGACCTGCTAGGAGATCCTGACAACTACACCCCAGCAAATCCACTAAATACCCCAACACACATCAAACCAGAATGGTATTTCCTATTCGCGTACGCCATCCTACGATCTGTCCCCAATAAACTAGGAGGCGTCTTAGCCCTACTACTCTCCATCCTAATCCTAGTATTCATCCCAATACTTCATACAGCCAAACAACGAAGCATAATATTCCGACCCTTCAGTCAATTCCTGTTCTGAACACTAATCATAGACCTACTAACTCTAACATGAATCGGAGGCCAACCCGTGGAACACCCATATGTAACTGTAGGCCAACTAGCCTCCATCCTATACTTTCTCTTAATCCTAATCCTAATACCAACAGCCAGTCTTATCGAGAACAAGCTCTTAAAATGAAGA???CAAAGGTTTGGTCCCAGCCTTCCTATTAGCTCCCAACAGATTTACACATGCAAGCATCTACATCCCAGTGAAAATGCCCTCCAAGTCA-CAAAGATCAAAAGGAGCTGGTATCAAGCACGC-TTCACTAGCAGCTCACAACACCTTGCTTA-GCCACACCCCCACGGGACACAGCAGTGATAAAAATTAAGCCATGAACGAAAGTTTGACTAAGTCATGGTTGAT-TAGGGTTGGTAAATTTCGTGCCAGCCACCGCGGTCATACGATTGACCCAAGCTAATAGGCATACGGCGTAAGGAGTGTTAAAGAGTTATA--CAAAAT-AAAGTCAAGCCTTGACTAAACCGTAAAAAGCCATAGTTAA-AATTAAGCTAAACCACGAAAGTGACTTTGGTACAATCT-ACTGCACGACAACTAAGACCCAAACTGGGATTAGATACCCCACTATGCTTAGCCGTAAACCCAGGTAGTCAT-AAAACAAGACTATTCGCCAGAGTACTACTAGCAACAGCCTAAAACTCAAAGGACTTGGCGGTGCTTCATACCCCCCTAGAGGAGCCTGTTCTATAACCGATAAACCCCGATCAACCTCACCAACCCTTGCTACTTCAGTCTATATACCGCCATCTTCAGCAAACCCTAAAAA-GGAATGAAAGTAAGCATAACTATCCTA-CGTAAAAACGTTAGGTCAAGGTGTAACCCATGGGATGGGAAGAAATGGGCTACATTTTCTA--CACCATAGAACACCCTAT-AC---CCCACGAAAGTTTTTATGAAACCTAAAAACCAAAGGAGGATTTAGCAGTAAATTAAGAACAGAGTGCTTAATTGAATAAGGCCATGAAG-CACGCACACACCGCCCGTCACCCTCCTCAAGTATCACAGCGA--ACGCCCAATCCACTAATTTATGCCGAGCGCCC-CCACAAGAGGAGACAAGTCGTAACAAGGTAAGCATACTGGAAGGTGTGCTTGGATAAAAACTAGATCTAGCCCACACTCCCCCCCCCC-------CCCCCCCCCCAATCACAGACAAATCAAATAAAGCATTCACCACCCA-TTCAAAGTATAGGAGATAGAAATCCAAATCACTAGTGGCGCTATAGAGAAAGTACCGTAAGGGAAAGATGAAAGA--TATCCTAAAAGTAAAAAAAAGCAAAGCTTACCCCTTGTACCTTTTGCATAATGAATTAACTAGTA-GTAACTTAGCAAAGAGACCTTTAGTTAAACTACCCGAAACCAGACGAGCTACTTACGAACAGTAC-CTA-GAACGAACTCATCTATGTGGCAAAATAGTGAGAAGATTTGTAAGTAGAGGTGAAAAGCCTAACGAGCCTGGTGATAGCTGGTTGTCCAAGAAAAGAATCTCAGTTCAACATTAAACAGTACCAA--GAACCCCCTGAAGTTCCAATGTATGTTTAACTGTTAGTCTAAAAAGGTACAGCTTTTTAGA-AATGGGTACAACCTTAACTAGAGAGTAAAACAGACACACACATGCCATAGTTGGCTTAAAAGCAG-CCATCAATTAAGAAAGCGTTCAAGCTCAACAATAAAA-CTGTGTTATAATCCCAACAATAA-CAAAT-CAACTCCTAGTATAATTATTGGACTAATCTATATAATTATAGAAGCAATACTGTTAACATGAGTAACAAGAAAACTTTTTCTCCTCGCACAAGCTTACATCAGTAACTGATACTACACTGATAGTTAACAGCCAATAAATA-AAACCCAACGCCAAGCCATTTATTAAGCCCACTGTTAACCCAACACAGGCGTGCAC-CAAGGAAAGATTAAAAAAAGTAAAAGGAACTCGGCAAACACAAACCTCGCCTGTTTACCAAAAACATCACCTCTAGCATAACCAGTATTAGAG-CACTGCCTGCCCAGTGACT-GA-TAGTTAAACGGCCGCGGTATCCTGACCGTGCAAAGGTAGCATAATCACTTGTTCTCTAAATAAGGACTTGTATGAACGGCCACACGAAGGTTTTACTGTCTCTTACTTTTAATCAGTGAAATTGACCTTCCCGTGAAGAGGCGGGAATAACAAAACAAGACGAGAAGACCCTATGGAGCTTCAATTAATCAACCCAATAAC-CCACAACCTC-AAACCAC-CAAGGGATAA--AAAAAACTTATATGGGTTGACAATTTCGGTTGGGGTGACCTCGGAGCACAAAAAACCCCTCCGAGTGATT--AAA-CCTAGGCCTACCAGCCAAAGCA----TAACATCACTTATTGATCCAAAGCTTT--GATCAACGGAACAAGTTACCCTAGGGATAACAGCGCAATCCTATTCTAGAGTCCATATCGACAATAGGGTTTACGACCTCGATGTTGGATCAGGACATCCTAATGGTGCAGCCGCTATTAAGGGTTCGTTTGTTCAACGATTAAAGTCCTACGTGATCTGAGTTCAGACCGGAGCAATCCAGGTCGGTTTCTATCTGTTGCGCATTTCTCCCAGTACGAAAGGACAAGAGAAATAAGGCCAACTTTACA-CACGCGCCTTCAAA-TAACTAATGATCTAATCTTAATTAAACAAACAAGCGCAAACTAACCC--TGCCCAAGA-CCAGGGCAT-TATGTCCCTGATTCACATAAACGTCATAATAGCCTTCTCCATATCCCTCGTAGGTCTACTAATATACCGATCCCACCTAATATCCGCACTACTCTGCTTAGAAGGCATAGCACTATCCCTATTTATCTTTACAACCCTCACAACCCTAAATTTACACTTCACCCTGGCCAACATAGCTCCAATCATCCTTCTAGTCTTCACAGCCTGCGAGGCAGCTATTGGACTAGCTTTACTAGTCATGATTTCCAACACATATGGCACCGACTATGTCCAAAGCCTTAACCTCCTCCAATGCTAAAGTTTATTATCCCCACTATCATACTAATACCACTAACCTGACTATCAAAAAACAATCTAATCTGAATCAACTCCACAACCCATAGCCTATTAATTAGCTTTACAAGTCTACTCCTCCTTACGCAATCCAATGATAATAACCTCAACTACTCCCTTACGTTCTTCTCTGACCCCCTCTCCACACCCCTCCTAATCTTGACCATATGACTCCTCCCCCTAATACTAATAGCAAG-CCAATCACACCTCCTCAAAGAGCCCCTTGCCCGAAAAAAACTCTATATCACAATATTAATCACACTACAAGTATTCCTCATCATAACATTCACCGCCACAGAACTAATCCTATTTTATATTATATTTGAAGCTACGCTAGTCCCAACCCTCATCATTATTACCCGTTGAGGTAATCAGACAGAACGACTTAATGCAGGACTTTACTTCCTCTTCTATACACTGCTCGGATCACTCCCCTTACTAGTAGCACTAACTTACCTACAAAACACAACAGGAACCCTAAACTTCCTTCTAATACAATACTGAACCCAACCCTTATCAACCTCCTGATCCAACACTTTTATATGATTAGCCTGTATAATAGCCTTCATAGTAAAGATACCCCTTTACGGACTACACTTATGACTCCCCAAAGCACATGTAGAAGCCCCCATTGCAGGCTCCATGGTACTTGCAGCCGTACTATTAAAACTCGGTGGTTACGGCATACTACGAATCACACCCATACTTAACCCACTCACAGAACACATGGCTTACCCCTTCCTCATACTCTCACTATGAGGCATAATCATAACCAGCTCCATCTGTTTACGCCAAACAGACCTAAAATCACTTATCGCATACTCCTCAATCAGCCACATAGCACTCGTTATCACAGCCATTCTCATCCAAACCCCCTGAAGCTACATAGGAGCTACCACCCTAATAATCGCCCACGGTCTCACCTCATCCATACTATTCTGCCTAGCAAATTCAAACTACGAACGAATTCACAGCCGAACCATAATCTTAGCCCGAGGCCTACAAATCTTCCTCCCATTGATAGCAACCTGATGACTACTAGCAAGCCTAACAAACCTCGCCCTACCCCCTACAATCAACCTAATCGGAGAACTATTCGTAATAATATCCATATTCTCATGATCAAATCTCACCATCATCCTAATAGGAACAAACATCGTAATCACCACCCTATACTCCCTATATATGCTAATTACCACACAGTACGGCAAACACACATACCACGTCAACAACCTCACCCCCTCCTTCACACGAGAACATACCCTAATAGCTCTACATATCATTCCCCTCCTACTTCTCTCACTAAACCCTAAAATCATTCTAGGTCCCCTCTACTATGAACCAAAATCTATTTACCTCTTTTATAACCCCAGTAATACTAGGCATCCCCATCATCACCCTAATCATCATATTCCCAACTATCTTGTTCCCAGCACCAACCCGGCTAATTAACAACCGAACAATCTCTATCCAACAGTGATTGACCAAATTTCGATCGAAACAACTAATAATTACACACAACTCCAAGGGACAAACCTGATCCCTCCTACTTGTTTCACTTATTCTATTCATCACCTCTACCAATCTCCTCGGAATACTACCACACTCATTTACACCTACCACACAGCTCTCAATAAATATAGGAATAGCCGTTCCCCTATGAGCCGGCACTGTCATCATAGGCTTCCGAAACAAGACAAAAGCATCTCTAGCCCACTTCTTGCCCCAAGGCACACCCACCTTCCTTATCCCTATACTAGTAATTATCGAAACTATCAGCCTATTGATCCAACCAGTAGCACTAGCCGTACGGCTAACTGCCAATATCACAGCAGGCCACCTGTTAATACACCTAATCGGAATAGCCACCCTCGCACTAATAAGCATCAGTCTATTCACAGCCTTCATCACATTCATCATTCTCACCCTCTTAACCATCCTTGAATTTGCCGTCGCCCTAATCCAAGCCTATGTTTTCACCCTCCTAGTAAGCCTGTACCTGCATGACAACACAT??ATGCCACAACTAGACACATCAACATGATTTCTTACCATCCTATCCGTAATACTAACTCTCTTCACACTACTCCAACCAAAAATCTCAATACACCTTTACACCCCTAATCCCAAACCAATACCTACCAAAACACAAAAACAGCACTCCCCCTGAAACACTGCATGAACCAAAATCTATTTACCTCTTTTATAA???????????????ATGTTCATAAACCGCTGATTATTCTCAACCAACCATAAGGACATCGGCACTCTATATCTACTATTCGGTGCCTGAGCGGGAATGGTGGGCACTGGCCTAAGCTTGCTAATCCGCACCGAGTTAGGCCAACCCGGTACATTAATTGGGGATGACCAAGTCTACAACGTGCTGGTAACAGCTCACGCCTTTGTGATAATTTTCTTCATAGTCATACCCATCATAATTGGCGGTTTCGGAAACTGATTAGTTCCTCTAATAATCGGAGCACCTGACATAGCCTTTCCTCGTATAAATAACATGAGCTTCTGACTACTCCCCCCTTCATTCCTACTACTAATAGCTTCTTCAATAGTCGAAGCCGGCGCAGGTACAGGCTGGACTGTTTACCCCCCTCTAGCCGGAAATTTAGCACATGCAGGAGCATCCGTAGACCTTACCATCTTTTCCCTACACCTAGCTGGTGTCTCCTCAATCCTTGGAGCCATCAACTTTATTACAACCATTATCAACATAAAACCCCCAGCCATAACTCAATACCAAACACCTCTCTTCGTATGATCTATTTTAGTCACGGCTGTATTGCTCCTCCTATCCCTACCAGTCTTAGCAGCTGGAATCACCATACTGTTAACCGACCGAAACCTAAATACAACTTTCTTTGACCCGGCAGGAGGAGGAGACCCTGTTTTGTATCAACACTTATTCTGATTCTTCGGTCACCCTGAGGTCTATATTCTAATCCTACCTGGCTTCGGAATAATCTCCCACATCGTAACTTATTATTCCGGGAAAAAAGAGCCCTTTGGATATATGGGAATAGTCTGGGCTATAATCTCTATTGGATTCTTAGGCTTTATCGTATGAGCCCACCACATATTCACTGTAGGTATGGATGTTGACACACGAGCATACTTTACATCCGTAACTATAATCATTGCCATCCCTACAGGAGTAAAAATCTTCAGCTGACTGGCAACCCTCCATGGAGGCAACATTAAATGATCTCCCGCCCTAATATGAGCCTTAGGCTTCATTTTTCTCTTTACAGTAGGTGGCTTGACTGGTATTGTCCTAGCCAACTCTTCACTAGATGTCGTCCTTCACGATACATACTATGTAGTCGCCCACTTCCACTACGTTCTTTCAATAGGAGCTGTTTTTGCCATCATAGGAGGTTTCGTTCACTGATTCCCATTATTCTCAGGATATACACTTGACCCCACATGAGCAAAAATCCATTTCCTCATCATATTTGTAGGCGTAAACCTGACATTCTTCCCTCAACATTTCCTAGGCCTATCAGGCATGCCTCGACGATACTCGGACTATCCAGACGCCTATACAACATGAAACACAGTCTCATCAATAGGCTCATTCATCTCACTAACAGCAGTTATACTGATAATCTTCATTATCTGAGAAGCCTTCGCATCCAAACGAGAAGTAACATCAATACATCTTACCTCTACCAACCTCGAATGACTAAATGGGTGCCCTCCACCATATCACACATTCGAAGAACCTGTATACATCAATCCAAAATGATCAAGA????ATGGCATACCCCCTTCAACTAGGTTTCCAAGACGCAACCTCTCCCATTATAGAGGAACTCTTACACTTTCATGATCACACCCTAATAATTGTTTTCCTAATTAGCTCTCTAGTCCTCTACATTATCACCCTAATACTAACAACCAAACTAACACATATCAACACAATAGACGCCCAAGAAGTAGAGACCATTTGAACCGTTCTCCCCGCTATCATTCTAATCCTAATCGCCCTACCATCCCTACGAATCCTCTACATAATAGACGAAATCAACAGCCCCTCTCTTACTGTAAAGACAATAGGTCACCAATGATATTGAAGCTACGAATATACCGACTACGAAGACCTGTCCTTTGACTCTTACATAATCCCAACATCGGACTTAAAACCAGGAGACCTACGACTATTAGAAGTCGACAACCGAATAGTATTGCCTATAGAAATAACAATCCGAGTCTTAGTCTCCTCCGAGGATGTCCTACACTCATGAGCTGTCCCCTCCCTAGGCCTAAAAACAGACGCAATCCCCGGGCGCCTAAACCAAACAACCTTAATATCAACACGACCAGGCTTATTCTACGGACAATGTTCAGAAATCTGCGGCTCAAACCATAGTTTCATACCAATTGTCCTCGAACTAGTACCCCTAGAAAACTTTGAAAAATGATCCATCTCAATACTGTAAATGACCCACCAAACCCACTCTTACCATATAGTAAACCCAAGCCCTTGACCCCTCACAGGAGCTCTCTCAGCACTTCTTATAACATCAGGCCTAATCATATGATTCCACTTCAACTCAACTATCCTACTAGCCCTAGGCCTTTTAACAAATATCCTGACAATATACCAATGATGACGAGACATTATCCGAGAAAGCACCTTCCAAGGTCATCACACACCAACTGTCCAAAAGGGGCTCCGATATGGAATAGTCCTATTCATCCTATCAGAGATTCTATTTTTCACTGGCTTTTTCTGAGCTTTTTACCACTCAAGCCTCGCTCCTACCCCCGAACTAGGCGGATGCTGACCACCAACAGGCATCTGCCCTCTAGACCCCTTCAAAGTACCTCTTCTCAATACTTCTGTTCTACTAGCCTCCGGCGTATCTATCACATGAGCCCACCACAGTCTCATACAAGGAGACCGCAAACAAATGCTTCAAGCCCTCTTTATCACAATCGCACTTGGTCTTTACTTCACCCTACTACAAGCATCGGAATACTACGAAACCCCCTTCACAATCTCAGACGGAGTTTACGGGTCCACTTTCTTTGTAGCCACAGGCTTTCACGGACTGCACGTTATCATTGGATCTACTTTCCTCACTGTCTGCTTTCTACGCCAAATAAAATTCCACTTCACACCAAACCATCATTTCGGCTTCGAAGCCGCAGCTTGATATTGACACTTCGTAGACGTCGTATGACTATTCCTCTACGTATCAATCTACTGATGAGGTTCATAGATGTTTATAATTAACATCCTAATACTCACCCTCCCCATTCTCCTAGCCGTGGCATTCCTAACCTTAGTAGAACGTAAAACCCTGGGGTATATACAGCTCCGAAAAGGACCAAACATTGTCGGCCCACATGGCTTACTCCAACCCTTCGCCGACGCAATTAAACTATTCACCAAAGAACCCCTACGTCCAGCCACATCCTCCACCACCATATTCATCATCGCACCCATACTAGCCCTAATCCTAGCCCTCACGATATGAAGCCCCCTGCCCATACCATATCCCCTCATCAACATACACCTAGGAATCCTATTTATACTAGCAATATCCAGCCTGACTGTTTATTCCATTCTATGATCCGGCTGAGCCTCCAACTCAAAATATGCACTAATCGGAGCTCTCCGAGCAGTAGCACAAACAATCTCATACGAAGTGACACTAGCCATCATCCTCCTATCAGTCTTACTAATAAGCGGCTCCTTCACCCTATCAGCACTAGCCACAACCCAAGAACAACTTTGACTGCTCTTGCCCCTATGACCACTAACCATAATATGATTTATCTCTACCCTCGCAGAAACTAACCGAGCCCCCTTCGACCTCACAGAAGGAGAATCAGAGCTGGTCTCTGGCTTCAACGTAGAATATGCAGCAGGCCCCTTCGCCCTCTTCTTCCTAGCAGAATATGCTAACATCATCATAATAAATATACTCTCAACCATCCTATTCCTAGGAACATACCACAATCCTTACACACCAGAACTACACACAACAAATCTCATCCTCAAAACACTACTACTTACAATATCTTTCCTATGAATCCGAGCATCCTACCCCCGATTCCGATATGATCAACTGATACACCTACTCTGAAAAAGTTTTCTCCCCCTAGCACTAGCCCTCTGCATATGACACATCTCATTACCCATCATAACAGCAGGAACCCCCCC-TCAAACAT????ATAAACCCATTCATCTCTATTATTACATTTACAACACTCATCCTAAGCACAACAATTGTAGTCATCAGCTCTCACTGACTTTTCGCCTGAGTCGGATTTGAAATAAACATGATAGCTATCATCCCCATCATAATAAAAAATTTTAACCCCCGAACCACAGAGGCCTCCACTAAATATTTCCTAACCCAAGCTACCGCATCCGCCCTACTCATAATAGCAATTATAATCAACCTGTCACACTCCGGTCAATGAACTATCACCAAGCTATTTAATCCAACAGCATCAATACTAGTAACAATTGCCCTAGCCATCAAACTAGGATTATCCCCATTCCACTTCTGAGTACCCGAAGTCACACAAGGCATCCCCCTATCCACAGGCCTAGTCCTACTAACATGACAAAAAATCGCACCTCTGTCCATTCTATACCAAATCTCACCCTCCATTAACATGAACCTAATACTAACTATATCCCTACTCTCCATTCTCATCGGGGGTTGAGGAGGACTAAACCAGACTCAACTCCGAAAAATTATAGCTTACTCATCAATCGCCCACATAGGATGAATAACCACAATCCTACCCTACAATACAACCATAACCCTACTAAACCTACTAATCTATGTCACAATAACCTTCACCATATTCACACTATTTATCCAAAACTCAACCACAACCACACTATCTCTGTCCCAGACATGAAACAAAACACCCATTACCACAACCCTTACCATACTTACCCTACTTTCCATAGGGGGCCTCCCACCACTCTCGGGCTTTATCCCCAAATGAATAATTATTCAAGAACTAACAAAAAACGAAGCCCTCATCATACCAACCTTCATAGCCACCACAGCATTACTCAACCTCTACTTCTATATACGCCTCACCTACTCAACAGCACTAACCCTATTCCCCTCCACAAATAACATAAAAATAAAATGACAATTCTACCCCACAAAACGAATAACCCTCCTGCCAACAGCAATTGTAATATCAACAATACTCCTACCCCTTACACCAATACTCTCCACCCTATTAT??ATAAACATTCTACTGACACTCCTAACAAACACAACACTAGCCCTGTTACTAATACTTATCGCCTTCTGACTCCCCCAGTTAAATGCATACACTGAAAAGACAAGCCCCTACGAATGTGGCTTTGACCCTATACAATCTGCCCGCCTACCCTTTTCCATAAAGTTCTTCCTAGTCGCAATTACCTTCCTTCTCTTCGACCTAGAAATCGCCCTCCTATTGCCCCTCCCCTGAGCAACCCAAATAAATAACCTAAAAACAATACTTACCACAGCCCTATTCCTAATCTCCTTATTAGCAGCTAGCCTCGCCTACGAATGAACCCAAGAAGGCTTAGAATGAGCCGAAT-ATAAACCTATTTACCTCCTTTACCCTACTCACATTACTAATCTTAATTATCCCAGTCATCACACCCAGCACAAACATCCACAAAAGCAACAAGTACCAAACCTATGTAAAAAACACCGTCTCCTGCGCCTTCCTCACCAGCCTGGTCCCAATAACAATATATCTTCATACAAACCAAGAAGTACTTATCTCAAATTGACACTGAATCACCATTCAAACCCTCAAACTGACACTCAGCTTCAAAATAGACTACTTCTCACTCATATTTATGCCCGTAGCACTATTTATCACGTGGTCTATCATAGAATTCTCAATGTGATATATACACTCCGACCCGCACATCAACCTATTCTTTAAATACTTACTCCTCTTCCTCATCACCATACTAATCCTCGTCACCGCCAACAATCTCTTCCAACTCCTCATCGGCTGGGAAGGGGTAGGAATTATATCTTTCCTACTCATCGGCTGATGGTTCGGACGAACAAACGCAAACACAGCCGCTCTCCAAGCAATCCTATACAACCGCATCGGAGACATTGGATTTCTCACATCAATAGCATGATTCCTCTCAAACATGAATACATGGGACCTACAACAAATCTTCGCGCTTAACCAAAATACCCCAAACCTTCCCCTCATAGGACTAATATTAGCCGCAGCTGGAAAATCAGCTCAATTTGGACTACACCCCTGACTCCCCTCTGCAATAGAGGGCCCCACTCCTGTCTCAGCCCTACTTCACTCGAGCACAATAGTTGTAGCAGGAATCTTCCTACTTATCCGCTTCCACCCTCTAATAGAAAACAACAAACTCGCCCAAACAACAGCCCTATCTCTAGGCGCTCTTACCACCCTATTTACAGCCATCTGCGCCCTCACCCAGAATGATATTAAAAAAATCATCGCCTTCTCCACCTCCAGCCAACTAGGATTGATGATAGTAACAGTCGGCCTCAACCAACCTTATCTAGCATTCCTACACATCTGCACACACGCCTTCTTCAAAGCTATACTATTCCTATGCTCCGGCTCCATCATCCACAACCTAAACAATGAACAAGACATTCGAAAGATAGGAGGACTATTCAAAGCCCTCCCTTTCACCACCACAGCCCTCATCACTGGTTGCCTCGCATTAACCGGAATACCATTCCTCACCGGATTTTACTCCAAAGACCCAATCATTGAAGCCGCCACTTCATCTTATACCAACGCCTGAGCCCTACTATTAACACTAACAGCCACCT---CCCTCACAGCCGTTTACAGCACCCGCATCATCTTCTACACGCTACTAAACCAACCCCGATTCCCTCCCCACATTACCATCAACGAAAACAACCCCTCACTAATCAACCCCATCATACGATTAATACTCGGAAGCATCTTCGCCGGCTTCATCCTATCCAACAACATCCCCCCCATAACCACCCCCCTAACAACCATTCCCCTATACCTAAAACTAACCGCCCTTACAATAACAACCCTAGGCTTCATTATCGCATTTGAAATTAATCTCAATACACAAAACCTAAAATACAACCTCCCTTCAAACCCCACCAAATTCTCCCTCTCACTAGGATATTTCCCCACAATCATACACCGCCTACCCCCTGACCTATATCTAACAATAAGCCAAAAACTAGCTACCTCCTCACTAGACATGACATGACTAGAAAACATCTTACCAAAAACCACAGCCCTCATCCAACTAAAAGCCTCTATACTAACCTCAAACCAACAAGGCCTCATTAAACTATATTTC-CTGTCTTTCCTCATCACCATTACCCTCTTTACACTCCTACTTAACTGCCCCGGGTAA?????????
;

proc /;
